# Supplementary material for: Bis{μ-2,2′-[(3,4-di­thia­hexane-1,6-di­yl)bis­(nitrilo­methanylyl­idene)]bis­(4-bromo­phenolato)-κ4 O,N,N′,O′}dicopper(II)
Source: Acta Crystallogr E Crystallogr Commun. 2018 Jan 1;74(Pt 1):38–40. doi: 10.1107/S2056989017017790 (PMC5778481; doi:10.1107/S2056989017017790)
Supplement: Supplementary file 1 [file e-74-00038-sup1.cif]

##############################################################################
#                                                                            #
# This CIF contains the data in a paper accepted for publication in          #
# Acta Crystallographica Section E. It conforms to the requirements of       #
# Notes for Authors for Acta Crystallographica Section E, and has been       #
# peer reviewed under the auspices of the IUCr Commission on Journals.       #
#                                                                            #
# Full details of the Crystallographic Information File format               #
# are given in the paper "The Crystallographic Information File (CIF):       #
# a New Standard Archive File for Crystallography" by S. R. Hall, F. H.      #
# Allen and I. D. Brown [Acta Cryst. (1991), A47, 655-685].                  #
#                                                                            #
# The current version of the core CIF dictionary is obtainable from          #
# ftp://ftp.iucr.org/pub/cif_core.dic.                                       #
#                                                                            #
# Software is freely available for graphical display of the structure(s)     #
# in this CIF. For information consult the CIF software page                 #
# http://www.iucr.org/resources/cif/software.                                #
#                                                                            #
# This file may be used for bona fide research purposes within the           #
# scientific community so long as proper attribution is given to the journal # 
# article from which it was obtained.                                        #
#                                                                            #
##############################################################################
data_I
_database_code_depnum_ccdc_archive 'CCDC 1810837'
_audit_creation_method     'SHELXL-2016/4'
_journal_date_recd_electronic     2017-11-11
_journal_date_accepted     2017-12-12
_journal_name_full     'Acta Crystallographica, Section E'
_journal_year     2018
_journal_volume     74
_journal_issue      1
_journal_page_first     38
_journal_page_last     40
_journal_paper_category     GM
_journal_paper_doi     10.1107/S2056989017017790
_journal_coeditor_code     LH5862
_publ_contact_author_name     'Julia A. Rusanova'
_publ_contact_author_address
;
Department of Chemistry, Taras Shevchenko National University of Kyiv, 64/13,
Volodymyrska Street, Kyiv 01601,
Ukraine
;
_publ_contact_author_email     rusanova.j@gmail.com
_publ_contact_author_fax     ?
_publ_contact_author_phone     ?
_publ_section_title
;\
Bis{\m-2,2'-[(3,4-dithiahexane-1,6-diyl)bis(nitrilomethanylylidene)]bis(4-\
bromophenolato)-\k^4^<i>O</i>,<i>N</i>,<i>N</i>',<i>O</i>'}dicopper(II)
;
loop_
    _publ_author_name
    _publ_author_footnote
    _publ_author_address
    'Rusanova, Julia A.' .
;
Department of Chemistry, Taras Shevchenko National University of Kyiv,
64/13 Volodymyrska Street, Kyiv 01601,
Ukraine
;
    'Bederak, Dmytro' .
;
Department of Chemistry, Taras Shevchenko National University of Kyiv,
64/13 Volodymyrska Street, Kyiv 01601,
Ukraine
;
    'Kokozay, Vladimir N.' .
;
Department of Chemistry, Taras Shevchenko National University of Kyiv,
64/13 Volodymyrska Street, Kyiv 01601,
Ukraine
;
_publ_section_synopsis
;
The crystal structure of a novel dinuclear copper(II) complex with a dianionic
Schiff base derived from 5-bromosalicylic aldehyde and cysteamine prepared by
direct synthesis is reported.
;
_chemical_name_systematic
;\
Bis{\m-2,2'-[(3,4-dithiahexane-1,6-diyl)bis(nitrilomethanylylidene)]\
bis(4-bromophenolato)-\k^4^<i>O</i>,<i>N</i>,<i>N</i>',<i>O</i>'}dicopper(II)
;
_chemical_name_common     ?
_chemical_formula_moiety     'C36 H32 Br4 Cu2 N4 O4 S4'
_chemical_formula_sum     'C36 H32 Br4 Cu2 N4 O4 S4'
_chemical_formula_iupac     '[Cu2 (C18 H16 Br2 N2 O2 S2)2]'
_chemical_formula_weight     1159.61
_chemical_melting_point     ?
_shelx_space_group_comment
;
The symmetry employed for this shelxl refinement is uniquely defined
by the following loop, which should always be used as a source of
symmetry information in preference to the above space-group names.
They are only intended as comments.
;
_space_group_crystal_system     monoclinic
_space_group_name_H-M_alt     'P 21/n'
_space_group_name_Hall     '-P 2yn'
loop_
    _space_group_symop_operation_xyz
    'x, y, z'
    '-x+1/2, y+1/2, -z+1/2'
    '-x, -y, -z'
    'x-1/2, -y-1/2, z-1/2'
_cell_length_a     12.3596(5)
_cell_length_b     8.3442(3)
_cell_length_c     19.5002(7)
_cell_angle_alpha     90
_cell_angle_beta     95.156(2)
_cell_angle_gamma     90
_cell_volume     2002.94(13)
_cell_formula_units_Z     2
_cell_measurement_reflns_used     2534
_cell_measurement_theta_min     2.66
_cell_measurement_theta_max     23.62
_cell_measurement_temperature     296(2)
_exptl_crystal_description     'needle'
_exptl_crystal_colour     'green'
_exptl_crystal_size_max     0.450
_exptl_crystal_size_mid     0.100
_exptl_crystal_size_min     0.060
_exptl_crystal_density_diffrn     1.923
_exptl_crystal_F_000     1140
_exptl_absorpt_coefficient_mu     5.305
_exptl_absorpt_correction_type     multi-scan
_exptl_absorpt_process_details     sadabs
_shelx_estimated_absorpt_T_min     0.199
_shelx_estimated_absorpt_T_max     0.741
_exptl_absorpt_correction_T_min     0.36
_exptl_absorpt_correction_T_max     0.74
_diffrn_ambient_temperature     296(2)
_diffrn_radiation_type     MoK\a
_diffrn_radiation_wavelength     0.71073
_diffrn_radiation_source     'sealed tube'
_diffrn_radiation_monochromator     'graphite'
_diffrn_measurement_device_type     'Bruker SMART APEXII'
_diffrn_measurement_method     'phi and omega scans'
_diffrn_detector_area_resol_mean     ?
_diffrn_reflns_number     18553
_diffrn_reflns_av_R_equivalents     0.0754
_diffrn_reflns_theta_min     1.877
_diffrn_reflns_theta_max     25.999
_diffrn_reflns_theta_full     25.242
_diffrn_measured_fraction_theta_max     0.999
_diffrn_measured_fraction_theta_full     0.999
_diffrn_reflns_limit_h_min     -15
_diffrn_reflns_limit_h_max     8
_diffrn_reflns_limit_k_min     -10
_diffrn_reflns_limit_k_max     10
_diffrn_reflns_limit_l_min     -23
_diffrn_reflns_limit_l_max     24
_refine_special_details     ?
_reflns_number_total     3939
_reflns_number_gt     2644
_reflns_threshold_expression     'I > 2\s(I)'
_refine_ls_structure_factor_coef     Fsqd
_refine_ls_matrix_type     full
_refine_ls_R_factor_all     0.0869
_refine_ls_R_factor_gt     0.0456
_refine_ls_wR_factor_gt     0.0896
_refine_ls_wR_factor_ref     0.0983
_refine_ls_goodness_of_fit_ref     1.047
_refine_ls_restrained_S_all     1.047
_refine_ls_number_reflns     3939
_refine_ls_number_parameters     244
_refine_ls_number_restraints     0
_refine_ls_hydrogen_treatment     constr
_refine_ls_weighting_scheme     calc
_refine_ls_weighting_details
                      'w=1/[\s^2^(Fo^2^)+(0.0426P)^2^] where P=(Fo^2^+2Fc^2^)/3'
_atom_sites_solution_hydrogens     geom
_atom_sites_solution_primary     ?
_atom_sites_solution_secondary     ?
_refine_ls_shift/su_max     0.004
_refine_ls_shift/su_mean     0.001
_refine_diff_density_max     0.822
_refine_diff_density_min     -0.659
_refine_ls_extinction_method     none
_refine_ls_extinction_coef     .
loop_
    _atom_type_symbol
    _atom_type_description
    _atom_type_scat_dispersion_real
    _atom_type_scat_dispersion_imag
    _atom_type_scat_source
    'C' 'C' 0.0033 0.0016
                         'International Tables Vol C Tables 4.2.6.8 and 6.1.1.4'
    'H' 'H' 0.0000 0.0000
                         'International Tables Vol C Tables 4.2.6.8 and 6.1.1.4'
    'N' 'N' 0.0061 0.0033
                         'International Tables Vol C Tables 4.2.6.8 and 6.1.1.4'
    'O' 'O' 0.0106 0.0060
                         'International Tables Vol C Tables 4.2.6.8 and 6.1.1.4'
    'S' 'S' 0.1246 0.1234
                         'International Tables Vol C Tables 4.2.6.8 and 6.1.1.4'
    'Cu' 'Cu' 0.3201 1.2651
                         'International Tables Vol C Tables 4.2.6.8 and 6.1.1.4'
    'Br' 'Br' -0.2901 2.4595
                         'International Tables Vol C Tables 4.2.6.8 and 6.1.1.4'
_computing_data_collection
;
SMART (Bruker, 2008)
;
_computing_cell_refinement
;
SAINT (Bruker, 2008)
;
_computing_data_reduction
;
SAINT (Bruker, 2008)
;
_computing_structure_solution
;
SHELXT (Sheldrick, 2015a)
;
_computing_structure_refinement
;
SHELXL2016 (Sheldrick, 2015b)
;
_computing_molecular_graphics
;
SHELXTL (Sheldrick, 2008)
;
_computing_publication_material
;
publCIF (Westrip, 2010)
;
loop_
    _atom_site_type_symbol
    _atom_site_label
    _atom_site_fract_x
    _atom_site_fract_y
    _atom_site_fract_z
    _atom_site_U_iso_or_equiv
    _atom_site_adp_type
    _atom_site_calc_flag
    _atom_site_occupancy
    _atom_site_disorder_assembly
    _atom_site_disorder_group
    Br BR1 1.46222(5) 0.24549(7) 0.82836(3) 0.04443(19) Uani d 1 . .
    Br BR2 0.40450(5) 0.21977(8) 1.11957(3) 0.0456(2) Uani d 1 . .
    Cu CU1 0.95419(5) 0.30506(7) 1.00084(3) 0.01799(16) Uani d 1 . .
    N N1 1.0809(3) 0.1638(4) 1.03365(18) 0.0184(9) Uani d 1 . .
    N N2 0.8169(3) 0.3643(4) 0.94366(18) 0.0174(9) Uani d 1 . .
    O O1 1.0408(2) 0.4239(3) 0.94197(15) 0.0184(7) Uani d 1 . .
    O O2 0.8768(3) 0.2123(4) 1.07014(16) 0.0239(8) Uani d 1 . .
    S S1 1.10722(11) -0.01078(14) 1.23102(6) 0.0231(3) Uani d 1 . .
    S S2 1.21861(10) -0.17845(15) 1.20755(6) 0.0229(3) Uani d 1 . .
    C C1 1.1308(4) 0.3764(5) 0.9170(2) 0.0187(11) Uani d 1 . .
    C C2 1.1648(4) 0.4542(5) 0.8585(2) 0.0241(12) Uani d 1 . .
    H H2 1.120805 0.533137 0.836940 0.029 Uiso calc 1 . .
    C C3 1.2610(4) 0.4166(6) 0.8324(2) 0.0279(13) Uani d 1 . .
    H H3 1.282029 0.470919 0.794135 0.033 Uiso calc 1 . .
    C C4 1.3278(4) 0.2961(6) 0.8634(3) 0.0265(12) Uani d 1 . .
    C C5 1.2960(4) 0.2146(6) 0.9191(3) 0.0261(12) Uani d 1 . .
    H H5 1.340017 0.133916 0.939219 0.031 Uiso calc 1 . .
    C C6 1.1973(4) 0.2517(5) 0.9464(2) 0.0205(11) Uani d 1 . .
    C C7 1.1680(4) 0.1571(5) 1.0031(2) 0.0184(11) Uani d 1 . .
    H H7 1.218760 0.081147 1.019849 0.022 Uiso calc 1 . .
    C C8 0.7732(4) 0.2183(5) 1.0778(2) 0.0193(11) Uani d 1 . .
    C C9 0.7380(4) 0.1630(6) 1.1407(2) 0.0260(12) Uani d 1 . .
    H H9 0.788849 0.123649 1.174609 0.031 Uiso calc 1 . .
    C C10 0.6303(4) 0.1663(6) 1.1528(3) 0.0247(12) Uani d 1 . .
    H H10 0.608900 0.131899 1.194901 0.030 Uiso calc 1 . .
    C C11 0.5537(4) 0.2208(6) 1.1021(3) 0.0282(12) Uani d 1 . .
    C C12 0.5833(4) 0.2746(6) 1.0406(3) 0.0287(13) Uani d 1 . .
    H H12 0.530635 0.311494 1.007245 0.034 Uiso calc 1 . .
    C C13 0.6938(4) 0.2746(5) 1.0273(2) 0.0214(11) Uani d 1 . .
    C C14 0.7216(4) 0.3439(5) 0.9635(2) 0.0206(11) Uani d 1 . .
    H H14 0.663784 0.377719 0.933102 0.025 Uiso calc 1 . .
    C C15 1.0733(4) 0.0487(5) 1.0908(2) 0.0191(11) Uani d 1 . .
    H H15A 1.121681 -0.040961 1.085098 0.023 Uiso calc 1 . .
    H H15B 0.999770 0.007538 1.089495 0.023 Uiso calc 1 . .
    C C16 1.1034(4) 0.1278(6) 1.1595(2) 0.0222(12) Uani d 1 . .
    H H16A 1.051164 0.211612 1.166482 0.027 Uiso calc 1 . .
    H H16B 1.174199 0.177672 1.158804 0.027 Uiso calc 1 . .
    C C17 0.8220(4) 0.4465(5) 0.8773(2) 0.0219(11) Uani d 1 . .
    H H17A 0.865362 0.542817 0.884674 0.026 Uiso calc 1 . .
    H H17B 0.749153 0.478879 0.860140 0.026 Uiso calc 1 . .
    C C18 0.8697(4) 0.3449(5) 0.8229(2) 0.0212(11) Uani d 1 . .
    H H18A 0.939036 0.302111 0.841906 0.025 Uiso calc 1 . .
    H H18B 0.883066 0.412405 0.784101 0.025 Uiso calc 1 . .
loop_
    _atom_site_aniso_label
    _atom_site_aniso_U_11
    _atom_site_aniso_U_22
    _atom_site_aniso_U_33
    _atom_site_aniso_U_12
    _atom_site_aniso_U_13
    _atom_site_aniso_U_23
    BR1 0.0376(4) 0.0474(4) 0.0522(4) -0.0041(3) 0.0256(3) -0.0010(3)
    BR2 0.0234(3) 0.0744(5) 0.0400(4) -0.0008(3) 0.0092(3) -0.0080(3)
    CU1 0.0192(3) 0.0175(3) 0.0170(3) 0.0009(3) 0.0002(2) 0.0026(3)
    N1 0.028(2) 0.017(2) 0.010(2) -0.0013(18) -0.0003(18) -0.0023(16)
    N2 0.024(2) 0.015(2) 0.013(2) 0.0012(17) -0.0001(18) -0.0034(16)
    O1 0.0209(19) 0.0170(18) 0.0174(17) 0.0007(14) 0.0019(15) 0.0013(14)
    O2 0.0197(19) 0.029(2) 0.0229(18) 0.0018(15) 0.0025(15) 0.0086(15)
    S1 0.0316(7) 0.0187(7) 0.0190(7) 0.0033(6) 0.0029(6) 0.0010(5)
    S2 0.0253(7) 0.0192(7) 0.0229(7) 0.0026(6) -0.0044(6) -0.0016(6)
    C1 0.022(3) 0.018(3) 0.015(3) -0.001(2) -0.002(2) -0.004(2)
    C2 0.037(3) 0.018(3) 0.018(3) -0.007(2) 0.004(2) 0.002(2)
    C3 0.040(3) 0.026(3) 0.020(3) -0.009(3) 0.010(3) -0.003(2)
    C4 0.029(3) 0.027(3) 0.025(3) -0.003(2) 0.010(2) -0.006(2)
    C5 0.027(3) 0.020(3) 0.031(3) -0.001(2) 0.005(2) -0.003(2)
    C6 0.020(3) 0.022(3) 0.020(3) -0.004(2) 0.003(2) -0.007(2)
    C7 0.017(3) 0.019(3) 0.018(3) 0.004(2) -0.002(2) 0.000(2)
    C8 0.021(3) 0.014(3) 0.024(3) 0.000(2) 0.004(2) -0.006(2)
    C9 0.029(3) 0.027(3) 0.022(3) 0.003(2) 0.001(2) 0.004(2)
    C10 0.023(3) 0.026(3) 0.026(3) -0.006(2) 0.008(2) -0.001(2)
    C11 0.024(3) 0.033(3) 0.029(3) -0.002(2) 0.009(2) -0.006(2)
    C12 0.021(3) 0.033(3) 0.030(3) 0.001(2) -0.003(2) -0.003(2)
    C13 0.021(3) 0.021(3) 0.022(3) -0.002(2) -0.002(2) -0.002(2)
    C14 0.018(3) 0.019(3) 0.023(3) 0.006(2) -0.005(2) -0.002(2)
    C15 0.014(3) 0.017(3) 0.026(3) 0.002(2) 0.002(2) 0.002(2)
    C16 0.026(3) 0.021(3) 0.019(3) 0.002(2) -0.002(2) 0.003(2)
    C17 0.029(3) 0.021(3) 0.015(3) 0.004(2) -0.004(2) 0.003(2)
    C18 0.024(3) 0.022(3) 0.018(3) -0.004(2) 0.001(2) 0.004(2)
_geom_special_details
;
 All esds (except the esd in the dihedral angle between two l.s. planes)
 are estimated using the full covariance matrix.  The cell esds are taken
 into account individually in the estimation of esds in distances, angles
 and torsion angles; correlations between esds in cell parameters are only
 used when they are defined by crystal symmetry.  An approximate (isotropic)
 treatment of cell esds is used for estimating esds involving l.s. planes.
;
loop_
    _geom_bond_atom_site_label_1
    _geom_bond_atom_site_label_2
    _geom_bond_site_symmetry_2
    _geom_bond_distance
    _geom_bond_publ_flag
    BR1 C4 . 1.900(5) ?
    BR2 C11 . 1.905(5) ?
    CU1 O2 . 1.890(3) ?
    CU1 O1 . 1.915(3) ?
    CU1 N2 . 2.006(4) ?
    CU1 N1 . 2.018(4) ?
    CU1 O1 3_767 2.520(3) ?
    N1 C7 . 1.277(5) ?
    N1 C15 . 1.480(5) ?
    N2 C14 . 1.284(5) ?
    N2 C17 . 1.471(5) ?
    O1 C1 . 1.315(5) ?
    O2 C8 . 1.304(5) ?
    S1 C16 . 1.808(5) ?
    S1 S2 . 2.0435(17) ?
    S2 C18 3_757 1.832(5) ?
    C1 C2 . 1.410(6) ?
    C1 C6 . 1.415(6) ?
    C2 C3 . 1.371(6) ?
    C2 H2 . 0.9300 ?
    C3 C4 . 1.403(7) ?
    C3 H3 . 0.9300 ?
    C4 C5 . 1.369(7) ?
    C5 C6 . 1.407(6) ?
    C5 H5 . 0.9300 ?
    C6 C7 . 1.433(6) ?
    C7 H7 . 0.9300 ?
    C8 C13 . 1.408(6) ?
    C8 C9 . 1.415(6) ?
    C9 C10 . 1.372(6) ?
    C9 H9 . 0.9300 ?
    C10 C11 . 1.382(7) ?
    C10 H10 . 0.9300 ?
    C11 C12 . 1.362(7) ?
    C12 C13 . 1.413(6) ?
    C12 H12 . 0.9300 ?
    C13 C14 . 1.441(6) ?
    C14 H14 . 0.9300 ?
    C15 C16 . 1.511(6) ?
    C15 H15A . 0.9700 ?
    C15 H15B . 0.9700 ?
    C16 H16A . 0.9700 ?
    C16 H16B . 0.9700 ?
    C17 C18 . 1.517(6) ?
    C17 H17A . 0.9700 ?
    C17 H17B . 0.9700 ?
    C18 S2 3_757 1.832(5) ?
    C18 H18A . 0.9700 ?
    C18 H18B . 0.9700 ?
loop_
    _geom_angle_atom_site_label_1
    _geom_angle_atom_site_label_2
    _geom_angle_atom_site_label_3
    _geom_angle_site_symmetry_1
    _geom_angle_site_symmetry_3
    _geom_angle
    _geom_angle_publ_flag
    O2 CU1 O1 . . 170.63(14) ?
    O2 CU1 N2 . . 92.36(15) ?
    O1 CU1 N2 . . 91.68(14) ?
    O2 CU1 N1 . . 87.85(14) ?
    O1 CU1 N1 . . 91.88(14) ?
    N2 CU1 N1 . . 156.01(14) ?
    O2 CU1 O1 . 3_767 92.59(12) ?
    O1 CU1 O1 . 3_767 78.91(12) ?
    N2 CU1 O1 . 3_767 90.61(12) ?
    N1 CU1 O1 . 3_767 113.35(13) ?
    C7 N1 C15 . . 115.8(4) ?
    C7 N1 CU1 . . 122.7(3) ?
    C15 N1 CU1 . . 121.2(3) ?
    C14 N2 C17 . . 116.0(4) ?
    C14 N2 CU1 . . 123.6(3) ?
    C17 N2 CU1 . . 120.2(3) ?
    C1 O1 CU1 . . 127.1(3) ?
    C8 O2 CU1 . . 129.2(3) ?
    C16 S1 S2 . . 103.67(16) ?
    C18 S2 S1 3_757 . 101.41(16) ?
    O1 C1 C2 . . 119.0(4) ?
    O1 C1 C6 . . 123.5(4) ?
    C2 C1 C6 . . 117.5(4) ?
    C3 C2 C1 . . 121.8(5) ?
    C3 C2 H2 . . 119.1 ?
    C1 C2 H2 . . 119.1 ?
    C2 C3 C4 . . 120.0(4) ?
    C2 C3 H3 . . 120.0 ?
    C4 C3 H3 . . 120.0 ?
    C5 C4 C3 . . 119.9(5) ?
    C5 C4 BR1 . . 119.9(4) ?
    C3 C4 BR1 . . 120.2(4) ?
    C4 C5 C6 . . 120.7(5) ?
    C4 C5 H5 . . 119.7 ?
    C6 C5 H5 . . 119.7 ?
    C5 C6 C1 . . 120.1(4) ?
    C5 C6 C7 . . 117.3(4) ?
    C1 C6 C7 . . 122.7(4) ?
    N1 C7 C6 . . 128.2(4) ?
    N1 C7 H7 . . 115.9 ?
    C6 C7 H7 . . 115.9 ?
    O2 C8 C13 . . 124.2(4) ?
    O2 C8 C9 . . 118.0(4) ?
    C13 C8 C9 . . 117.8(4) ?
    C10 C9 C8 . . 121.4(5) ?
    C10 C9 H9 . . 119.3 ?
    C8 C9 H9 . . 119.3 ?
    C9 C10 C11 . . 119.7(5) ?
    C9 C10 H10 . . 120.1 ?
    C11 C10 H10 . . 120.1 ?
    C12 C11 C10 . . 121.2(5) ?
    C12 C11 BR2 . . 120.0(4) ?
    C10 C11 BR2 . . 118.8(4) ?
    C11 C12 C13 . . 120.2(5) ?
    C11 C12 H12 . . 119.9 ?
    C13 C12 H12 . . 119.9 ?
    C8 C13 C12 . . 119.7(4) ?
    C8 C13 C14 . . 122.2(4) ?
    C12 C13 C14 . . 117.9(4) ?
    N2 C14 C13 . . 127.6(4) ?
    N2 C14 H14 . . 116.2 ?
    C13 C14 H14 . . 116.2 ?
    N1 C15 C16 . . 110.9(4) ?
    N1 C15 H15A . . 109.5 ?
    C16 C15 H15A . . 109.5 ?
    N1 C15 H15B . . 109.5 ?
    C16 C15 H15B . . 109.5 ?
    H15A C15 H15B . . 108.0 ?
    C15 C16 S1 . . 113.1(3) ?
    C15 C16 H16A . . 109.0 ?
    S1 C16 H16A . . 109.0 ?
    C15 C16 H16B . . 109.0 ?
    S1 C16 H16B . . 109.0 ?
    H16A C16 H16B . . 107.8 ?
    N2 C17 C18 . . 113.8(4) ?
    N2 C17 H17A . . 108.8 ?
    C18 C17 H17A . . 108.8 ?
    N2 C17 H17B . . 108.8 ?
    C18 C17 H17B . . 108.8 ?
    H17A C17 H17B . . 107.7 ?
    C17 C18 S2 . 3_757 113.1(3) ?
    C17 C18 H18A . . 109.0 ?
    S2 C18 H18A 3_757 . 109.0 ?
    C17 C18 H18B . . 109.0 ?
    S2 C18 H18B 3_757 . 109.0 ?
    H18A C18 H18B . . 107.8 ?
_shelx_hkl_file
;
   1   0   0   -0.18    1.10
   1   0   0   -0.85    0.69
   1   0   0   -1.44    0.54
  -1   0   0   -0.99    0.93
  -1   0   0   -0.43    0.38
  -1   0   0   -0.87    0.56
   2   0   0  520.82   25.78
   2   0   0  506.81   22.92
   2   0   0  517.93   23.08
  -2   0   0  537.65   25.96
  -2   0   0  505.62   22.98
  -3   0   0    2.01    4.07
   3   0   0    0.02    2.95
   3   0   0    1.19    2.58
   3   0   0   -5.46    3.09
  -3   0   0   -2.44    3.12
  -3   0   0   -6.66    2.40
   4   0   0   97.48    7.79
   4   0   0  102.86    7.19
  -4   0   0   81.47    6.76
  -4   0   0  100.72    8.80
  -4   0   0  101.52    7.91
  -5   0   0    1.42    5.43
  -5   0   0    5.64    5.21
  -5   0   0    2.37    4.42
   5   0   0    5.98    4.14
  -6   0   0  815.45   44.10
  -6   0   0  814.94   38.92
  -6   0   0  843.76   38.73
  -7   0   0   25.73    8.22
  -7   0   0   29.10    8.97
  -8   0   0  205.35   19.02
  -8   0   0  239.11   17.26
  -8   0   0  248.80   17.27
  -9   0   0   27.42   10.44
  -9   0   0   29.52   13.07
  -9   0   0   38.29    9.44
 -10   0   0  -12.00   11.85
 -10   0   0  -23.88    9.32
 -10   0   0    4.83    9.95
 -11   0   0   19.03   10.80
 -11   0   0   16.15   15.20
 -11   0   0   19.20   12.97
 -12   0   0  254.52   21.95
 -12   0   0  224.00   26.05
 -12   0   0  253.90   23.26
 -13   0   0    4.48   16.84
 -13   0   0    2.53   15.56
 -13   0   0    4.74   12.91
 -14   0   0  206.30   28.24
 -14   0   0  214.43   24.96
 -15   0   0   10.30   18.20
 -15   0   0    2.95    8.79
 -15   0   0    3.12   19.60
 -16   0   0   83.04   22.91
 -16   0   0  118.08   27.26
   0   1   0  -12.79    1.43
   0  -1   0   -8.56    1.62
   0  -1   0  -10.93    1.20
  -1   1   0   47.55    3.70
  -1  -1   0   47.11    4.05
   1  -1   0   49.60    3.73
  -1   1   0   45.46    2.92
   1  -1   0   47.76    3.51
  -1  -1   0   45.41    3.53
   1  -1   0   47.94    2.87
   1   1   0   47.57    3.65
  -1  -1   0   46.08    3.70
   1   1   0   45.94    3.50
  -1   1   0   42.74    3.19
  -2  -1   0 1896.27   85.28
  -2   1   0 2052.64   84.73
   2   1   0 2036.65   84.47
   2  -1   0 2083.14   84.65
   2  -1   0 2039.37   94.73
  -2  -1   0 1848.93   84.25
   2   1   0 1972.82   85.23
  -2   1   0 1934.67   84.13
  -2  -1   0 2013.12   94.91
   2  -1   0 1954.00   84.09
  -2   1   0 2049.95   94.81
   3  -1   0   46.74    5.50
  -3   1   0   42.70    4.83
  -3  -1   0   31.95    4.74
   3  -1   0   43.15    4.89
   3   1   0   36.60    4.88
  -3   1   0   33.71    5.44
   3   1   0   38.90    4.93
  -3   1   0   39.77    3.75
   3  -1   0   44.67    3.73
  -3  -1   0   29.73    4.83
  -3  -1   0   35.58    4.97
   4  -1   0 1238.12   52.92
  -4   1   0 1218.39   61.00
   4  -1   0 1253.03   53.47
  -4  -1   0 1191.44   59.79
  -4   1   0 1257.42   53.56
   4   1   0 1225.51   53.94
   4  -1   0 1127.18   59.88
  -4   1   0 1253.88   53.10
   4   1   0 1226.98   53.85
  -4  -1   0 1208.93   54.07
  -4  -1   0 1179.05   53.58
  -5  -1   0   51.17    7.19
  -5   1   0   43.60    6.79
  -5  -1   0   45.52    7.05
  -5   1   0   34.58    8.95
  -5   1   0   58.07    5.89
   5  -1   0   54.77    5.50
  -5  -1   0   54.86    7.31
  -6  -1   0  726.88   35.50
  -6   1   0  745.44   34.36
  -6  -1   0  720.21   39.12
   6  -1   0  729.62   33.80
  -6  -1   0  718.86   35.52
  -6   1   0  733.03   35.14
  -6   1   0  754.30   41.71
  -7   1   0   50.01    7.83
  -7  -1   0   45.68    8.79
  -7  -1   0   37.33    9.10
  -7   1   0   52.35    9.08
  -7   1   0   45.89   12.56
  -7  -1   0   47.98    9.52
  -8   1   0   31.31   13.44
  -8  -1   0   12.28    8.39
  -8  -1   0   17.41    9.58
  -8   1   0   24.40    7.60
  -8  -1   0   28.72    9.00
  -8   1   0   13.44    8.50
  -9  -1   0  183.04   18.70
  -9   1   0  175.98   16.97
  -9   1   0  211.17   21.85
  -9  -1   0  207.82   17.63
  -9   1   0  233.01   16.92
  -9  -1   0  219.60   17.57
 -10   1   0  198.32   18.91
 -10   1   0  251.96   25.24
 -10  -1   0  196.07   18.05
 -10  -1   0  196.03   20.86
 -10  -1   0  239.01   20.59
 -10   1   0  260.45   18.50
 -11  -1   0   19.75   13.92
 -11   1   0   21.42   17.54
 -11   1   0   14.13   13.45
 -11  -1   0    1.12   11.84
 -11  -1   0    8.67   12.76
 -11   1   0   44.33   12.19
 -12  -1   0   58.30   18.03
 -12   1   0   47.32   14.89
 -12  -1   0   50.62   15.25
 -12   1   0   59.73   14.10
 -12   1   0   35.60   19.27
 -12  -1   0   26.37   15.40
 -13  -1   0   39.13   19.42
 -13  -1   0   46.25   16.68
 -13   1   0   33.96   15.73
 -13   1   0   57.84   15.95
 -13   1   0   57.76   21.81
 -13  -1   0   22.28   15.74
 -14   1   0   -7.85   15.86
 -14  -1   0   -1.47   15.68
 -14  -1   0   -5.37   16.23
 -14   1   0   -2.93   21.42
 -14   1   0   -0.14   14.75
 -14  -1   0   30.64   19.36
 -15  -1   0   29.43   21.88
 -15  -1   0    7.73   18.07
 -15   1   0    4.93   21.02
 -15  -1   0    0.25   18.28
 -15   1   0   26.48   19.05
 -16  -1   0  136.16   24.58
 -16   1   0  107.53   24.57
 -16   1   0  206.64   30.49
 -16  -1   0   74.78   25.97
 -16  -1   0  104.49   23.39
   0  -2   0 9997.70  418.43
   0  -2   0 9839.62  466.47
   0  -2   0 9924.64  413.51
  -1  -2   0   23.09    3.41
   1  -2   0   26.82    3.45
   1   2   0   34.97    4.23
  -1  -2   0   29.32    4.24
   1   2   0   22.81    4.11
  -1   2   0   25.02    3.75
   1  -2   0   31.85    3.14
  -1  -2   0   30.80    3.65
  -1  -2   0   36.98    4.34
   1  -2   0   24.23    3.73
  -2   2   0  807.91   33.38
   2  -2   0  750.49   33.56
   2   2   0  819.42   33.92
   2  -2   0  747.21   33.10
  -2  -2   0  765.17   34.82
  -2   2   0  740.05   33.65
  -2  -2   0  731.19   33.73
   2   2   0  744.05   34.70
  -2   2   0  747.74   37.74
   2  -2   0  787.72   37.83
   3   2   0  977.97   41.64
   3  -2   0  883.87   40.96
  -3  -2   0  983.49   41.62
   3  -2   0  924.88   46.01
  -3   2   0  951.03   40.43
  -3  -2   0  870.79   42.20
  -3   2   0  908.70   45.95
   3  -2   0  969.88   40.38
  -3   2   0  913.65   41.20
   3   2   0  919.15   42.17
  -4   2   0  182.81   10.03
  -4   2   0  202.27   12.43
  -4  -2   0  163.85   12.15
  -4  -2   0  173.11   12.53
  -4  -2   0  182.80   12.15
  -4   2   0  170.73   11.35
   4  -2   0  176.67    9.74
   4   2   0  169.64   12.19
   5  -2   0   49.58    5.00
  -5  -2   0   52.76    7.67
  -5   2   0   44.59    7.14
  -5  -2   0   43.55    7.82
  -5   2   0   44.96    7.63
  -5   2   0   44.53    5.43
  -5  -2   0   43.12    7.31
  -6   2   0  215.96   13.02
  -6   2   0  218.95   17.61
  -6  -2   0  217.60   14.99
  -6  -2   0  222.39   15.51
  -6  -2   0  192.21   15.78
  -6   2   0  205.81   14.62
   6  -2   0  219.28   12.81
  -7   2   0   99.73    9.26
   7  -2   0  119.35    8.78
  -7  -2   0   94.66   11.24
  -7   2   0   91.19   11.14
  -7  -2   0  118.32   12.50
  -7  -2   0   94.85   11.42
  -7   2   0   65.66   13.53
  -8  -2   0  270.44   19.41
  -8   2   0  259.20   18.62
  -8  -2   0  271.37   19.31
  -8   2   0  188.15   22.89
  -8  -2   0  254.91   21.23
  -8   2   0  275.99   17.10
  -9   2   0  110.66   13.77
  -9   2   0   87.38   10.96
  -9  -2   0   69.15   12.46
  -9   2   0   55.16   18.10
  -9  -2   0   79.49   14.06
  -9  -2   0   82.57   13.61
 -10   2   0    5.07   11.83
 -10  -2   0   23.11   12.83
 -10   2   0   24.38    9.96
 -10   2   0  -35.39   15.56
 -10  -2   0   -7.36   10.37
 -10  -2   0   22.21   13.02
 -11   2   0   20.96   10.61
 -11  -2   0   19.51   13.43
 -11  -2   0   28.91   13.41
 -11   2   0   10.08   12.86
 -11   2   0  -31.89   18.22
 -11  -2   0   19.73   14.12
 -12   2   0  159.64   28.08
 -12   2   0  152.33   20.40
 -12  -2   0  146.01   21.46
 -12   2   0  190.60   18.50
 -12  -2   0  142.42   20.33
 -12  -2   0  152.76   19.85
 -13   2   0   18.54   14.27
 -13  -2   0   23.93   17.90
 -13   2   0   36.21   24.39
 -13   2   0    6.00   14.95
 -13  -2   0   16.38   17.04
 -13  -2   0   36.25   17.07
 -14  -2   0   57.06   18.35
 -14  -2   0   19.89   17.78
 -14   2   0   47.70   26.67
 -14  -2   0   56.98   20.81
 -14   2   0   35.95   18.27
 -15  -2   0   -0.06   18.11
 -15   2   0   20.50   19.04
 -15  -2   0   24.16   19.65
 -15   2   0   37.89   27.06
 -15  -2   0   -8.41   19.71
 -16  -2   0   65.01   22.64
 -16  -2   0   83.76   23.81
 -16  -2   0   57.15   24.38
   0   3   0   -2.01    3.77
   0  -3   0   -1.94    3.71
   0   3   0   -3.74    2.98
   0  -3   0   -0.30    2.82
  -1   3   0  998.27   50.84
   1  -3   0 1034.02   44.72
  -1  -3   0 1060.52   44.62
   1   3   0 1006.18   51.16
  -1  -3   0 1062.80   44.99
   1  -3   0 1030.17   45.08
  -1  -3   0 1003.48   46.20
   2  -3   0 1457.13   63.01
   2   3   0 1398.40   64.84
  -2   3   0 1401.53   63.06
  -2  -3   0 1444.33   63.27
  -2  -3   0 1503.79   65.11
   2   3   0 1520.39   63.27
  -2  -3   0 1495.46   62.91
  -2   3   0 1472.19   71.41
   2  -3   0 1493.12   63.19
   3   3   0  272.73   14.76
  -3   3   0  270.34   13.35
  -3   3   0  260.96   14.69
  -3  -3   0  243.51   14.65
   3  -3   0  261.96   14.55
  -3   3   0  271.53   16.10
  -3  -3   0  270.51   16.11
   3  -3   0  260.33   12.97
  -4   3   0 1444.65   74.12
  -4  -3   0 1487.58   66.59
   4   3   0 1606.71   66.93
   4  -3   0 1539.12   65.16
  -4  -3   0 1496.00   68.22
  -4   3   0 1517.94   65.43
  -4   3   0 1506.24   66.42
  -5  -3   0  420.91   23.90
   5  -3   0  459.08   21.18
  -5   3   0  424.98   23.26
  -5  -3   0  460.43   25.02
  -5   3   0  464.94   25.58
  -5  -3   0  431.79   26.17
  -5   3   0  477.13   21.60
   6  -3   0  270.09   14.31
  -6   3   0  260.35   15.19
  -6  -3   0  265.86   17.94
  -6   3   0  261.93   17.08
  -6  -3   0  283.71   18.54
  -6   3   0  266.06   18.26
  -6  -3   0  244.51   18.79
  -7  -3   0  -15.21    7.54
  -7   3   0   -5.02    5.63
  -7   3   0   10.60    8.24
  -7  -3   0   -0.19    8.10
  -7  -3   0   -8.42    7.62
   7  -3   0   -5.20    4.66
  -7   3   0    1.55    7.65
  -8   3   0   54.70   11.18
  -8   3   0   45.78   11.98
  -8  -3   0   53.49   11.73
  -8  -3   0   39.85   11.69
  -8   3   0   50.59    8.94
  -8  -3   0   43.59   10.86
  -9  -3   0   22.66   12.05
  -9  -3   0   15.52   11.61
  -9   3   0   23.78   13.75
  -9   3   0   20.61    9.23
  -9  -3   0   14.38   11.48
  -9   3   0   14.10   10.46
 -10   3   0  121.33   16.93
 -10   3   0  115.83   20.59
 -10  -3   0  156.75   18.41
 -10  -3   0  142.86   18.45
 -10  -3   0  131.29   17.31
 -10   3   0  137.72   14.94
 -11   3   0  -23.03   16.71
 -11  -3   0   17.86   15.64
 -11  -3   0   11.28   14.34
 -11  -3   0   26.29   14.14
 -11   3   0   22.68   13.26
 -11   3   0   18.55   12.03
 -12  -3   0   31.61   18.02
 -12  -3   0   43.31   16.33
 -12   3   0    4.61   14.49
 -12  -3   0   39.18   16.41
 -12   3   0  -49.41   18.81
 -13   3   0  162.72   22.76
 -13  -3   0  149.10   22.19
 -13  -3   0  175.54   23.05
 -13  -3   0  110.10   22.71
 -13   3   0  122.18   28.41
 -14  -3   0   -5.35   19.31
 -14   3   0  -67.27   22.64
 -14  -3   0  -11.78   17.31
 -14   3   0   -7.71   17.32
 -14  -3   0    8.12   18.17
 -15  -3   0    8.83   19.47
 -15  -3   0  -11.48   20.44
 -15   3   0  -14.68   18.66
 -15  -3   0    8.18   19.86
   0  -4   0 1501.71   67.36
   0   4   0 1535.77   75.36
   0  -4   0 1578.40   65.74
   0   4   0 1483.54   65.84
   1  -4   0   75.06    7.41
   1  -4   0   81.94    6.81
  -1  -4   0   72.99    6.77
  -1   4   0   72.90    7.20
   1  -4   0   71.40    6.71
  -1  -4   0   95.79    8.83
   1   4   0   74.61    8.85
  -1   4   0   73.09    8.40
  -1  -4   0   73.60    7.18
  -2  -4   0  805.69   36.15
  -2  -4   0  837.31   38.68
   2  -4   0  799.40   36.10
  -2  -4   0  809.20   36.62
  -2   4   0  778.87   41.56
  -3  -4   0 1102.20   51.13
  -3  -4   0 1212.71   53.68
   3  -4   0 1146.19   50.14
  -3  -4   0 1166.66   50.69
  -3   4   0 1095.31   57.45
  -3   4   0 1143.57   51.24
   3   4   0 1179.91   51.14
  -4   4   0   -1.07    4.54
  -4  -4   0   -2.98    7.08
  -4  -4   0   13.29    6.71
  -4   4   0    8.29    6.10
   4  -4   0    3.50    3.72
  -4   4   0   16.41    6.55
  -5   4   0  336.76   16.86
  -5  -4   0  295.55   20.66
  -5  -4   0  306.13   19.28
  -5  -4   0  316.90   21.50
  -5   4   0  312.35   20.37
   5  -4   0  333.13   16.23
  -5   4   0  299.62   18.68
  -6  -4   0  116.80   12.68
  -6   4   0  129.25   12.63
  -6   4   0   99.30    8.86
  -6   4   0  123.69   12.19
  -6  -4   0  100.94   13.62
  -6  -4   0   88.33   12.73
   6  -4   0  111.61    8.00
  -7   4   0  125.63   13.27
  -7  -4   0  126.99   15.40
  -7   4   0  123.98   13.13
  -7  -4   0   94.54   13.94
  -7  -4   0   83.22   12.49
  -7   4   0  122.76   10.07
   7  -4   0  135.68    9.97
  -8  -4   0   62.85   14.08
  -8   4   0   75.30   12.14
  -8  -4   0   59.50   13.35
  -8   4   0   49.82    8.80
  -8   4   0   65.41   11.93
  -8  -4   0   70.57   12.82
  -9  -4   0  -11.16   10.77
  -9  -4   0    0.98   11.72
  -9   4   0   16.34   11.47
  -9   4   0    1.33   11.03
  -9  -4   0   -9.29   11.08
  -9   4   0   -9.03    8.22
 -10  -4   0   10.01   13.71
 -10   4   0   22.25   12.82
 -10   4   0   21.23   14.17
 -10  -4   0   23.08   14.03
 -10  -4   0   30.76   14.35
 -11   4   0   14.08   14.98
 -11   4   0   -2.38   15.01
 -11  -4   0   -2.94   14.89
 -11  -4   0   11.85   14.50
 -11  -4   0    4.97   16.02
 -12   4   0    8.72   16.51
 -12  -4   0   29.31   16.02
 -12   4   0   10.07   17.93
 -12  -4   0   17.92   17.22
 -12  -4   0   25.83   17.71
 -13  -4   0   -7.71   16.75
 -13   4   0    8.36   20.58
 -13   4   0   30.39   17.91
 -13  -4   0   35.80   19.87
 -13  -4   0    6.40   18.80
 -14   4   0   71.36   21.38
 -14  -4   0  102.71   23.78
 -14  -4   0   71.48   22.87
 -14  -4   0  112.96   22.31
 -15  -4   0    2.18   21.12
 -15  -4   0   34.47   21.55
 -15  -4   0    5.43   21.34
 -15   4   0   38.62   21.92
   0  -5   0    6.47    6.48
   0   5   0    2.94    6.74
   0   5   0    3.61    5.52
   1  -5   0  189.25   13.91
  -1   5   0  174.70   14.65
  -1   5   0  174.76   12.55
  -1  -5   0  183.70   13.98
   1   5   0  211.80   16.31
  -1  -5   0  185.11   12.97
   2  -5   0  218.05   13.11
   2  -5   0  195.04   14.30
  -2  -5   0  207.86   13.86
  -2  -5   0  220.69   16.09
  -2   5   0  240.84   16.92
  -3  -5   0  357.58   21.83
  -3   5   0  282.61   18.59
  -3  -5   0  366.79   20.06
   3  -5   0  372.82   18.02
  -3   5   0  389.88   22.85
  -4  -5   0  203.37   17.11
  -4  -5   0  216.75   16.19
  -4   5   0  210.72   15.56
  -4   5   0  227.27   17.26
   4  -5   0  225.08   13.00
  -5   5   0   22.85    8.93
  -5   5   0   42.86    9.51
   5  -5   0   32.53    5.60
  -5  -5   0   19.70    8.98
  -5  -5   0   41.11   11.14
   6  -5   0    9.31    5.13
  -6  -5   0    5.13    9.85
  -6   5   0    0.95    8.70
  -6   5   0   12.49    6.55
  -6  -5   0    9.99   10.95
  -6  -5   0   -2.73    9.05
  -6   5   0    0.67    8.54
  -7   5   0   30.43   10.99
  -7   5   0   41.13    7.72
  -7  -5   0   28.03   11.65
  -7  -5   0   14.11   11.60
  -7   5   0   27.27   10.55
  -7  -5   0   30.95   12.81
  -8   5   0    4.58    7.62
  -8  -5   0  -15.64   12.25
  -8  -5   0    6.38   11.65
  -8   5   0   30.31   11.51
  -8   5   0    3.74   11.66
  -8  -5   0    5.70   12.12
  -9   5   0  132.36   17.66
  -9  -5   0  118.56   18.42
  -9  -5   0   96.41   16.43
  -9   5   0  131.01   16.60
  -9  -5   0  116.52   19.22
 -10   5   0   60.94   14.80
 -10  -5   0   29.84   14.97
 -10  -5   0   57.02   16.46
 -10  -5   0   40.42   16.62
 -10   5   0   35.21   14.39
 -11   5   0   26.38   16.37
 -11   5   0   37.12   16.31
 -11  -5   0   18.70   15.72
 -11  -5   0    1.00   17.21
 -11  -5   0    9.07   15.82
 -12   5   0   54.70   18.66
 -12  -5   0   52.16   20.25
 -12   5   0   34.18   18.01
 -12  -5   0   30.77   19.18
 -12  -5   0   32.14   18.25
 -13   5   0    8.10   18.88
 -13  -5   0   16.19   19.76
 -13  -5   0    0.45   18.24
 -13  -5   0    7.98   20.55
 -14  -5   0   20.99   21.91
 -14   5   0   37.27   21.85
 -14  -5   0   20.83   20.62
 -14  -5   0    9.24   21.42
   0   6   0    9.74    6.97
   0   6   0    4.49    8.92
   0  -6   0   -0.61    7.98
   0  -6   0   -0.11    7.13
  -1  -6   0    6.02    7.42
   1  -6   0   -3.24    7.36
  -1  -6   0  -11.45    8.12
  -1   6   0    7.52    7.55
  -1   6   0   -5.82    8.78
   1   6   0   -5.74    9.08
  -2  -6   0  162.36   15.17
  -2   6   0  147.74   12.60
  -2   6   0  130.56   14.52
  -2  -6   0  162.35   13.09
   2  -6   0  167.09   13.23
  -3   6   0  329.74   22.27
  -3  -6   0  274.97   21.80
  -3  -6   0  285.65   18.90
   3  -6   0  296.85   18.86
  -4  -6   0   42.45   10.46
  -4   6   0   52.70    9.53
  -4  -6   0   21.09   12.21
  -4   6   0   40.84   11.40
  -5   6   0  225.13   17.74
  -5  -6   0  204.17   19.42
  -5   6   0  224.01   19.15
  -5  -6   0  214.33   17.66
  -6   6   0   15.09    9.99
  -6   6   0   23.09   11.10
  -6  -6   0   32.13   12.83
  -6  -6   0   -3.22   10.17
  -6  -6   0   -0.57   12.36
  -7   6   0   24.53   12.35
  -7  -6   0   56.96   13.25
  -7  -6   0   19.60   14.30
  -7   6   0   35.76   12.71
  -7  -6   0   52.77   14.18
  -8  -6   0   41.07   14.19
  -8  -6   0   31.65   16.58
  -8   6   0   53.02   13.68
  -8   6   0   35.27   12.93
  -8  -6   0    8.92   13.93
  -9   6   0   -3.13   12.89
  -9  -6   0   -9.75   14.87
  -9  -6   0    3.93   14.24
  -9   6   0   20.07   13.26
  -9  -6   0   19.67   14.48
 -10   6   0   -0.27   14.63
 -10  -6   0  -17.22   17.16
 -10  -6   0   -0.14   15.34
 -10  -6   0   17.61   15.34
 -10   6   0   29.46   15.21
 -11   6   0    3.25   15.67
 -11   6   0    0.98   16.89
 -11  -6   0  -17.19   16.07
 -11  -6   0   -8.72   18.23
 -11  -6   0   23.38   17.14
 -12   6   0   -5.99   17.21
 -12  -6   0   13.15   19.75
 -12  -6   0    9.90   18.70
 -12  -6   0   38.46   19.32
 -13   6   0   12.89   19.34
 -13  -6   0  -14.14   21.42
 -13  -6   0    8.28   19.22
 -13  -6   0   14.77   20.66
 -14  -6   0    3.26   21.27
 -14   6   0   -3.15   20.86
   0  -7   0  -17.66    9.52
   0  -7   0   -2.17    8.87
   0   7   0   -3.58   10.35
  -1   7   0  358.88   21.55
  -1   7   0  338.57   25.38
   1   7   0  381.02   26.41
  -1  -7   0  365.86   24.42
  -1  -7   0  348.37   21.73
   1  -7   0  356.27   22.92
  -2  -7   0    3.83    9.21
  -2   7   0   10.93   10.69
   2  -7   0   -3.46    8.96
  -2   7   0    8.16    8.81
  -2  -7   0   -8.25   10.98
  -3   7   0   70.31   14.05
   3  -7   0   78.13   11.32
  -3  -7   0   46.90   11.12
  -3  -7   0   79.61   13.95
  -3   7   0   71.96   11.79
   4  -7   0   20.59    9.52
  -4   7   0    7.58   11.60
  -4   7   0    0.77    4.32
  -4  -7   0    2.84    9.71
  -4  -7   0   17.51   13.36
  -5  -7   0   31.37   11.73
  -5   7   0   56.31   12.54
  -5  -7   0   27.28   13.91
  -5   7   0   43.71   12.85
  -6  -7   0  -10.76   11.52
  -6  -7   0   13.16   13.20
  -6   7   0   -3.83   11.96
  -6  -7   0   15.48   14.80
  -6   7   0   30.05   13.08
  -7   7   0   56.76   15.12
  -7   7   0   29.65   14.47
  -7  -7   0   48.27   16.80
  -7  -7   0   54.38   16.15
  -7  -7   0   76.81   15.22
  -8  -7   0   36.95   15.85
  -8  -7   0   23.92   15.71
  -8   7   0   22.24   15.17
  -8   7   0   51.81   15.48
  -8  -7   0   26.01   17.67
  -9   7   0    9.16   15.51
  -9  -7   0   19.99   16.57
  -9  -7   0  -13.09   17.17
  -9  -7   0   20.34   17.02
  -9   7   0   12.22   15.44
 -10  -7   0   29.83   20.83
 -10  -7   0   65.13   18.33
 -10   7   0    6.97   15.60
 -10  -7   0   13.08   17.58
 -10   7   0    3.35   15.82
 -11  -7   0   33.81   21.65
 -11  -7   0    3.55   18.08
 -11  -7   0   11.89   19.72
 -11   7   0  -22.34   17.79
 -12  -7   0    1.49   20.16
 -12   7   0   25.92   20.66
 -12  -7   0   34.80   23.09
   0   8   0    3.94   12.90
   0  -8   0    8.51   12.19
   0  -8   0   -4.85   10.71
  -1  -8   0    5.45   10.72
   1  -8   0   -8.09   11.35
   1  -8   0    2.78   11.03
  -1   8   0   10.87   10.35
  -1  -8   0    4.96   12.65
  -1   8   0   28.60   14.01
  -2  -8   0    6.48   12.77
  -2   8   0   12.83   13.13
  -2   8   0   -5.09   11.18
   2  -8   0    5.59   11.19
  -2  -8   0    4.28   10.98
  -3  -8   0   33.84   12.34
  -3  -8   0   20.31   14.58
  -3   8   0   36.80   12.26
   3  -8   0   31.81   11.35
  -3   8   0   70.49   16.03
  -4  -8   0   75.16   17.21
  -4   8   0   79.81   16.48
  -4   8   0   36.28   13.60
  -4  -8   0   56.30   14.01
  -5  -8   0   14.69   12.68
  -5   8   0   40.64   14.58
  -5  -8   0   20.86   15.58
  -5   8   0    3.42    6.30
  -6  -8   0    4.29   13.13
  -6   8   0    6.81   13.30
  -6  -8   0    1.13   16.90
  -6   8   0   11.40   15.24
  -6  -8   0    4.66   14.74
  -7   8   0   -6.87   14.20
  -7  -8   0   16.91   15.40
  -7  -8   0   23.01   16.76
  -7  -8   0    6.65   17.81
  -7   8   0   15.81   15.47
  -8   8   0   25.87   16.55
  -8   8   0   25.98   15.28
  -8  -8   0   21.31   17.19
  -8  -8   0   19.61   19.33
  -9   8   0  -17.42   16.48
  -9  -8   0   20.54   19.36
  -9  -8   0  -24.51   19.35
 -10  -8   0   84.81   24.07
 -10  -8   0   25.91   20.70
 -10   8   0   36.10   19.41
 -11  -8   0   17.18   24.00
 -11  -8   0    0.68   20.90
 -11   8   0    8.40   20.22
   0  -9   0  -11.86   11.57
   0   9   0    4.25   14.88
   0  -9   0  -23.57   13.39
   1  -9   0  -11.10   13.47
  -1   9   0   15.32   15.95
   1  -9   0  -17.58   13.71
  -1  -9   0  -10.73   14.10
  -2   9   0   15.95   13.20
  -2  -9   0    0.25   14.62
  -2   9   0   37.27   17.22
  -3  -9   0   15.46   15.99
  -3   9   0   28.68   17.19
  -3   9   0   34.93   14.51
  -4   9   0   -2.85   13.16
  -4   9   0    3.58   16.60
  -4  -9   0   -2.03   16.61
  -5   9   0   29.50   17.60
  -5   9   0   14.36   14.35
  -5  -9   0    6.99   18.08
  -6   9   0   10.16   10.94
  -6   9   0   48.24   18.03
  -6  -9   0   41.84   19.92
  -6  -9   0   39.39   18.03
  -7  -9   0   51.61   19.08
  -7   9   0   17.98   18.34
  -7  -9   0   11.11   19.89
  -7   9   0   13.02   14.80
  -8  -9   0   -7.63   19.32
  -8   9   0   -5.06   16.94
  -8  -9   0  -34.04   17.64
  -9  -9   0   16.88   20.99
  -9  -9   0   26.24   22.77
  -9   9   0    4.23   18.90
  -1 -10   0   12.90   17.82
  -1  10   0   15.95   18.00
  -2 -10   0    1.57   17.09
  -2  10   0    6.18   17.77
  -3 -10   0   33.10   18.86
  -3  10   0   21.07   19.43
  -4  10   0   19.29   19.43
  -4 -10   0  -30.10   17.83
  -5 -10   0  -43.83   18.42
  -5  10   0    1.62   18.06
  -6 -10   0  -16.04   17.45
  -6 -10   0   44.96   21.20
  -6  10   0   31.44   20.51
  -7 -10   0  -11.00   20.98
  -7 -10   0  -20.24   18.40
  -3  11   0   41.22   21.66
 -16   0   1   11.49   22.10
 -16   0   1  -12.44   18.58
 -15   0   1  125.70   22.75
 -15   0   1  135.10   21.88
 -15   0   1  120.58   25.71
 -14   0   1   34.29   17.49
 -14   0   1   18.80   18.65
 -14   0   1   41.96   17.11
 -13   0   1    3.13   14.83
 -13   0   1  -17.41   17.00
 -13   0   1   11.09   14.41
 -12   0   1   -0.53   12.68
 -12   0   1    8.79   13.62
 -12   0   1    3.94   15.24
 -11   0   1  104.78   15.98
 -11   0   1  110.78   15.18
 -11   0   1  108.10   19.14
 -10   0   1   -4.40   10.06
 -10   0   1  -10.97   10.95
 -10   0   1   -9.42    9.48
  -9   0   1 1704.43   75.97
  -9   0   1 1683.15   75.82
  -9   0   1 1580.82   85.21
  -8   0   1    6.78    8.08
  -8   0   1    3.33    7.54
  -8   0   1    0.09    8.82
  -7   0   1 1010.79   47.78
  -7   0   1 1077.74   48.14
  -7   0   1  990.40   53.46
  -6   0   1   10.21    6.84
  -6   0   1    9.45    6.46
  -6   0   1    9.20    5.88
  -5   0   1   42.30    5.94
  -5   0   1   39.80    6.97
  -5   0   1   38.09    6.33
   5   0  -1   28.45    5.09
  -4   0   1   -4.00    3.60
  -4   0   1   -1.23    4.09
   4   0  -1   -7.16    3.28
   4   0  -1   -2.69    3.25
  -4   0   1   -3.88    3.60
   4   0  -1   -3.04    3.49
  -3   0   1   87.33    6.60
   3   0  -1   91.04    6.34
  -3   0   1   77.86    6.06
   3   0  -1   99.48    6.72
  -3   0   1   86.45    7.19
   3   0  -1   83.05    6.98
   2   0  -1   -1.84    1.65
  -2   0   1   -0.31    2.07
   2   0  -1   -1.61    1.66
  -2   0   1   -0.63    1.76
  -2   0   1   -1.12    1.73
   2   0  -1    1.04    1.88
  -1   0   1  769.78   32.25
  -1   0   1  751.92   32.67
   1   0  -1  747.79   32.62
   0   0  -1   -0.84    0.11
   0   0  -1   -0.87    0.23
   0   0   1   -0.91    0.31
   0   0  -1   -1.09    0.13
   0   0  -1   -0.78    0.12
   0   0   1   -0.62    0.34
   0   0   1   -0.44    0.18
   0   0   1   -0.97    0.24
  -1   0  -1   45.44    3.89
   1   0   1   50.44    3.39
  -1   0  -1   52.17    3.42
   1   0   1   51.10    4.05
   2   0   1    0.21    2.73
  -2   0  -1    0.84    3.02
   2   0   1    2.35    2.43
  -2   0  -1    1.03    0.68
  -2   0  -1   -0.24    2.34
   2   0   1   -1.71    1.76
  -3   0  -1  275.45   16.69
   3   0   1  269.29   14.28
   3   0   1  269.78   13.30
   3   0   1  264.59   16.06
  -3   0  -1  263.97   13.99
  -4   0  -1   -3.12    5.32
  -4   0  -1   -7.07    4.02
   4   0   1   -4.60    3.05
   4   0   1    3.00    4.10
  -4   0  -1   -2.14    1.40
  -5   0  -1  736.77   34.42
   5   0   1  733.50   33.54
  -5   0  -1  712.60   39.18
  -6   0  -1    1.64    3.56
  -6   0  -1    2.49    7.79
  -6   0  -1   10.18    6.92
  -7   0  -1 1345.39   70.88
  -7   0  -1 1397.41   62.65
  -8   0  -1   30.67   11.53
  -8   0  -1   20.62    9.54
  -8   0  -1    6.18    6.14
  -9   0  -1   75.38   12.45
  -9   0  -1   73.95   14.39
  -9   0  -1   28.54    8.29
 -10   0  -1   -3.33   10.73
 -10   0  -1    3.77   12.73
 -10   0  -1    1.89    7.13
 -11   0  -1  363.88   29.95
 -11   0  -1  373.47   27.30
 -12   0  -1   20.28   14.32
 -12   0  -1    7.41   17.12
 -12   0  -1    5.55    6.44
 -13   0  -1  111.88   22.24
 -13   0  -1  122.11   20.08
 -14   0  -1   18.65   20.61
 -14   0  -1   27.06   18.09
 -14   0  -1   14.62   11.81
 -15   0  -1   -7.69   17.81
 -15   0  -1    9.65   16.97
 -15   0  -1   16.41   22.06
 -16   0  -1    1.08   19.61
 -16   0  -1  -15.38   20.50
 -16  -1   1   -2.65   20.53
 -16   1   1    5.96   20.00
 -16  -1   1  -14.44   19.57
 -16  -1   1   61.07   21.62
 -15  -1   1   50.72   19.88
 -15  -1   1   25.29   22.00
 -15   1   1   76.21   21.24
 -15   1   1   77.14   24.94
 -15  -1   1   61.59   20.01
 -14  -1   1   -4.74   16.73
 -14  -1   1   21.70   19.42
 -14  -1   1   14.92   16.33
 -14   1   1   30.08   15.97
 -14   1   1   -7.71   16.44
 -14   1   1   40.25   22.05
 -13  -1   1  516.79   33.93
 -13   1   1  531.04   40.46
 -13  -1   1  427.71   36.96
 -13   1   1  423.59   32.50
 -13  -1   1  464.89   33.51
 -13   1   1  552.69   33.41
 -12   1   1   51.82   15.36
 -12  -1   1   43.90   14.85
 -12  -1   1   27.62   16.63
 -12   1   1   73.32   14.64
 -12  -1   1   62.45   15.99
 -12   1   1   52.02   18.77
 -11  -1   1  229.42   20.41
 -11  -1   1  208.87   20.05
 -11   1   1  204.55   18.57
 -11  -1   1  203.99   22.43
 -11   1   1  238.68   24.94
 -11   1   1  204.57   20.01
 -10   1   1  208.34   17.04
 -10   1   1  212.16   19.18
 -10  -1   1  189.95   17.79
 -10  -1   1  169.57   18.28
 -10   1   1  203.47   22.51
 -10  -1   1  211.33   20.75
  -9  -1   1   21.36   10.16
  -9  -1   1   19.83   11.26
  -9  -1   1   21.64   10.20
  -9   1   1   13.74   14.08
  -9   1   1    7.59    8.17
  -9   1   1   14.30    9.78
  -8   1   1   14.76    8.90
  -8  -1   1    7.77    8.73
  -8  -1   1   11.24    7.85
  -8   1   1   10.55    6.91
  -8   1   1   -1.44   11.09
  -8  -1   1    8.97    8.58
  -7   1   1  412.12   27.14
  -7  -1   1  361.85   22.10
  -7   1   1  358.69   20.52
  -7  -1   1  364.29   23.25
  -7   1   1  392.00   22.23
  -7  -1   1  392.32   21.73
  -6   1   1  193.73   12.92
  -6  -1   1  152.71   12.21
   6  -1  -1  193.02   11.88
  -6   1   1  184.38   16.37
  -6   1   1  168.95   11.66
  -6  -1   1  180.12   13.45
  -6  -1   1  142.75   12.84
  -5   1   1  701.44   34.42
  -5   1   1  763.76   35.14
  -5  -1   1  756.56   35.07
   5  -1  -1  770.45   34.44
   5   1  -1  791.11   35.51
  -5   1   1  704.49   40.35
  -5  -1   1  751.52   35.56
  -5  -1   1  808.65   39.21
  -4  -1   1   10.09    4.38
   4  -1  -1   11.07    4.07
  -4  -1   1    7.40    4.49
   4  -1  -1   10.87    3.55
   4   1  -1   10.43    4.32
  -4   1   1    8.07    3.37
   4   1  -1    6.02    4.27
  -4   1   1    5.37    4.18
  -4   1   1    8.04    5.76
  -4  -1   1    4.70    4.41
   4  -1  -1   15.61    4.63
   3  -1  -1  179.09    9.07
   3  -1  -1  155.57    9.30
   3   1  -1  162.93    9.73
   3   1  -1  152.28    9.39
   3  -1  -1  166.97   10.31
  -3  -1   1  162.55   10.20
  -3   1   1  137.80    8.68
  -3   1   1  153.33   10.24
  -3  -1   1  155.00   10.09
  -3  -1   1  168.89    9.38
  -3   1   1  152.07    9.22
   2  -1  -1  314.74   15.63
   2  -1  -1  317.57   14.42
   2   1  -1  324.63   14.54
  -2   1   1  252.78   13.92
  -2   1   1  312.43   15.60
  -2  -1   1  308.15   14.85
  -2  -1   1  308.36   14.39
   2   1  -1  296.39   14.82
  -2   1   1  308.17   14.38
   2  -1  -1  320.04   14.17
  -1   1   1   16.37    2.19
   1  -1  -1   16.27    1.96
  -1   1   1   13.08    1.82
  -1  -1   1   18.16    2.47
   1   1  -1   20.93    2.74
  -1  -1   1   19.06    2.63
  -1  -1   1   21.26    2.14
   1  -1  -1   14.73    1.86
   1   1  -1   17.68    2.41
   1   1  -1   22.35    2.12
   1  -1  -1   15.64    2.23
   0   1  -1   95.87    5.00
   0  -1   1   97.03    5.83
   0  -1   1   92.05    5.00
   0   1   1   89.65    5.23
   0  -1  -1   96.42    5.25
   0  -1  -1   97.65    5.64
   0  -1  -1   98.13    5.31
   0  -1   1   96.12    4.56
   0   1   1   84.76    5.24
   0   1  -1   97.96    4.56
   0   1   1   98.46    5.64
  -1  -1  -1    2.32    1.99
  -1   1  -1    1.03    0.53
  -1  -1  -1    1.30    1.92
   1  -1   1    3.81    1.64
  -1   1  -1    7.51    2.21
   1  -1   1    3.18    1.88
   1   1   1    2.18    2.12
  -1  -1  -1   -0.60    2.07
  -2  -1  -1  296.66   14.92
   2  -1   1  309.12   14.39
  -2  -1  -1  293.18   14.75
  -2  -1  -1  306.93   16.28
   2   1   1  326.22   16.37
  -2   1  -1  315.78   14.56
   2   1   1  288.92   14.77
   2  -1   1  300.60   13.48
   2   1   1  305.48   14.96
  -2   1  -1  293.30   13.49
  -2   1  -1  307.41   16.46
   2  -1   1  304.21   16.24
   3  -1   1 1775.23   74.45
   3   1   1 1830.67   75.40
  -3  -1  -1 1775.11   83.87
   3   1   1 1737.15   74.90
   3  -1   1 1761.66   74.11
  -3  -1  -1 1545.95   74.58
  -3   1  -1 1814.92   74.60
  -3  -1  -1 1671.30   75.33
  -3   1  -1 1767.74   84.34
  -3   1  -1 1739.41   74.21
   3  -1   1 1676.43   83.90
   4  -1   1  209.49   13.23
  -4   1  -1  222.50   11.85
   4   1   1  216.91   13.15
   4  -1   1  220.17   11.45
  -4  -1  -1  218.41   13.11
  -4  -1  -1  223.62   14.32
  -4   1  -1  201.81   15.81
  -4   1  -1  225.44   13.05
   4   1   1  239.87   13.68
  -4  -1  -1  224.75   13.48
  -5   1  -1   38.13    9.65
  -5  -1  -1   46.91    6.98
  -5   1  -1   43.52    6.96
  -5  -1  -1   47.18    7.45
  -5   1  -1   51.31    5.57
  -5  -1  -1   64.66    8.27
   5  -1   1   48.75    5.23
   6  -1   1   60.21    6.49
  -6  -1  -1   59.85    9.19
  -6   1  -1   69.69    7.35
  -6  -1  -1   66.50    9.48
  -6   1  -1   63.06   12.26
  -6  -1  -1   56.92    7.99
  -6   1  -1   76.85    8.95
  -7  -1  -1   17.65    8.55
  -7  -1  -1   12.23    7.80
  -7   1  -1   19.02    8.24
  -7   1  -1    6.98   11.00
  -7  -1  -1    8.94    7.26
  -7   1  -1   16.20    6.32
  -8  -1  -1  100.06   13.72
  -8  -1  -1   98.50   11.49
  -8   1  -1  121.50   17.70
  -8   1  -1   91.84   10.43
  -8  -1  -1   89.53   12.17
  -8   1  -1   95.62   12.25
  -9  -1  -1  724.71   38.40
  -9  -1  -1  717.56   37.66
  -9   1  -1  680.22   38.00
  -9   1  -1  771.16   37.14
  -9   1  -1  804.86   46.13
  -9  -1  -1  692.31   43.01
 -10   1  -1   25.78    9.78
 -10  -1  -1   -2.93   10.83
 -10  -1  -1   13.09   12.58
 -10   1  -1   13.55   16.15
 -10   1  -1   26.76   11.90
 -10  -1  -1   17.74   10.49
 -11  -1  -1   68.59   14.69
 -11   1  -1   72.27   12.85
 -11  -1  -1   38.16   12.67
 -11   1  -1   61.06   18.30
 -11   1  -1   14.53   13.27
 -11  -1  -1    4.03   13.90
 -12   1  -1   47.93   19.15
 -12   1  -1   32.54   13.61
 -12  -1  -1   36.27   17.72
 -12  -1  -1   26.86   14.97
 -12   1  -1    4.82   13.69
 -12  -1  -1   21.89   13.98
 -13   1  -1   62.99   15.67
 -13  -1  -1   36.88   18.37
 -13   1  -1   38.26   16.81
 -13   1  -1   63.52   21.24
 -13  -1  -1   55.06   16.62
 -13  -1  -1   35.83   17.59
 -14  -1  -1   24.54   17.17
 -14  -1  -1  -21.99   18.05
 -14   1  -1  -15.40   18.87
 -14   1  -1   -0.30   16.76
 -14  -1  -1    1.71   17.26
 -15  -1  -1   59.31   24.16
 -15  -1  -1   28.57   18.69
 -15  -1  -1   47.50   21.00
 -15   1  -1   79.73   25.92
 -15   1  -1   20.55   19.15
 -16  -1  -1   25.87   22.17
 -16  -1  -1    5.39   19.42
 -16   1  -1   33.04   25.36
 -16  -1  -1   -4.48   19.79
 -16   2   1    4.93   20.17
 -16  -2   1   42.36   24.75
 -16  -2   1   31.14   21.49
 -16  -2   1   87.58   22.97
 -15  -2   1  177.56   23.80
 -15  -2   1  163.50   28.11
 -15   2   1  101.41   22.77
 -15  -2   1  135.82   23.66
 -14  -2   1    7.22   17.99
 -14  -2   1    4.39   19.64
 -14  -2   1   10.77   17.28
 -14   2   1  -17.10   22.93
 -14   2   1   -6.77   15.80
 -13  -2   1   -6.38   15.15
 -13   2   1    3.49   15.04
 -13  -2   1   19.24   15.90
 -13  -2   1  -13.20   17.51
 -13   2   1   -9.98   21.86
 -13   2   1   31.24   14.82
 -12  -2   1   40.61   16.14
 -12   2   1   51.41   22.79
 -12   2   1   53.04   13.84
 -12  -2   1   25.91   14.85
 -12  -2   1   55.84   17.08
 -12   2   1   37.48   15.11
 -11   2   1  282.51   24.58
 -11  -2   1  334.42   24.67
 -11  -2   1  290.63   26.26
 -11   2   1  331.61   24.09
 -11  -2   1  333.51   25.69
 -11   2   1  341.27   32.43
 -10   2   1   32.28   10.02
 -10   2   1  -12.02   15.25
 -10   2   1   28.10   11.64
 -10  -2   1   24.80   12.06
 -10  -2   1   24.13   12.49
 -10  -2   1   36.01   14.10
  -9  -2   1  419.90   26.02
  -9  -2   1  409.21   25.79
  -9   2   1  421.74   25.56
  -9   2   1  457.41   24.69
  -9  -2   1  409.63   27.70
  -9   2   1  321.32   30.08
  -8  -2   1   97.48   12.49
  -8   2   1   47.75   14.62
  -8  -2   1   91.12   12.68
  -8  -2   1  123.88   14.07
  -8   2   1  107.81   12.37
  -8   2   1  102.60   10.52
  -7  -2   1  180.60   15.21
  -7   2   1  228.69   18.56
  -7   2   1  192.28   14.99
  -7  -2   1  205.91   15.48
  -7   2   1  192.17   13.52
  -7  -2   1  205.64   17.01
  -6  -2   1  228.75   15.14
  -6   2   1  196.76   15.96
  -6  -2   1  183.92   15.01
  -6   2   1  193.14   12.70
  -6   2   1  211.22   14.89
   6  -2  -1  219.86   12.74
  -6  -2   1  190.20   14.80
   5  -2  -1   -4.41    3.53
  -5   2   1    7.57    5.20
  -5  -2   1   -4.29    5.29
  -5   2   1   10.13    4.30
  -5  -2   1   -0.21    5.84
  -5  -2   1    1.47    5.75
  -5   2   1   -7.11    5.03
   4   2  -1  500.97   24.87
   4  -2  -1  494.47   26.68
   4  -2  -1  511.91   23.47
  -4   2   1  503.74   23.58
  -4  -2   1  509.93   24.68
  -4   2   1  527.47   26.66
  -4   2   1  494.01   24.62
  -4  -2   1  493.44   25.31
  -4  -2   1  522.06   27.41
  -3  -2   1  108.81    8.06
  -3   2   1  116.42    7.91
   3  -2  -1   95.86    7.01
   3  -2  -1  104.34    7.85
   3   2  -1  114.88    8.62
  -3   2   1  104.43    6.97
   3  -2  -1  120.39    8.57
  -3  -2   1  106.29    8.54
  -3   2   1  101.07    7.83
   3   2  -1  118.15    8.08
  -2   2   1   33.06    4.16
   2   2  -1   31.61    3.96
   2   2  -1   20.81    4.60
   2  -2  -1   34.84    3.46
   2  -2  -1   37.06    4.03
  -2  -2   1   29.01    4.16
  -2   2   1   29.77    3.68
  -2   2   1   32.71    4.06
   2   2  -1   37.75    4.66
   2  -2  -1   36.94    4.40
  -2  -2   1   27.42    4.64
  -1  -2   1  860.59   38.14
  -1   2   1  861.39   37.43
   1  -2  -1  866.66   37.55
   1   2  -1  839.65   38.08
   1   2  -1  834.45   42.36
  -1  -2   1  873.39   36.93
   1  -2  -1  874.83   41.84
  -1  -2   1  862.68   36.75
  -1  -2   1  840.12   42.32
   1  -2  -1  870.20   37.35
  -1   2   1  858.01   41.87
   0  -2   1  986.73   49.14
   0  -2  -1 1042.96   43.43
   0   2   1  967.55   48.94
   0  -2   1 1027.03   42.89
   0  -2   1 1003.76   43.82
   0   2   1  992.05   43.43
   0   2  -1  995.45   49.23
   0   2  -1 1030.77   42.97
   0   2  -1 1013.56   43.90
   0  -2  -1 1029.72   44.12
   0  -2  -1  999.70   48.89
  -1  -2  -1  232.70   12.82
   1  -2   1  254.62   13.60
   1  -2   1  238.50   11.19
   1  -2   1  219.52   11.33
  -1  -2  -1  243.08   12.08
   1  -2   1  247.09   11.57
  -1  -2  -1  259.31   13.82
  -1   2  -1  231.95   13.60
  -1  -2  -1  236.53   12.00
  -1   2  -1  232.71   11.48
  -2   2  -1   74.15    6.53
   2   2   1   82.82    6.25
  -2   2  -1   56.07    4.99
  -2  -2  -1   92.76    6.68
  -2  -2  -1   84.03    7.12
   2  -2   1   81.38    6.14
   2  -2   1   85.69    6.89
   2  -2   1   83.07    4.61
   3   2   1  370.57   19.24
  -3   2  -1  373.71   20.50
  -3  -2  -1  369.45   20.65
   3   2   1  377.11   19.03
  -3  -2  -1  343.49   19.17
  -3   2  -1  354.13   18.09
   3  -2   1  381.78   18.14
  -3  -2  -1  351.83   18.84
   3  -2   1  376.80   16.64
  -3   2  -1  392.06   16.71
  -4  -2  -1   52.67    7.28
   4  -2   1   56.44    6.33
  -4  -2  -1   53.74    7.37
  -4   2  -1   59.30    4.69
  -4   2  -1   49.93    6.83
   4  -2   1   57.90    4.35
   4   2   1   67.59    7.80
  -4  -2  -1   58.32    7.26
  -4   2  -1   50.73    6.58
  -5  -2  -1  392.17   21.34
  -5  -2  -1  375.31   22.60
  -5   2  -1  367.91   23.33
  -5   2  -1  374.80   20.26
  -5   2  -1  378.93   18.32
   5  -2   1  385.14   18.05
  -5  -2  -1  390.66   20.88
  -6   2  -1   66.59    6.30
  -6   2  -1   42.12   10.33
  -6  -2  -1   72.35    9.98
  -6  -2  -1   53.38    8.82
  -6   2  -1   57.59    8.63
  -6  -2  -1   37.95    8.74
   7  -2   1  455.38   22.32
  -7  -2  -1  461.61   25.90
  -7   2  -1  476.28   23.03
  -7  -2  -1  431.74   27.58
  -7   2  -1  435.62   24.85
  -7  -2  -1  407.69   25.04
  -7   2  -1  443.48   31.20
  -8  -2  -1  219.10   17.59
  -8   2  -1  238.62   15.28
  -8  -2  -1  193.25   16.88
  -8   2  -1  228.52   17.37
  -8  -2  -1  227.04   19.25
  -8   2  -1  163.23   20.83
  -9   2  -1   37.02   12.00
  -9  -2  -1   45.36   12.51
  -9  -2  -1   58.89   13.89
  -9  -2  -1   47.95   11.58
  -9   2  -1   60.18    9.70
  -9   2  -1   35.84   18.23
 -10  -2  -1   16.27   11.43
 -10  -2  -1   29.02   13.04
 -10   2  -1   42.24   10.25
 -10  -2  -1   58.59   15.78
 -10   2  -1    2.10   18.34
 -10   2  -1   29.36   12.35
 -11   2  -1   72.20   23.59
 -11   2  -1  104.60   17.13
 -11  -2  -1   82.75   16.35
 -11  -2  -1   36.03   13.64
 -11   2  -1   68.51   12.90
 -11  -2  -1   67.69   18.07
 -12   2  -1    6.92   20.83
 -12   2  -1   19.31   12.41
 -12  -2  -1    3.40   16.81
 -12  -2  -1   31.97   14.73
 -12   2  -1    3.05   13.74
 -12  -2  -1    3.86   14.99
 -13  -2  -1    8.38   17.27
 -13   2  -1   12.14   24.41
 -13   2  -1   21.62   16.79
 -13  -2  -1   -2.50   15.62
 -13  -2  -1   30.87   16.51
 -14  -2  -1   96.33   20.45
 -14  -2  -1   51.58   18.91
 -14  -2  -1   46.15   21.62
 -14   2  -1   24.72   18.22
 -14   2  -1   60.00   27.77
 -15  -2  -1  -11.33   18.95
 -15  -2  -1   14.31   19.46
 -15   2  -1    9.75   19.01
 -15  -2  -1    3.44   21.08
 -15   2  -1   15.06   26.29
 -16  -2  -1   18.25   21.00
 -16  -2  -1   19.81   24.46
 -16  -2  -1   32.00   21.46
 -16  -3   1   16.21   22.37
 -15  -3   1   39.16   22.16
 -15  -3   1   24.99   19.83
 -15   3   1   42.95   20.05
 -15  -3   1   -2.20   19.70
 -14  -3   1   -4.71   17.34
 -14   3   1   21.56   17.57
 -14  -3   1  -16.78   18.49
 -14  -3   1    9.74   17.83
 -13  -3   1  277.85   25.57
 -13  -3   1  274.62   27.08
 -13   3   1  227.87   30.97
 -13   3   1  193.48   23.78
 -12   3   1  -21.03   17.57
 -12  -3   1   -6.37   14.53
 -12  -3   1    1.51   15.08
 -12   3   1   11.37   13.29
 -12  -3   1   -8.46   16.49
 -12   3   1    8.20   15.26
 -11   3   1  283.02   28.53
 -11   3   1  305.67   24.22
 -11  -3   1  285.24   24.37
 -11  -3   1  303.81   24.70
 -11   3   1  239.30   21.32
 -11  -3   1  284.40   25.65
 -10   3   1  298.73   23.73
 -10   3   1  315.78   28.09
 -10  -3   1  320.26   25.92
 -10  -3   1  334.71   25.62
 -10  -3   1  330.26   24.41
 -10   3   1  337.12   23.15
  -9  -3   1   30.06   11.79
  -9   3   1   27.93   11.92
  -9  -3   1   19.21   11.50
  -9   3   1   15.80    9.17
  -9  -3   1   15.40   11.51
  -9   3   1   10.61   11.76
  -8   3   1  189.94   13.88
  -8  -3   1  133.29   15.33
  -8   3   1  151.21   15.06
  -8   3   1  176.17   16.53
  -8  -3   1  138.94   15.10
  -8  -3   1  161.29   16.21
  -7   3   1  173.63   12.20
  -7   3   1  180.46   14.79
  -7  -3   1  138.00   14.37
  -7   3   1  159.05   14.06
   7  -3  -1  152.38   11.03
  -7  -3   1  174.44   15.45
  -7  -3   1  144.12   14.06
  -6  -3   1   92.74   11.04
   6  -3  -1   89.34    7.80
  -6   3   1  105.85    9.06
  -6   3   1   87.07   10.31
  -6   3   1  110.19   10.46
  -6  -3   1   84.95   11.47
  -6  -3   1   95.02   11.34
  -5  -3   1  552.95   28.75
  -5   3   1  539.37   28.82
   5  -3  -1  526.31   25.13
  -5  -3   1  533.62   26.99
  -5   3   1  542.71   25.39
  -5  -3   1  492.85   29.78
  -5   3   1  557.21   27.24
  -4   3   1  540.30   28.77
  -4   3   1  533.77   25.34
  -4  -3   1  555.71   26.71
   4   3  -1  571.97   26.79
  -4   3   1  522.05   26.55
  -4  -3   1  538.61   27.72
   4  -3  -1  533.91   25.09
  -3   3   1  165.24   10.95
   3   3  -1  187.56   10.82
  -3  -3   1  153.19   12.09
  -3  -3   1  165.13   11.11
   3  -3  -1  167.98   10.08
  -3   3   1  166.98   11.44
  -3   3   1  182.46   10.25
  -2  -3   1  727.73   31.98
   2   3  -1  747.35   33.87
   2   3  -1  739.83   31.93
  -2   3   1  677.22   32.29
   2  -3  -1  715.05   32.40
  -2   3   1  687.18   36.10
  -2   3   1  731.07   32.45
  -2  -3   1  744.19   33.86
   2  -3  -1  726.74   32.06
   2   3  -1  671.02   36.89
   1  -3  -1  185.61   10.56
   1  -3  -1  166.05   10.22
  -1   3   1  173.12   10.69
  -1   3   1  190.87   12.10
  -1  -3   1  190.23    9.78
  -1  -3   1  191.04   11.64
   1   3  -1  189.33   11.35
   1   3  -1  181.37   12.46
  -1  -3   1  190.30   10.09
   0   3   1    0.19    2.36
   0  -3  -1   -1.57    3.10
   0   3  -1    0.52    4.07
   0  -3  -1   -2.53    3.48
   0  -3   1   -1.84    3.47
   0   3  -1    2.68    3.06
   0   3   1   -1.93    3.67
   0  -3   1    1.48    2.81
  -1  -3  -1  194.82   10.63
   1   3   1  180.78   12.11
  -1  -3  -1  178.41   12.16
   1  -3   1  174.70    9.97
  -1   3  -1  180.31   10.14
   1  -3   1  174.68   10.10
  -1  -3  -1  199.61   10.99
  -1   3  -1  180.07   12.41
   1  -3   1  175.45    9.82
  -2   3  -1    1.36    4.51
   2   3   1    6.67    4.30
  -2  -3  -1    1.76    4.25
   2  -3   1   -0.40    3.46
   2  -3   1    4.88    2.60
  -2   3  -1   -2.77    1.89
  -2  -3  -1   -4.43    4.72
  -2  -3  -1    2.26    3.76
  -3  -3  -1   73.24    7.92
   3   3   1   78.49    7.53
   3  -3   1   80.10    5.76
   3  -3   1   89.35    7.32
  -3   3  -1   89.63    8.32
  -3   3  -1   95.19    7.78
  -3  -3  -1   87.90    8.99
  -4   3  -1    3.86    3.04
  -4  -3  -1    0.26    6.02
  -4   3  -1   -2.97    5.29
   4  -3   1    3.21    2.82
  -4   3  -1    4.78    5.10
  -4  -3  -1    7.31    5.84
  -4  -3  -1    2.45    5.92
  -5   3  -1   72.10    8.76
  -5  -3  -1   80.90    9.51
   5  -3   1   81.49    5.80
  -5   3  -1   84.16    6.16
  -5  -3  -1   75.62    9.93
  -5  -3  -1   93.12   10.50
  -5   3  -1   76.85    9.11
  -6   3  -1  479.53   22.73
  -6   3  -1  473.94   27.58
  -6   3  -1  475.22   25.42
  -6  -3  -1  465.32   25.93
   6  -3   1  446.59   21.78
  -6  -3  -1  451.66   26.39
  -6  -3  -1  479.66   28.69
  -7   3  -1   12.80    9.06
  -7  -3  -1   18.60    9.40
  -7  -3  -1   14.11    9.15
  -7   3  -1   19.53    9.77
  -7  -3  -1    8.58    8.72
   7  -3   1   23.13    5.11
  -7   3  -1   16.03    6.12
   8  -3   1   41.67    6.71
  -8   3  -1   43.56    8.24
  -8  -3  -1   47.77   12.17
  -8  -3  -1   48.42   11.42
  -8  -3  -1   39.29   11.92
  -8   3  -1   63.95   13.85
  -8   3  -1   49.53   11.21
  -9   3  -1  373.21   22.03
  -9   3  -1  344.21   24.12
  -9   3  -1  348.19   29.58
  -9  -3  -1  336.34   24.77
  -9  -3  -1  339.40   25.04
  -9  -3  -1  365.65   26.69
 -10   3  -1    5.59   17.11
 -10  -3  -1   50.62   15.63
 -10   3  -1   28.47   13.06
 -10   3  -1   29.24   10.41
 -10  -3  -1   23.13   12.70
 -10  -3  -1   53.72   14.24
 -11   3  -1   24.94   11.68
 -11  -3  -1   20.74   15.59
 -11  -3  -1   30.85   14.49
 -11  -3  -1   25.15   14.44
 -11   3  -1  -45.48   16.89
 -11   3  -1   32.43   15.24
 -12   3  -1  326.80   26.55
 -12  -3  -1  300.62   25.83
 -12   3  -1  264.47   33.81
 -12  -3  -1  276.41   25.62
 -13  -3  -1   17.68   17.39
 -13   3  -1    0.86   15.82
 -13  -3  -1    5.11   16.51
 -13   3  -1  -46.77   21.93
 -13  -3  -1    0.12   17.93
 -14  -3  -1    1.64   18.86
 -14  -3  -1   12.56   18.47
 -14  -3  -1   -6.55   19.71
 -14   3  -1  -18.35   23.86
 -14   3  -1   -6.75   17.31
 -15   3  -1   16.22   20.69
 -15  -3  -1   14.51   20.62
 -15  -3  -1   21.48   20.11
 -15  -3  -1    0.04   21.99
 -15   3  -1    9.24   27.35
 -15  -4   1   10.61   21.38
 -15  -4   1   20.59   23.14
 -15  -4   1   13.90   20.29
 -15   4   1   32.02   20.87
 -14   4   1   -0.13   18.60
 -14  -4   1    9.06   18.99
 -14  -4   1   20.31   20.12
 -14  -4   1    1.57   20.19
 -13  -4   1   43.85   19.97
 -13  -4   1   75.51   20.20
 -13   4   1   36.97   17.91
 -13  -4   1   53.97   20.17
 -12   4   1   40.59   16.51
 -12  -4   1   72.59   18.49
 -12   4   1   55.01   18.56
 -12  -4   1   67.95   18.56
 -12  -4   1   64.01   19.58
 -11  -4   1   23.99   15.34
 -11  -4   1   38.57   17.01
 -11  -4   1   40.51   15.59
 -11   4   1   21.79   14.38
 -11   4   1   35.08   15.61
 -10   4   1    6.94   10.65
 -10  -4   1    2.48   12.89
 -10   4   1   -6.69   11.97
 -10  -4   1   15.66   14.28
 -10   4   1   18.61   12.51
 -10  -4   1   17.30   13.64
  -9  -4   1   63.13   14.44
  -9   4   1   66.51   11.43
  -9  -4   1   90.48   15.51
  -9  -4   1   87.50   13.66
  -9   4   1   91.60   13.97
  -9   4   1   66.76   13.27
  -8  -4   1  282.99   21.77
  -8   4   1  271.25   21.65
  -8  -4   1  326.24   24.59
  -8   4   1  318.68   21.83
  -8   4   1  300.87   19.42
  -8  -4   1  315.99   23.52
  -7  -4   1  334.09   22.49
  -7   4   1  322.42   21.85
  -7   4   1  342.86   22.64
  -7  -4   1  356.74   24.01
   7  -4  -1  343.47   18.88
  -7  -4   1  387.63   24.86
  -7   4   1  376.56   20.11
  -6  -4   1  358.01   24.84
  -6   4   1  452.77   21.80
  -6   4   1  416.89   24.72
  -6   4   1  416.83   24.07
  -6  -4   1  383.80   26.10
  -6  -4   1  405.66   23.69
   6  -4  -1  425.25   20.93
  -5   4   1   49.57    7.01
  -5  -4   1   53.88    9.02
  -5   4   1   47.70    8.65
  -5   4   1   58.28    8.47
  -5  -4   1   40.63    9.67
   5  -4  -1   60.14    6.07
  -4  -4   1 1044.48   48.33
  -4   4   1 1045.56   48.60
  -4   4   1 1051.60   53.83
  -4  -4   1 1007.93   50.20
  -4   4   1 1140.22   47.99
   4  -4  -1 1092.04   47.22
  -3  -4   1   11.71    6.90
  -3   4   1   14.93    5.71
  -3   4   1   10.63    5.13
  -3   4   1   -1.51    5.74
  -3  -4   1    9.98    5.38
   3   4  -1   18.05    4.99
   3  -4  -1   17.18    4.26
  -3  -4   1   17.33    4.63
   2  -4  -1   42.91    5.46
  -2   4   1   40.28    6.97
   2   4  -1   33.25    7.33
  -2  -4   1   39.75    5.94
  -2  -4   1   37.19    7.46
  -2  -4   1   37.94    5.15
  -2   4   1   33.00    6.49
  -1  -4   1  399.94   21.05
  -1  -4   1  437.20   19.93
  -1  -4   1  417.72   19.37
   1  -4  -1  426.33   20.51
  -1   4   1  413.46   23.32
  -1   4   1  336.45   19.71
   1   4  -1  375.57   23.51
   1  -4  -1  453.85   20.44
   0  -4   1    4.22    4.86
   0  -4  -1    7.68    4.78
   0  -4  -1   10.93    4.50
   0   4  -1   12.45    5.94
   0   4   1    0.20    1.42
   0  -4  -1    5.32    5.66
   0  -4   1    8.92    3.95
   0   4  -1   13.22    4.22
   0   4   1   16.43    5.79
   1  -4   1  355.56   18.02
   1  -4   1  340.28   17.44
  -1   4  -1  322.12   20.65
  -1  -4  -1  346.61   18.24
   1   4   1  337.98   20.77
  -1  -4  -1  356.89   19.92
   1  -4   1  371.53   17.37
  -1  -4  -1  351.32   17.85
  -1   4  -1  351.11   17.44
  -2  -4  -1  161.40   11.28
   2  -4   1  167.00   10.65
  -2  -4  -1  148.52   12.36
   2  -4   1  161.69   10.72
  -2  -4  -1  176.85   11.78
  -2   4  -1  190.38   13.62
   2  -4   1  167.16    9.85
  -2   4  -1  163.79   10.88
  -3  -4  -1   14.66    7.33
  -3   4  -1   23.80    6.90
  -3  -4  -1    9.18    5.93
   3  -4   1   22.88    3.87
  -4  -4  -1   -0.12    6.71
  -4   4  -1    5.37    6.59
  -4  -4  -1    6.51    7.55
   4  -4   1    3.26    3.24
  -4   4  -1    2.38    6.26
  -5   4  -1  330.05   19.25
  -5   4  -1  340.94   16.00
  -5  -4  -1  265.91   19.39
  -5  -4  -1  294.86   21.45
  -5  -4  -1  340.22   22.06
   5  -4   1  320.15   15.49
  -5   4  -1  314.99   20.89
  -6  -4  -1   75.65   12.10
  -6   4  -1   88.09    7.14
  -6   4  -1   89.80   11.59
   6  -4   1   76.74    6.25
  -6   4  -1   80.85   11.19
  -6  -4  -1   61.68   10.56
  -6  -4  -1   82.16   11.90
  -7  -4  -1  605.24   37.11
  -7  -4  -1  606.03   33.50
  -7   4  -1  602.44   36.38
   7  -4   1  608.86   28.88
  -7   4  -1  636.02   33.16
  -7   4  -1  700.98   29.90
  -7  -4  -1  651.81   35.48
  -8  -4  -1  669.66   39.98
  -8   4  -1  707.10   39.73
  -8   4  -1  675.33   32.12
  -8   4  -1  638.56   35.43
  -8  -4  -1  630.39   36.48
  -8  -4  -1  676.11   38.34
  -9   4  -1  101.14   11.39
  -9   4  -1  114.98   16.97
  -9  -4  -1  127.47   17.98
  -9  -4  -1   83.59   14.94
  -9  -4  -1  116.73   16.71
  -9   4  -1  103.98   16.07
 -10   4  -1    9.62   12.64
 -10   4  -1   19.15   15.16
 -10  -4  -1   16.13   14.64
 -10  -4  -1   13.65   15.11
 -10  -4  -1   13.47   13.77
 -11  -4  -1   22.28   16.26
 -11   4  -1   12.45   17.52
 -11  -4  -1   31.87   15.00
 -11  -4  -1   36.87   17.29
 -11   4  -1   31.13   15.04
 -12  -4  -1    2.64   17.34
 -12  -4  -1   -7.51   16.12
 -12  -4  -1    4.68   16.97
 -12   4  -1  -32.27   18.44
 -12   4  -1   27.50   16.84
 -13  -4  -1    9.74   17.83
 -13   4  -1   -3.92   17.03
 -13  -4  -1  -10.13   18.17
 -13  -4  -1   23.16   18.47
 -13   4  -1  -23.72   22.25
 -14  -4  -1   83.82   24.17
 -14  -4  -1  178.35   25.42
 -14   4  -1   81.69   22.17
 -14   4  -1   94.18   28.82
 -14  -4  -1  123.53   24.07
 -15  -4  -1   17.43   22.88
 -15  -4  -1   21.71   21.52
 -15   4  -1   -2.52   20.57
 -15  -4  -1   10.22   21.35
 -14  -5   1   35.11   20.21
 -14  -5   1   19.14   22.17
 -14   5   1    9.21   20.39
 -14  -5   1  -10.71   20.22
 -13  -5   1   18.00   19.25
 -13  -5   1   38.68   21.69
 -13  -5   1    3.04   18.36
 -13   5   1   -3.28   18.29
 -12  -5   1   -9.03   17.31
 -12  -5   1    4.86   16.47
 -12   5   1   27.20   17.87
 -12  -5   1    5.89   18.24
 -11  -5   1  235.52   26.28
 -11  -5   1  323.57   25.89
 -11   5   1  260.15   24.70
 -11   5   1  329.44   27.25
 -11  -5   1  308.60   28.82
 -10  -5   1  316.72   28.86
 -10   5   1  378.39   27.53
 -10   5   1  317.11   26.03
 -10  -5   1  343.49   28.75
 -10  -5   1  371.76   27.14
  -9   5   1    4.94   12.39
  -9  -5   1   31.32   13.97
  -9   5   1   30.88   12.17
  -9  -5   1   51.20   15.51
  -9  -5   1   20.81   13.13
  -8  -5   1  100.71   14.47
  -8  -5   1   58.94   14.94
  -8  -5   1   80.25   14.82
  -8   5   1   77.45   10.80
  -8   5   1   58.84   13.31
  -8   5   1   78.25   12.76
  -7   5   1   27.44   11.43
  -7  -5   1   15.21   11.84
  -7   5   1   21.22    8.20
  -7  -5   1   35.85   11.89
  -7   5   1   33.19   10.02
  -7  -5   1   30.82   11.61
  -6   5   1   24.13    7.47
   6  -5  -1    6.31    5.53
  -6  -5   1    0.10   10.02
  -6   5   1    8.52    8.41
  -6  -5   1   -5.55    8.54
  -6   5   1    4.14    9.31
  -5   5   1    5.91    7.99
  -5   5   1    0.23    6.34
  -5  -5   1   -8.11    8.14
   5  -5  -1   -5.10    4.89
  -5  -5   1   -3.28    9.64
  -5   5   1    1.06    8.30
  -4  -5   1  200.89   16.25
  -4  -5   1  195.53   14.47
   4  -5  -1  196.33   12.66
  -4   5   1  191.14   15.62
  -4   5   1  201.54   14.96
   3  -5  -1   12.40    5.26
  -3  -5   1   16.00    6.94
  -3   5   1   18.81    7.23
  -3  -5   1   -1.66    7.57
  -3   5   1   21.27    7.35
  -2  -5   1  108.11   11.28
  -2   5   1  120.08   11.94
  -2   5   1  110.79    9.84
  -2  -5   1  112.72    8.83
  -2  -5   1  139.14   10.16
   2   5  -1  112.45   12.53
  -1  -5   1   -4.79    6.61
   1   5  -1   -3.71    7.14
  -1   5   1    1.07    1.90
   1  -5  -1   -3.47    6.23
  -1  -5   1    8.52    5.39
  -1  -5   1    5.73    4.77
  -1   5   1    2.74    6.58
   0   5  -1   23.00    5.65
   0  -5   1   24.98    5.31
   0   5   1   28.16    7.91
   0   5  -1   26.46    8.15
   0   5   1   15.74    5.62
   0  -5  -1   16.95    7.57
   0  -5   1   16.42    6.75
  -1  -5  -1  286.47   17.21
   1   5   1  279.31   19.64
  -1   5  -1  307.02   16.65
  -1   5  -1  319.82   20.60
   1  -5   1  295.65   17.28
  -1  -5  -1  300.43   19.29
   1  -5   1  289.30   16.12
  -2  -5  -1  129.69   11.15
  -2   5  -1  145.86   10.82
   2  -5   1  126.78    9.10
   2  -5   1  117.90    9.82
  -2  -5  -1  135.30   13.02
  -2   5  -1  132.96   12.61
   3  -5   1  168.72   11.77
  -3  -5  -1  157.88   14.26
   3  -5   1  163.46   10.20
  -3   5  -1  167.90   14.23
  -3  -5  -1  174.16   12.96
  -3   5  -1  143.76   11.58
  -4   5  -1   27.97    6.92
  -4  -5  -1   15.87    9.08
   4  -5   1   23.78    4.59
  -4  -5  -1   20.33    8.27
  -4   5  -1   22.61    8.95
  -5  -5  -1  501.53   30.37
   5  -5   1  501.54   23.45
  -5   5  -1  513.06   27.23
  -5  -5  -1  482.78   27.69
  -5   5  -1  516.10   30.39
  -5  -5  -1  493.83   31.00
  -6   5  -1   98.99   12.78
  -6  -5  -1   88.84   13.03
   6  -5   1  114.84    8.51
  -6  -5  -1   99.26   14.97
  -6   5  -1  128.11   14.24
  -6  -5  -1  112.76   14.60
  -7   5  -1   25.99   11.13
  -7  -5  -1   23.54   11.90
  -7  -5  -1   16.07   12.32
  -7   5  -1   22.40   10.62
  -7  -5  -1   23.86   11.58
  -8  -5  -1  115.96   17.73
  -8   5  -1  137.62   16.43
  -8  -5  -1  119.80   17.95
  -8  -5  -1  160.04   17.26
  -8   5  -1  145.01   15.94
  -9  -5  -1    6.77   14.20
  -9  -5  -1    2.57   13.33
  -9   5  -1   26.74   13.14
  -9  -5  -1   16.12   13.71
  -9   5  -1    5.56   12.19
 -10  -5  -1   41.51   15.15
 -10  -5  -1   30.38   15.00
 -10   5  -1   37.57   15.57
 -10   5  -1   38.89   15.84
 -10  -5  -1   21.97   16.53
 -11   5  -1  120.16   20.40
 -11  -5  -1   90.24   19.33
 -11   5  -1   65.01   17.23
 -11  -5  -1   74.24   20.62
 -11  -5  -1   94.52   20.61
 -12  -5  -1   73.71   20.40
 -12  -5  -1   56.31   18.33
 -12  -5  -1   38.14   20.53
 -12   5  -1   45.95   20.26
 -12   5  -1   31.90   17.80
 -13  -5  -1    1.52   18.59
 -13  -5  -1  -11.53   18.30
 -13   5  -1    4.86   18.10
 -13   5  -1  -10.30   19.82
 -13  -5  -1   14.53   19.90
 -14  -5  -1   35.18   22.97
 -14   5  -1   13.00   21.35
 -14  -5  -1    4.45   19.82
 -14  -5  -1   27.88   22.23
 -14  -6   1   -1.16   22.28
 -13  -6   1   -0.50   20.55
 -13  -6   1   31.75   20.02
 -13  -6   1   30.17   20.85
 -13   6   1   12.90   19.32
 -12  -6   1  127.19   25.13
 -12   6   1   94.37   20.95
 -12  -6   1   71.93   21.57
 -12  -6   1  144.64   21.77
 -11  -6   1   30.14   18.93
 -11  -6   1   24.45   19.88
 -11  -6   1   34.33   16.78
 -11   6   1   25.30   18.03
 -10  -6   1   -2.48   15.24
 -10   6   1   16.64   15.09
 -10   6   1   -1.90   13.41
 -10  -6   1   -3.56   15.36
 -10  -6   1   21.43   18.44
  -9   6   1    0.18   13.14
  -9  -6   1  -24.45   14.79
  -9   6   1   18.91   13.13
  -9  -6   1    5.03   14.74
  -9  -6   1   -0.21   13.39
  -8  -6   1  269.45   24.58
  -8   6   1  255.06   21.78
  -8  -6   1  266.57   21.76
  -8  -6   1  206.59   22.43
  -8   6   1  226.44   21.34
  -7  -6   1    4.81   11.90
  -7  -6   1   10.37   13.42
  -7   6   1   18.47   11.82
  -7  -6   1   -3.05   10.93
  -7   6   1   11.11   10.91
  -6  -6   1  114.42   17.24
  -6   6   1  141.39   16.00
  -6   6   1  171.62   16.55
  -6  -6   1  180.40   16.24
  -5   6   1   81.25   12.01
  -5  -6   1  102.01   15.33
  -5   6   1  100.66   13.58
  -5  -6   1   77.94   12.34
  -4   6   1  190.28   15.89
  -4  -6   1  198.70   17.64
  -4   6   1  204.89   17.45
  -4  -6   1  200.09   15.59
  -3   6   1  123.43   13.39
  -3  -6   1  130.19   14.67
  -3   6   1  122.70   12.51
  -3  -6   1  118.58   11.85
  -2  -6   1   24.12   10.07
  -2  -6   1   40.96    8.41
   2  -6  -1   37.32    9.49
   2   6  -1   39.24   11.10
  -2   6   1   59.06   11.15
  -1  -6   1  775.36   36.60
   1   6  -1  833.23   44.14
  -1   6   1  746.46   36.94
   1  -6  -1  773.39   38.52
  -1  -6   1  789.80   38.82
  -1   6   1  758.55   42.55
   0  -6  -1   -1.90    8.19
   0   6  -1   -2.35    6.76
   0   6   1    2.72    7.32
   0  -6  -1   -4.87    7.35
   0  -6   1    0.70    7.31
   0   6   1    2.00    9.00
   0   6  -1    3.34    9.11
   1  -6   1    5.22    7.34
  -1   6  -1   23.83    7.19
  -1  -6  -1   19.73    9.48
  -1   6  -1   15.81   10.02
   1   6   1   -0.91    8.83
  -1  -6  -1   13.46    7.89
  -2  -6  -1   -0.92    8.85
   2  -6   1    1.85    7.13
  -2  -6  -1   13.93    8.41
  -2   6  -1    2.94    8.80
  -2   6  -1   -4.77    7.31
  -3   6  -1   -6.16    7.75
   3  -6   1   -0.38    6.77
  -3   6  -1   13.97    9.89
  -3  -6  -1   -6.83    9.26
   3  -6   1    1.29    5.44
  -3  -6  -1    3.10    7.76
  -4  -6  -1   27.66    9.78
  -4   6  -1   39.39   11.60
  -4   6  -1    4.56    5.49
  -4  -6  -1   24.97   11.43
   4  -6   1   32.80    6.03
   4  -6   1   40.72    7.55
  -5   6  -1  201.76   18.37
  -5  -6  -1  160.58   16.22
  -5  -6  -1  181.51   18.73
  -5   6  -1  176.10   15.59
   5  -6   1  206.09   13.42
  -6   6  -1   88.61   13.47
  -6   6  -1   96.67   13.98
  -6  -6  -1   69.19   14.81
  -6  -6  -1   84.68   14.03
  -6  -6  -1   93.67   16.06
  -7  -6  -1   67.41   16.31
  -7  -6  -1   67.39   14.63
  -7  -6  -1   73.20   16.32
  -7   6  -1   75.24   14.12
  -7   6  -1   78.42   14.30
  -8  -6  -1   76.22   16.71
  -8  -6  -1  127.79   19.46
  -8   6  -1  120.67   16.38
  -8   6  -1   87.68   14.87
  -8  -6  -1  109.68   16.78
  -9   6  -1  103.97   17.61
  -9  -6  -1  104.04   20.37
  -9   6  -1   72.22   16.89
  -9  -6  -1   93.53   17.72
  -9  -6  -1   80.85   16.46
 -10  -6  -1   22.95   16.19
 -10   6  -1   24.26   15.98
 -10   6  -1   10.07   14.49
 -10  -6  -1   -1.93   15.08
 -10  -6  -1   -3.99   17.07
 -11  -6  -1   75.54   21.74
 -11   6  -1   61.95   19.15
 -11  -6  -1   85.23   20.12
 -11  -6  -1   57.00   19.71
 -11   6  -1   48.88   18.88
 -12  -6  -1   -0.92   18.86
 -12  -6  -1  -11.99   20.42
 -12  -6  -1   29.70   18.70
 -12   6  -1  -18.19   17.15
 -13   6  -1    1.50   18.91
 -13  -6  -1   20.21   22.53
 -13  -6  -1   -2.10   19.37
 -13  -6  -1   -7.75   19.94
 -13  -7   1   -3.26   21.80
 -12  -7   1   15.75   21.70
 -12   7   1   10.56   19.86
 -12  -7   1   14.12   20.37
 -11  -7   1  124.68   24.63
 -11  -7   1  129.59   25.93
 -11   7   1  129.27   22.70
 -10  -7   1   61.85   17.81
 -10  -7   1   36.41   18.69
 -10  -7   1   48.04   21.33
 -10   7   1   51.50   17.88
  -9  -7   1   20.97   15.95
  -9   7   1   14.84   15.71
  -9  -7   1   33.69   19.38
  -9   7   1   22.04   14.53
  -9  -7   1   35.39   17.51
  -8   7   1  262.05   23.67
  -8   7   1  239.85   23.38
  -8  -7   1  235.44   22.96
  -8  -7   1  250.57   26.38
  -8  -7   1  271.58   25.83
  -7   7   1   97.28   16.63
  -7  -7   1   74.34   18.03
  -7  -7   1   65.91   14.85
  -7   7   1   77.78   15.49
  -7  -7   1   55.36   16.50
  -6  -7   1   35.39   15.80
  -6   7   1   42.92   13.58
  -6  -7   1   47.69   13.29
  -6   7   1   27.87   13.10
  -5  -7   1   25.24   13.61
  -5  -7   1   41.13   12.05
  -5   7   1   29.76   12.78
  -5   7   1   36.09   12.57
  -4   7   1   45.54   12.13
  -4  -7   1   59.18   14.21
  -4  -7   1   51.69   11.43
   4  -7  -1   44.73   11.08
  -4   7   1   51.12   13.08
  -3  -7   1   52.48   10.53
   3  -7  -1   38.42   10.83
  -3  -7   1   43.57   13.20
  -3   7   1   45.74   12.89
  -2  -7   1  263.63   19.87
  -2   7   1  224.24   17.31
  -2   7   1  266.77   21.62
   2   7  -1  237.79   21.72
  -2  -7   1  234.65   17.39
   2  -7  -1  269.55   20.12
   1   7  -1   29.79   12.14
  -1   7   1   12.54   10.66
   1  -7  -1   -6.70    9.93
  -1   7   1   20.73    9.53
  -1  -7   1    9.56    8.33
  -1  -7   1   -0.51   10.08
   0  -7  -1   12.38   10.37
   0   7  -1    3.96   11.14
   0  -7   1   -1.01    9.24
   0  -7  -1    4.51    9.64
   0  -7   1   12.50    8.77
   0   7   1   -4.83   10.23
  -1   7  -1  307.03   23.58
  -1   7  -1  319.18   19.70
  -1  -7  -1  287.29   22.14
   1  -7   1  295.82   20.82
  -1  -7  -1  293.20   19.77
  -2  -7  -1   -4.34   11.07
  -2  -7  -1    9.74    9.87
  -2   7  -1   -0.20   10.36
  -2   7  -1    1.78    8.60
   2  -7   1   -3.84    8.29
  -3  -7  -1   59.52   14.47
  -3   7  -1   68.31   14.35
  -3  -7  -1   77.67   12.40
  -3   7  -1   50.26   10.97
   3  -7   1   61.45   10.43
  -4  -7  -1   28.43   11.58
  -4   7  -1   12.32   12.11
  -4   7  -1   11.48   10.27
   4  -7   1    2.95    7.92
  -4  -7  -1  -17.78   12.39
  -5   7  -1  305.04   24.34
  -5  -7  -1  227.94   23.09
  -5  -7  -1  281.19   21.25
  -6  -7  -1   83.44   17.94
  -6   7  -1  117.77   16.61
  -6  -7  -1   99.55   16.55
  -6   7  -1  121.70   15.88
  -6  -7  -1  103.15   17.22
  -7   7  -1   -3.25   12.62
  -7  -7  -1   17.98   14.58
  -7  -7  -1    9.51   13.48
  -7   7  -1   12.88   12.86
  -7  -7  -1   -7.59   15.63
  -8   7  -1   19.39   14.66
  -8   7  -1   30.49   15.31
  -8  -7  -1  -12.46   14.33
  -8  -7  -1   19.12   15.67
  -8  -7  -1    6.88   16.68
  -9  -7  -1   72.12   21.31
  -9  -7  -1   92.62   19.31
  -9  -7  -1   92.07   19.36
  -9   7  -1   67.54   17.26
  -9   7  -1   98.70   18.27
 -10  -7  -1   78.48   22.38
 -10  -7  -1   49.34   19.19
 -10   7  -1   58.56   17.33
 -10  -7  -1   72.72   21.25
 -10   7  -1   56.96   18.73
 -11   7  -1  -11.01   18.24
 -11  -7  -1  -15.97   18.11
 -11  -7  -1    3.53   20.42
 -11  -7  -1   -7.49   17.46
 -12   7  -1   -0.78   18.64
 -12  -7  -1    8.63   23.22
 -12  -7  -1   24.05   21.61
 -12  -7  -1   30.57   20.51
 -11   8   1   57.21   21.82
 -11  -8   1   85.55   25.94
 -11  -8   1   52.69   22.95
 -10  -8   1  -17.91   20.00
 -10   8   1   15.57   18.20
 -10  -8   1   16.88   20.25
  -9  -8   1   22.70   20.23
  -9   8   1   -9.61   17.11
  -9  -8   1   34.58   18.61
  -8   8   1   22.17   15.82
  -8  -8   1    2.04   17.04
  -8   8   1   -5.70   15.66
  -8  -8   1   10.27   18.80
  -7  -8   1   -3.51   16.90
  -7  -8   1    4.48   15.67
  -7   8   1    4.78   14.75
  -7   8   1   19.18   15.90
  -6   8   1   75.14   15.18
  -6  -8   1   64.09   18.59
  -6   8   1   76.34   16.55
  -5  -8   1  109.79   15.85
  -5  -8   1  106.99   18.50
  -5   8   1  103.49   17.40
  -5   8   1  107.12   16.73
  -4   8   1   -0.48    5.31
  -4   8   1   18.29   13.98
  -4  -8   1    9.58   11.72
  -4  -8   1  -10.40   13.22
  -3  -8   1   33.64   11.86
  -3   8   1   34.46   14.88
  -3  -8   1   53.91   15.46
  -3   8   1   58.93   12.97
   3  -8  -1   50.59   12.75
  -2   8   1   37.32   12.20
  -2  -8   1   35.90   11.16
   2  -8  -1   26.97   12.70
  -2   8   1   60.65   14.93
  -2  -8   1   34.12   14.47
   1   8  -1  215.09   22.34
  -1  -8   1  214.22   17.68
   1  -8  -1  222.03   19.93
  -1   8   1  230.39   18.59
  -1  -8   1  227.03   20.37
   1  -8  -1  270.56   20.62
  -1   8   1  232.43   22.70
   0  -8  -1   16.55   11.82
   0   8  -1   25.25   14.08
   0   8   1   30.17   14.09
   0  -8   1   24.60   12.11
   0  -8  -1    1.25   11.98
   0  -8   1   15.44   10.75
  -1   8  -1  163.83   15.60
   1  -8   1  194.01   16.72
  -1  -8  -1  169.22   18.87
   1  -8   1  179.80   16.89
  -1  -8  -1  142.21   15.93
  -1   8  -1  122.88   19.13
  -2  -8  -1   70.72   13.68
   2  -8   1   63.88   12.63
  -2   8  -1   55.13   15.14
  -2  -8  -1   63.08   15.85
  -2   8  -1   80.80   13.01
  -3   8  -1  179.11   16.88
  -3  -8  -1  176.09   17.98
  -3   8  -1  189.75   21.10
  -3  -8  -1  214.19   21.80
  -4  -8  -1   18.54   15.30
  -4   8  -1    1.33   11.40
  -4  -8  -1   11.53   12.04
  -4   8  -1   17.02   14.82
  -5   8  -1   45.08   16.43
  -5  -8  -1   44.57   17.28
  -5   8  -1   50.29   14.52
  -5  -8  -1   25.73   14.19
  -6  -8  -1  -23.92   15.44
  -6  -8  -1    7.75   14.70
  -6   8  -1    4.36   15.37
  -6  -8  -1   32.57   15.83
  -6   8  -1   -4.21    7.42
  -7  -8  -1  181.10   21.20
  -7   8  -1  173.10   22.67
  -7   8  -1  144.85   20.17
  -7  -8  -1  181.83   24.42
  -7  -8  -1  195.03   24.52
  -8  -8  -1   37.32   20.70
  -8   8  -1   22.47   17.14
  -8  -8  -1   20.31   18.35
  -8   8  -1    4.85   15.17
  -8  -8  -1    6.30   16.81
  -9  -8  -1   59.39   22.74
  -9   8  -1   77.05   19.94
  -9   8  -1  113.03   21.05
  -9  -8  -1   95.48   21.97
 -10  -8  -1   -7.38   19.08
 -10  -8  -1   -3.56   21.77
 -10   8  -1   17.87   19.14
 -11   8  -1   66.92   22.31
 -11  -8  -1   55.85   23.06
  -9  -9   1   -8.25   22.05
  -9   9   1   -6.03   18.55
  -9  -9   1   48.05   20.93
  -8   9   1   30.55   16.85
  -8  -9   1   35.10   20.02
  -8  -9   1   38.26   21.95
  -7  -9   1  110.81   22.68
  -7  -9   1   45.85   19.53
  -7   9   1   71.56   19.16
  -6   9   1   36.85   17.80
  -6  -9   1   18.95   19.14
  -6   9   1   13.21   14.70
  -5   9   1   -0.01    7.40
  -5   9   1    4.77   16.60
  -5  -9   1   36.56   18.21
  -4   9   1    3.59   13.73
  -4  -9   1    9.08   16.39
  -4   9   1   -1.95   15.68
  -3  -9   1   20.55   15.91
  -3   9   1    1.07   15.77
  -3   9   1   -8.24   13.70
  -2   9   1    9.09   15.86
  -2  -9   1   -9.77   14.77
  -2   9   1   13.85   13.47
  -1  -9   1   -7.41   14.16
   1  -9  -1   -8.87   13.79
  -1   9   1    8.58   15.59
   1  -9  -1  -16.13   14.52
   0   9  -1    7.11   14.94
   0  -9  -1    3.42   14.69
   0  -9  -1   -7.42   13.46
   0  -9   1    8.92   13.71
  -1   9  -1   35.59   16.42
  -1  -9  -1   20.16   15.95
  -1  -9  -1   35.11   13.77
  -2   9  -1    4.94   15.35
  -2  -9  -1    4.89   15.51
  -2  -9  -1    3.96   13.57
  -3   9  -1  175.76   22.41
  -3   9  -1  200.60   18.71
  -3  -9  -1  154.01   21.69
  -4   9  -1   17.94   16.22
  -4  -9  -1   12.75   17.93
  -4   9  -1   -9.00   13.57
  -5   9  -1  139.88   18.70
  -5  -9  -1  130.97   22.58
  -5   9  -1  142.10   21.46
  -6   9  -1   -8.69   15.19
  -6  -9  -1    1.13   18.66
  -6   9  -1   37.36   18.78
  -6  -9  -1    6.85   17.26
  -7   9  -1   -4.02   12.38
  -7  -9  -1    9.13   20.10
  -7  -9  -1    1.21   18.00
  -7   9  -1   17.65   18.10
  -8   9  -1    2.47   15.05
  -8   9  -1   26.00   19.53
  -8  -9  -1    4.89   19.52
  -8  -9  -1   -9.04   21.22
  -9   9  -1    6.68   19.10
  -9  -9  -1   28.68   22.78
  -9  -9  -1   17.50   21.24
  -7 -10   1    4.20   20.19
  -7 -10   1    2.00   21.97
  -6 -10   1   -1.99   19.83
  -5 -10   1   22.12   19.47
  -5  10   1  -10.93   18.32
  -4  10   1   12.96   18.38
  -4 -10   1   16.33   18.83
  -3 -10   1  122.17   21.59
  -3  10   1  116.73   21.71
  -2 -10   1    4.19   17.35
  -2  10   1   14.14   18.30
  -1  10  -1    3.20   18.45
  -1 -10  -1   -3.71   17.14
  -2 -10  -1   83.19   20.35
  -2  10  -1   58.06   21.24
  -3 -10  -1   27.97   19.42
  -3  10  -1   49.14   20.04
  -4  10  -1   16.55   18.64
  -4 -10  -1   -2.50   18.98
  -5  10  -1   -3.59   19.41
  -5 -10  -1   21.70   17.85
  -5 -10  -1  -16.82   19.03
  -6 -10  -1    8.39   18.46
  -6  10  -1  -46.43   17.50
  -6 -10  -1    2.16   21.10
  -7 -10  -1   -1.61   19.14
  -7 -10  -1   -7.01   21.67
  -2  11  -1   88.49   24.33
  -3  11  -1   79.07   24.77
 -16   0   2    7.03   22.08
 -16   0   2    5.27   19.72
 -16   0   2   20.26   20.00
 -15   0   2    4.23   20.65
 -15   0   2   26.84   18.34
 -15   0   2   13.35   19.02
 -14   0   2   76.35   18.82
 -14   0   2   66.12   19.37
 -14   0   2   96.24   22.90
 -13   0   2   14.02   17.69
 -13   0   2  -29.97   14.04
 -13   0   2   -5.73   13.12
 -12   0   2   83.31   18.91
 -12   0   2   54.36   15.21
 -12   0   2   70.03   16.65
 -11   0   2   11.60   14.48
 -11   0   2   14.90   12.82
 -11   0   2   35.77   12.52
 -10   0   2    0.03    9.98
 -10   0   2   -3.55   10.13
 -10   0   2   -0.94   11.74
  -9   0   2   95.59   12.84
  -9   0   2   95.08   12.35
  -9   0   2   76.81   13.82
  -8   0   2    7.54    7.38
  -8   0   2   21.24    9.67
  -8   0   2   11.37    8.69
  -7   0   2   12.87    7.78
  -7   0   2   23.97    7.34
  -7   0   2   22.90    7.70
  -6   0   2 1174.17   52.94
  -6   0   2 1163.63   59.09
  -6   0   2 1185.04   53.30
  -5   0   2   -4.96    4.16
  -5   0   2    1.32    4.76
   5   0  -2   -4.25    4.30
  -5   0   2   -7.87    4.51
  -4   0   2    2.16    3.78
   4   0  -2    5.85    3.91
  -4   0   2    1.28    3.75
   4   0  -2   -0.12    3.38
  -4   0   2   -5.04    3.39
   4   0  -2   -0.38    3.20
   3   0  -2    0.83    2.82
   3   0  -2   -3.37    2.45
   3   0  -2    1.48    2.60
  -3   0   2   -1.57    2.71
  -3   0   2    5.09    3.31
  -3   0   2   -0.32    2.60
   2   0  -2  449.78   20.15
  -2   0   2  435.44   21.55
  -2   0   2  445.46   19.65
  -2   0   2  435.51   20.10
   2   0  -2  434.50   19.56
   1   0  -2   -0.36    1.42
  -1   0   2   -3.21    1.16
   1   0  -2   -0.75    1.13
  -1   0   2   -0.61    1.45
  -1   0   2   -1.58    0.94
   1   0  -2   -1.44    0.95
   0   0  -2  550.25   23.53
   0   0  -2  546.48   23.86
  -1   0  -2   -2.34    2.39
   1   0   2   -2.66    1.90
  -1   0  -2    0.98    1.43
   1   0   2   -0.83    1.39
   1   0   2   -0.78    2.17
  -1   0  -2   -3.60    1.87
  -2   0  -2    5.73    3.85
  -2   0  -2   -1.11    1.46
   2   0   2    3.13    3.72
  -2   0  -2   -3.19    2.77
   2   0   2    0.41    3.05
  -3   0  -2    7.12    5.48
   3   0   2   -0.15    2.60
  -3   0  -2    0.49    4.04
   3   0   2    0.65    4.45
  -3   0  -2   -2.23    1.81
   3   0   2   -0.75    3.56
   4   0   2   57.19    5.46
  -4   0  -2   48.89    8.11
   4   0   2   64.48    7.19
  -4   0  -2   50.99    6.73
   5   0   2   -1.94    3.96
  -5   0  -2   -1.53    2.36
  -5   0  -2   -2.30    6.64
  -5   0  -2   -5.35    4.95
  -6   0  -2  723.51   41.83
   6   0   2  810.11   35.71
  -6   0  -2  738.42   36.73
  -7   0  -2    6.13    8.85
  -7   0  -2    3.14    2.92
  -7   0  -2   11.68    7.46
  -8   0  -2 1494.40   78.88
  -8   0  -2 1533.09   69.64
  -9   0  -2   18.15   12.44
  -9   0  -2    1.82   10.19
  -9   0  -2   -2.05    4.00
 -10   0  -2  249.16   24.37
 -10   0  -2  262.28   22.30
 -11   0  -2   10.08   12.92
 -11   0  -2  -15.15   13.49
 -11   0  -2   18.79    8.81
 -12   0  -2    3.76   10.86
 -12   0  -2   15.40   15.22
 -12   0  -2    3.46   17.07
 -13   0  -2   17.72   14.17
 -13   0  -2   39.78   16.70
 -13   0  -2  -31.77   17.63
 -14   0  -2   32.93   17.75
 -14   0  -2   44.48   17.10
 -14   0  -2   15.66   20.26
 -15   0  -2   32.53   22.71
 -15   0  -2  -11.66   18.53
 -16   0  -2   33.22   24.61
 -16   0  -2   15.89   20.56
 -16   1   2   20.76   20.42
 -16  -1   2   68.08   22.16
 -16  -1   2   70.26   24.72
 -16  -1   2   65.73   21.92
 -15  -1   2   17.83   18.27
 -15  -1   2   19.35   18.71
 -15  -1   2   51.64   22.16
 -15   1   2   -1.04   17.57
 -15   1   2  104.46   24.93
 -14  -1   2   43.02   17.79
 -14  -1   2   20.62   19.14
 -14  -1   2   28.94   17.44
 -14   1   2   20.99   17.19
 -14   1   2   30.89   21.60
 -14   1   2   37.22   15.72
 -13   1   2  114.68   23.07
 -13   1   2   91.94   18.31
 -13  -1   2  103.70   18.39
 -13  -1   2   90.66   20.78
 -13   1   2  100.01   14.98
 -13  -1   2   78.95   17.69
 -12   1   2  196.59   21.79
 -12  -1   2  177.65   19.90
 -12  -1   2  209.56   23.47
 -12   1   2  258.22   27.33
 -12  -1   2  212.12   21.21
 -11  -1   2   22.78   13.18
 -11  -1   2   24.81   12.90
 -11   1   2   27.98   16.66
 -11   1   2   25.96   12.82
 -11   1   2    6.33    4.57
 -11  -1   2   14.69   14.06
 -10  -1   2  279.59   21.87
 -10   1   2  290.13   22.11
 -10  -1   2  271.04   23.50
 -10  -1   2  258.63   20.54
 -10   1   2  306.89   27.39
  -9  -1   2   38.65   11.10
  -9  -1   2   33.21   10.09
  -9  -1   2   32.36   10.69
  -9   1   2   23.29   13.87
  -9   1   2   22.13   10.00
  -9   1   2    3.58    4.29
  -8  -1   2  306.87   22.06
  -8  -1   2  299.44   20.26
  -8  -1   2  304.21   19.73
  -8   1   2  364.58   25.57
  -8   1   2  309.34   20.13
  -7  -1   2   27.30    8.03
  -7   1   2   11.62    9.89
  -7  -1   2   10.01    7.09
  -7  -1   2   10.40    7.35
  -7   1   2    4.21    3.27
  -7   1   2   24.28    7.70
  -6  -1   2 1599.79   72.91
  -6  -1   2 1640.15   71.77
  -6  -1   2 1640.48   80.26
  -6   1   2 1663.39   82.14
  -6   1   2 1606.37   71.86
   5  -1  -2   66.89    7.42
  -5  -1   2   51.77    6.98
  -5  -1   2   71.70    7.90
   5  -1  -2   66.45    6.50
  -5   1   2   62.61    7.33
   5   1  -2   65.96    7.62
  -5   1   2   37.58    8.64
  -5  -1   2   58.53    7.45
   4  -1  -2  605.78   27.72
   4   1  -2  597.96   28.12
   4  -1  -2  620.61   30.74
  -4   1   2  554.70   31.41
   4  -1  -2  597.78   28.04
  -4  -1   2  627.52   31.10
  -4  -1   2  588.45   28.50
  -4  -1   2  609.10   27.70
  -4   1   2  581.31   27.89
   4   1  -2  621.82   28.57
   3  -1  -2  172.56    9.58
  -3  -1   2  156.51    9.38
   3  -1  -2  170.81    9.61
  -3  -1   2  151.37   10.03
  -3   1   2  173.76    9.71
   3   1  -2  163.60    9.36
   3   1  -2  168.67   10.14
   3  -1  -2  164.70   10.14
  -3   1   2  173.87   10.13
   2   1  -2   11.89    2.77
  -2   1   2   17.68    2.13
   2  -1  -2   14.66    2.87
  -2   1   2   11.39    2.52
   2   1  -2   13.02    3.11
  -2  -1   2   15.46    3.15
  -2   1   2   17.08    3.13
   2  -1  -2   20.51    2.43
  -2  -1   2   15.41    3.32
   2   1  -2   15.00    3.15
  -2  -1   2   14.24    2.69
   2  -1  -2   21.85    3.02
  -1   1   2   77.40    4.51
  -1   1   2   79.60    5.13
  -1  -1   2   75.57    5.16
   1  -1  -2   72.16    4.48
   1  -1  -2   86.05    5.20
   1   1  -2   78.96    5.23
  -1  -1   2   85.57    4.09
   1  -1  -2   85.11    5.32
  -1  -1   2   76.96    5.50
   1   1  -2   83.86    5.61
  -1   1   2   74.47    4.97
   1   1  -2   82.09    4.24
   0   1  -2    1.92    0.90
   0   1  -2    2.37    1.52
   0  -1  -2    1.42    1.58
   0   1  -2    6.87    2.12
   0  -1  -2    3.14    1.87
   0  -1   2    2.33    1.45
   0  -1  -2    1.63    1.73
   0  -1   2    3.76    1.02
   0   1   2   -0.49    1.75
   0  -1   2    2.00    1.96
   0   1   2   -0.14    1.79
   1   1   2  635.47   27.64
  -1  -1  -2  607.35   27.60
   1  -1   2  658.00   30.94
   1   1   2  644.16   30.72
   1  -1   2  621.78   27.03
  -1   1  -2  584.06   26.92
   1  -1   2  606.14   27.58
  -1   1  -2  633.93   27.57
  -1  -1  -2  627.92   30.70
  -2  -1  -2  250.20   14.01
  -2   1  -2  245.07   14.17
  -2  -1  -2  238.46   12.77
   2  -1   2  254.31   14.14
   2   1   2  241.44   12.74
  -2   1  -2  245.66   12.18
  -2   1  -2  224.71   10.99
   2   1   2  260.47   14.18
   2  -1   2  256.64   12.50
  -2  -1  -2  249.50   12.94
  -3   1  -2  285.42   13.55
   3   1   2  287.24   15.53
  -3  -1  -2  290.00   15.28
   3  -1   2  285.62   13.48
  -3   1  -2  288.45   17.45
   3   1   2  302.19   15.29
   3  -1   2  294.86   15.00
  -3  -1  -2  280.91   15.43
  -3   1  -2  299.91   15.26
  -3  -1  -2  289.54   16.92
  -4  -1  -2 2046.68   90.74
   4  -1   2 2223.76   90.51
  -4  -1  -2 2061.25  101.70
  -4  -1  -2 2018.00   91.10
  -4   1  -2 2043.22   90.31
   4   1   2 2145.87   91.12
   4   1   2 2131.08   90.89
   4  -1   2 2108.84   89.65
  -4   1  -2 2136.41   89.84
  -4   1  -2 2074.71  102.93
  -5  -1  -2    2.62    6.12
  -5   1  -2   15.50    6.09
  -5  -1  -2   22.13    5.67
  -5   1  -2   15.91    8.37
   5  -1   2   13.38    3.93
  -5  -1  -2   15.09    6.38
  -5   1  -2   22.27    4.52
   6  -1   2  596.02   27.38
  -6  -1  -2  549.07   29.52
  -6   1  -2  560.53   29.32
  -6  -1  -2  583.42   32.86
  -6   1  -2  583.25   27.80
  -6   1  -2  584.72   35.07
  -6  -1  -2  586.40   29.33
  -7  -1  -2  116.60   11.43
   7  -1   2  115.46    8.97
  -7   1  -2  104.60    9.83
  -7  -1  -2  107.33   13.06
  -7   1  -2   86.55   11.35
  -7  -1  -2  102.55   11.88
  -7   1  -2  135.72   17.04
  -8   1  -2    1.02    8.76
  -8  -1  -2   -2.32    8.57
  -8   1  -2    1.33    7.00
  -8  -1  -2    5.45    8.14
  -8   1  -2   11.83   12.84
  -8  -1  -2    3.01   10.35
  -9   1  -2    0.61    7.66
  -9  -1  -2    8.73   11.62
  -9  -1  -2    1.35   10.10
  -9  -1  -2   17.16    9.58
  -9   1  -2   15.46   10.18
  -9   1  -2   21.23   14.88
 -10   1  -2  355.49   30.02
 -10   1  -2  350.79   22.60
 -10   1  -2  328.69   24.06
 -10  -1  -2  314.62   27.69
 -10  -1  -2  322.90   22.82
 -10  -1  -2  331.11   24.32
 -11   1  -2   16.81   11.16
 -11   1  -2   28.69   17.29
 -11  -1  -2   14.91   13.18
 -11  -1  -2    0.50   10.58
 -11  -1  -2    8.25   14.52
 -11   1  -2   10.25   13.79
 -12   1  -2  214.51   23.75
 -12  -1  -2  214.27   26.82
 -12   1  -2  306.57   30.82
 -12  -1  -2  223.92   22.23
 -12  -1  -2  299.62   25.99
 -12   1  -2  282.27   21.58
 -13  -1  -2   12.11   15.15
 -13  -1  -2   15.88   15.84
 -13  -1  -2   46.48   19.40
 -13   1  -2   21.85   21.87
 -13   1  -2   36.60   14.64
 -13   1  -2    7.34   15.47
 -14   1  -2   14.91   17.57
 -14  -1  -2   24.96   17.85
 -14  -1  -2    7.56   20.39
 -14   1  -2  -26.31   20.60
 -14  -1  -2   45.11   17.43
 -15  -1  -2   19.73   17.78
 -15  -1  -2  -14.47   18.18
 -15  -1  -2    8.76   20.31
 -15   1  -2   27.97   24.03
 -15   1  -2  -14.89   17.98
 -16   1  -2    2.20   19.85
 -16   1  -2   19.09   24.19
 -16  -1  -2   41.49   24.63
 -16  -1  -2   26.27   21.23
 -16  -2   2    2.67   22.00
 -16  -2   2    4.82   19.72
 -16  -2   2   18.22   20.46
 -16   2   2   17.82   20.82
 -15  -2   2   29.46   19.67
 -15  -2   2   38.34   22.18
 -15   2   2   21.26   18.60
 -15  -2   2   23.60   19.62
 -14  -2   2  120.84   21.15
 -14  -2   2  106.36   23.25
 -14  -2   2  132.53   21.59
 -14   2   2   96.31   20.69
 -14   2   2  132.47   28.76
 -13  -2   2    3.16   15.72
 -13  -2   2    5.31   15.77
 -13   2   2    3.06   15.36
 -13   2   2  -21.00   12.71
 -13   2   2   -9.04   20.42
 -13  -2   2    3.65   17.58
 -12  -2   2   84.86   17.63
 -12  -2   2   57.23   16.22
 -12  -2   2   58.43   15.74
 -12   2   2   48.86   14.59
 -12   2   2   65.62   16.88
 -12   2   2   46.84   22.07
 -11  -2   2   45.38   14.29
 -11  -2   2   -3.68   11.87
 -11   2   2   26.25   11.43
 -11  -2   2    6.95   13.20
 -11   2   2  -37.09   16.60
 -11   2   2    4.75   12.22
 -10   2   2  142.95   16.38
 -10   2   2   76.04   19.16
 -10  -2   2  150.37   16.88
 -10  -2   2  141.46   18.29
 -10   2   2  184.56   15.57
 -10  -2   2  112.43   15.83
  -9   2   2   31.74   10.76
  -9   2   2   41.83    9.63
  -9  -2   2   31.54   10.39
  -9   2   2    0.04   13.46
  -9  -2   2   46.13   12.16
  -9  -2   2   38.12   11.93
  -8   2   2  709.23   33.38
  -8  -2   2  682.84   37.49
  -8   2   2  600.00   39.48
  -8   2   2  625.98   34.21
  -8  -2   2  645.06   33.96
  -8  -2   2  662.52   34.95
  -7   2   2   18.86    6.67
  -7  -2   2   19.23    7.97
  -7  -2   2   19.88    8.70
  -7   2   2    7.25    8.41
  -7   2   2   16.49    7.73
  -7  -2   2   18.92    8.40
  -6   2   2  489.89   26.21
  -6  -2   2  417.61   24.39
   6  -2  -2  456.50   22.55
  -6   2   2  424.18   22.82
  -6  -2   2  443.31   23.72
  -6   2   2  451.16   23.78
  -6  -2   2  467.70   26.18
  -5   2   2  175.70   11.68
  -5  -2   2  147.17   11.74
  -5  -2   2  159.91   12.76
   5  -2  -2  147.62   10.15
  -5   2   2  152.21   11.06
  -5   2   2  149.74   11.43
   5   2  -2  145.50   11.50
  -5  -2   2  153.32   11.53
   4   2  -2  208.60   12.65
   4  -2  -2  186.17   12.35
  -4  -2   2  206.94   13.20
   4  -2  -2  200.15   11.65
  -4  -2   2  185.98   11.96
  -4   2   2  209.56   12.16
  -4   2   2  203.78   11.61
  -4   2   2  208.00   12.36
  -3   2   2    1.93    3.12
  -3   2   2    6.53    2.95
   3  -2  -2    1.46    3.09
   3   2  -2   -3.89    3.28
   3  -2  -2    8.11    3.69
  -3   2   2    4.22    3.69
   3   2  -2   -1.75    3.58
   3  -2  -2   -5.50    2.58
  -3  -2   2   -5.64    3.18
  -3  -2   2    3.20    4.34
   2  -2  -2   49.50    5.30
  -2   2   2   59.93    4.93
   2   2  -2   70.75    4.93
   2  -2  -2   64.44    5.11
   2   2  -2   60.06    6.48
   2  -2  -2   70.44    5.19
  -2   2   2   69.11    5.96
   2   2  -2   67.07    5.95
  -2  -2   2   65.52    4.96
  -2  -2   2   55.09    5.99
  -1   2   2  388.19   20.06
  -1  -2   2  406.12   17.26
   1  -2  -2  384.67   18.37
  -1  -2   2  413.63   17.44
   1   2  -2  390.81   18.67
  -1  -2   2  392.77   18.74
   1  -2  -2  405.76   18.59
   1  -2  -2  392.25   20.01
  -1  -2   2  395.79   20.88
  -1   2   2  389.04   18.44
  -1   2   2  386.11   18.52
   1   2  -2  375.27   20.88
   0  -2  -2 1026.44   44.69
   0   2   2 1020.01   44.14
   0  -2  -2 1020.39   49.29
   0   2  -2 1052.03   43.16
   0   2  -2  974.15   49.75
   0   2  -2 1017.43   44.13
   0  -2   2  987.01   44.03
   0  -2   2 1026.24   43.07
   0  -2   2 1021.11   49.79
   0  -2  -2 1014.97   44.04
   1  -2   2 1193.40   52.25
  -1   2  -2 1191.77   59.44
   1  -2   2 1224.30   51.91
   1  -2   2 1287.32   59.55
  -1  -2  -2 1272.03   53.02
  -1  -2  -2 1168.32   52.54
  -1   2  -2 1218.39   51.93
  -2  -2  -2   63.01    6.22
   2   2   2   40.18    5.25
  -2  -2  -2   56.00    6.05
  -2  -2  -2   54.61    6.24
  -2   2  -2   57.00    5.97
   2  -2   2   50.75    4.78
   3   2   2   17.70    4.97
  -3   2  -2   27.37    5.61
  -3   2  -2   12.18    4.56
  -3  -2  -2   22.72    5.21
  -3  -2  -2   20.12    5.18
  -3  -2  -2   16.93    5.02
   3  -2   2   25.54    4.69
  -4   2  -2  178.61    9.03
   4  -2   2  186.94   11.98
  -4   2  -2  173.27   13.03
  -4  -2  -2  165.49   12.90
  -4  -2  -2  180.09   12.62
  -4  -2  -2  186.05   12.42
   4  -2   2  181.28    8.92
  -4   2  -2  169.50   11.94
  -5  -2  -2  282.47   17.96
  -5  -2  -2  336.67   19.90
  -5   2  -2  294.23   14.93
  -5   2  -2  315.73   20.89
   5  -2   2  296.62   14.64
  -5  -2  -2  303.41   18.85
  -5   2  -2  313.55   17.53
  -6   2  -2 1287.46   56.72
  -6   2  -2 1235.43   58.72
  -6  -2  -2 1298.34   59.74
  -6  -2  -2 1286.80   66.13
  -6   2  -2 1378.86   68.10
   6  -2   2 1296.13   56.38
  -6  -2  -2 1294.40   59.37
  -7   2  -2  200.82   20.97
  -7  -2  -2  249.66   18.46
  -7   2  -2  284.77   15.21
  -7  -2  -2  241.60   18.36
  -7   2  -2  254.46   17.50
   7  -2   2  244.78   14.18
  -7  -2  -2  245.21   19.44
  -8   2  -2  975.24   42.93
  -8  -2  -2  901.79   50.49
  -8   2  -2  909.83   45.15
  -8  -2  -2  898.35   45.32
   8  -2   2  923.78   41.90
  -8  -2  -2  944.06   45.69
  -8   2  -2  806.31   54.16
  -9   2  -2  111.01   11.41
  -9   2  -2   95.07   14.05
  -9  -2  -2   88.91   13.94
  -9   2  -2   64.28   19.03
  -9  -2  -2  122.14   14.61
  -9  -2  -2   84.91   15.15
 -10   2  -2   26.65    9.68
 -10   2  -2    9.10   11.60
 -10  -2  -2   29.41   12.82
 -10  -2  -2   25.84   12.05
 -10  -2  -2   27.53   14.39
 -10   2  -2    9.66   19.35
 -11   2  -2  -39.57   16.75
 -11  -2  -2   -2.04   12.84
 -11   2  -2    6.21   13.09
 -11   2  -2    7.70   10.25
 -11  -2  -2    8.52   14.28
 -11  -2  -2   -1.80   11.72
 -12  -2  -2   52.04   15.83
 -12  -2  -2   56.16   16.48
 -12   2  -2   24.27   12.36
 -12   2  -2   -3.36   14.32
 -12   2  -2   24.48   23.64
 -12  -2  -2   23.08   18.09
 -13   2  -2   25.28   16.82
 -13  -2  -2   49.45   17.52
 -13  -2  -2   57.19   18.07
 -13   2  -2   37.14   25.56
 -13  -2  -2   28.69   18.96
 -14  -2  -2   19.00   18.76
 -14  -2  -2   19.33   20.21
 -14  -2  -2   53.81   19.07
 -14   2  -2   -4.69   16.90
 -14   2  -2   22.62   26.42
 -15   2  -2  -13.75   26.51
 -15  -2  -2    0.30   22.44
 -15  -2  -2    3.63   18.83
 -15  -2  -2   26.46   19.74
 -15   2  -2   15.45   19.08
 -16  -2  -2   24.91   21.25
 -16  -2  -2   18.26   21.22
 -16  -2  -2   24.31   24.86
 -16   2  -2   16.21   29.06
 -16  -3   2   41.05   24.65
 -15  -3   2    7.91   19.24
 -15  -3   2   15.95   19.46
 -15   3   2    5.14   18.93
 -15  -3   2   16.48   21.63
 -14   3   2  -10.47   16.74
 -14  -3   2  -25.99   16.71
 -14  -3   2   17.47   18.96
 -14  -3   2  -12.17   17.58
 -13  -3   2   49.86   18.55
 -13  -3   2   83.80   18.99
 -13  -3   2   72.62   20.32
 -13   3   2   47.90   22.68
 -13   3   2   66.16   18.21
 -12   3   2   17.84   14.89
 -12  -3   2   53.20   18.25
 -12  -3   2   34.13   17.40
 -12  -3   2   57.29   15.57
 -12   3   2   47.58   14.94
 -12   3   2   -0.05   18.04
 -11  -3   2  168.78   19.91
 -11  -3   2  164.22   19.32
 -11  -3   2  127.96   19.27
 -11   3   2  151.70   18.69
 -11   3   2  141.18   21.77
 -11   3   2  163.76   17.68
 -10   3   2  178.80   19.60
 -10  -3   2  159.91   19.32
 -10  -3   2  218.68   21.04
 -10  -3   2  175.56   18.20
 -10   3   2  162.84   16.76
 -10   3   2  149.66   17.51
  -9  -3   2    1.42   10.75
  -9   3   2    2.60    8.98
  -9   3   2    3.23   10.30
  -9  -3   2   -2.20   11.00
  -9   3   2   -9.48    9.67
  -9  -3   2   -5.49   10.09
  -8   3   2   38.96    9.17
  -8  -3   2   25.99    9.93
  -8  -3   2   37.70   11.61
  -8   3   2   27.65   10.00
  -8   3   2   43.47   10.03
  -8  -3   2   44.59   11.72
  -7   3   2   44.43    8.44
  -7  -3   2   33.13    9.16
  -7   3   2   34.14    9.25
  -7  -3   2   31.87    9.31
  -7   3   2   39.16    7.89
  -7  -3   2   36.92    9.98
  -6  -3   2  316.27   19.29
  -6  -3   2  336.60   21.91
  -6   3   2  315.57   19.35
  -6   3   2  326.40   19.47
   6  -3  -2  335.82   17.73
  -6  -3   2  310.56   20.51
  -6   3   2  334.77   18.80
  -5  -3   2  211.49   14.40
  -5   3   2  236.71   14.47
   5  -3  -2  213.27   13.08
   5   3  -2  205.91   14.54
  -5   3   2  232.12   14.73
  -5  -3   2  194.05   15.46
  -5   3   2  228.70   13.14
  -4  -3   2  245.42   15.91
  -4   3   2  252.47   14.92
   4   3  -2  236.74   14.52
   4  -3  -2  268.89   13.80
  -4   3   2  224.01   14.50
  -4  -3   2  241.28   14.55
  -4   3   2  242.27   13.85
  -3  -3   2   49.87    6.01
   3  -3  -2   52.21    5.47
  -3   3   2   62.79    6.30
  -3   3   2   49.42    5.98
   3  -3  -2   48.85    5.83
   3   3  -2   60.96    5.96
  -3  -3   2   61.34    7.87
  -3   3   2   56.28    6.66
  -2  -3   2   66.64    5.47
  -2   3   2   74.23    6.45
   2  -3  -2   63.31    5.67
   2  -3  -2   59.02    6.07
   2   3  -2   62.31    7.41
  -2   3   2   60.29    6.45
  -2   3   2   62.03    6.31
   2   3  -2   50.83    6.40
   2   3  -2   68.75    5.28
   2  -3  -2   61.98    6.06
  -2  -3   2   63.58    7.21
  -1   3   2   17.65    3.72
   1  -3  -2   26.01    4.52
   1   3  -2   30.60    5.81
   1   3  -2   37.54    5.22
  -1   3   2   31.12    4.94
  -1  -3   2   28.31    5.11
  -1   3   2   34.83    5.04
  -1  -3   2   33.51    3.87
  -1  -3   2   43.53    3.65
   1  -3  -2   32.78    4.73
   0   3  -2  219.20   14.08
   0  -3   2  226.42   11.99
   0   3  -2  207.37   12.31
   0  -3   2  225.77   10.90
   0  -3  -2  217.81   12.31
   0   3   2  208.50   12.51
   0   3   2  224.20   13.75
   0   3  -2  220.11   10.97
   0  -3  -2  229.11   12.91
  -1   3  -2    9.11    4.62
   1  -3   2   11.16    3.18
  -1   3  -2   10.58    3.39
  -1  -3  -2    7.50    4.22
   1  -3   2   16.80    3.53
  -1  -3  -2   11.12    4.41
  -2   3  -2  192.16   12.61
  -2  -3  -2  175.02   11.04
  -2   3  -2  180.71   10.32
   2  -3   2  174.11   10.17
  -2  -3  -2  164.26   12.49
   2  -3   2  176.61    8.90
  -2  -3  -2  194.63   11.89
   2   3   2  187.96   11.36
   2  -3   2  172.80    9.05
   3  -3   2  394.51   17.59
  -3   3  -2  420.75   23.07
   3  -3   2  383.59   19.62
  -3  -3  -2  434.93   22.07
  -3  -3  -2  379.03   22.70
  -3  -3  -2  387.19   20.75
  -4  -3  -2  746.78   35.76
  -4   3  -2  741.48   39.18
  -4  -3  -2  764.97   39.58
   4  -3   2  738.29   32.17
  -4   3  -2  752.96   34.78
  -4  -3  -2  735.01   36.53
  -5   3  -2  289.51   13.16
  -5   3  -2  263.82   16.77
  -5  -3  -2  245.33   17.03
  -5  -3  -2  290.82   18.40
  -5   3  -2  266.92   18.20
   5  -3   2  263.06   12.84
  -5  -3  -2  286.42   19.01
  -6  -3  -2   73.10   11.06
  -6  -3  -2   64.04   10.83
  -6  -3  -2   80.88   10.65
  -6   3  -2   73.72    6.39
  -6   3  -2   68.12    9.57
  -6   3  -2   78.67   11.43
   6  -3   2   75.10    5.62
  -7   3  -2  207.86   16.59
  -7   3  -2  228.98   19.34
  -7  -3  -2  198.63   16.63
  -7  -3  -2  207.79   17.88
  -7   3  -2  201.83   12.94
  -7  -3  -2  201.81   17.12
   7  -3   2  192.24   11.70
  -8  -3  -2   45.70   12.31
  -8   3  -2   25.38   12.70
   8  -3   2   46.91    6.30
  -8   3  -2   40.22    7.90
  -8   3  -2   49.21   11.19
  -8  -3  -2   57.00   12.70
  -8  -3  -2   20.46   10.80
  -9   3  -2  391.57   26.41
  -9  -3  -2  383.47   26.05
  -9  -3  -2  408.49   26.74
  -9  -3  -2  389.94   28.90
  -9   3  -2  397.44   22.84
  -9   3  -2  354.65   30.71
 -10  -3  -2   41.73   13.93
 -10   3  -2    5.69   19.07
 -10   3  -2   74.28   11.26
 -10  -3  -2   46.63   15.11
 -10   3  -2   40.26   14.32
 -10  -3  -2   43.31   14.68
 -11  -3  -2   76.91   18.63
 -11  -3  -2   81.83   17.24
 -11  -3  -2  102.53   17.23
 -11   3  -2   45.62   23.25
 -11   3  -2   87.87   16.84
 -12  -3  -2  171.71   21.00
 -12  -3  -2  174.12   21.94
 -12   3  -2  159.89   22.05
 -12  -3  -2  143.55   22.85
 -12   3  -2  110.39   28.87
 -13   3  -2  -49.39   22.46
 -13   3  -2   -0.57   16.57
 -13  -3  -2   26.43   17.71
 -13  -3  -2   30.16   17.21
 -13  -3  -2  -19.57   18.22
 -14  -3  -2    8.74   19.08
 -14  -3  -2   51.55   22.29
 -14   3  -2  -12.10   25.70
 -14  -3  -2    8.55   18.74
 -14   3  -2   -7.41   18.14
 -15  -3  -2   -0.06   19.60
 -15   3  -2   28.85   21.45
 -15   3  -2   17.53   29.17
 -15  -3  -2  -14.28   21.90
 -15  -3  -2   12.93   20.42
 -15  -4   2   19.05   21.07
 -15   4   2   38.57   21.03
 -15  -4   2   52.29   24.95
 -15  -4   2   35.54   22.65
 -14  -4   2   12.71   18.12
 -14  -4   2   -9.84   19.35
 -14   4   2   -7.78   18.26
 -14  -4   2    9.62   20.19
 -13  -4   2   10.29   18.37
 -13  -4   2   15.21   19.00
 -13   4   2   -4.67   15.93
 -13  -4   2   15.80   16.68
 -12  -4   2   13.59   15.99
 -12   4   2    6.30   15.50
 -12   4   2   17.72   15.32
 -12  -4   2   -5.85   16.57
 -12  -4   2    7.07   17.05
 -11   4   2    8.37   14.54
 -11   4   2    5.83   12.91
 -11  -4   2   25.75   15.22
 -11  -4   2   49.92   15.74
 -11  -4   2   40.74   16.09
 -10   4   2   56.78   13.30
 -10   4   2   40.25   12.68
 -10  -4   2   31.62   14.88
 -10  -4   2   49.32   15.47
 -10  -4   2   61.20   14.56
 -10   4   2   29.14   13.26
  -9   4   2   20.68   10.40
  -9   4   2   -0.10   11.54
  -9   4   2  -15.52    8.92
  -9  -4   2   33.34   12.15
  -9  -4   2   12.33   12.46
  -9  -4   2    7.61   12.00
  -8   4   2  375.81   23.81
  -8   4   2  363.78   23.88
  -8  -4   2  340.17   23.29
  -8   4   2  389.82   22.63
  -8  -4   2  345.94   25.29
  -8  -4   2  364.29   25.82
  -7   4   2   90.00   10.79
  -7   4   2   78.02   11.67
  -7  -4   2   88.03   13.20
  -7  -4   2   85.63   11.67
  -7  -4   2   52.74   12.54
  -7   4   2   76.10    9.92
  -6   4   2  256.88   16.63
  -6   4   2  280.55   19.08
  -6  -4   2  319.15   21.56
  -6   4   2  260.78   18.01
   6  -4  -2  278.83   16.34
  -6  -4   2  294.88   19.05
   5  -4  -2  250.37   14.46
  -5  -4   2  247.15   16.42
  -5   4   2  224.86   16.03
  -5   4   2  228.60   14.85
  -5  -4   2  243.33   17.86
  -5   4   2  265.32   16.72
   4  -4  -2  140.72   10.49
  -4  -4   2  148.30   12.65
   4   4  -2  151.09   11.16
  -4   4   2  136.09   11.82
  -4   4   2  143.90   12.00
  -4  -4   2  134.34   11.00
  -4   4   2  149.09   11.26
  -3  -4   2    2.33    4.11
  -3   4   2   10.27    5.53
   3   4  -2    8.42    6.64
  -3   4   2   10.11    5.26
   3  -4  -2    8.27    4.25
  -3  -4   2    9.29    5.23
  -3  -4   2   -1.14    6.61
   3   4  -2   11.66    4.55
  -3   4   2    4.45    5.74
  -2  -4   2  226.17   15.34
  -2   4   2  257.15   15.29
  -2  -4   2  268.33   13.89
   2   4  -2  253.99   17.40
   2  -4  -2  245.51   14.16
  -2  -4   2  259.59   13.15
  -2   4   2  268.58   16.25
  -1  -4   2  799.35   35.41
  -1  -4   2  809.27   37.69
   1  -4  -2  828.06   37.32
  -1  -4   2  812.28   35.82
   1   4  -2  831.37   37.99
   1   4  -2  768.77   42.26
  -1   4   2  818.55   41.54
  -1   4   2  808.19   37.13
   0  -4   2   91.31    8.20
   0  -4   2  100.28    7.40
   0   4  -2   94.78    6.97
   0   4   2   88.54    8.50
   0   4   2   89.48    9.39
   0   4  -2  109.58   10.27
   1  -4   2   10.85    4.42
  -1   4  -2    6.51    4.25
  -1  -4  -2   10.95    6.26
  -1  -4  -2    8.42    5.67
   1  -4   2   11.85    4.09
  -1   4  -2   13.52    6.63
  -2   4  -2   15.70    6.66
  -2  -4  -2   11.31    6.14
   2  -4   2   11.46    3.64
  -2  -4  -2   16.47    7.29
  -2   4  -2   11.93    4.83
   2  -4   2   14.59    4.61
   2  -4   2   22.23    4.31
   3  -4   2  153.31    8.51
  -3   4  -2  164.03   11.10
  -3  -4  -2  176.54   12.79
   3  -4   2  158.89    9.18
  -3  -4  -2  134.41   12.80
  -3   4  -2  176.68   13.97
  -4   4  -2   26.36    6.23
  -4  -4  -2   47.95    8.76
  -4  -4  -2   45.55    9.30
  -4   4  -2   29.11    8.36
   4  -4   2   34.08    3.52
  -4  -4  -2   34.27    8.18
  -5   4  -2  581.73   28.52
  -5   4  -2  502.61   31.23
  -5  -4  -2  587.36   32.94
   5  -4   2  548.27   24.32
  -5  -4  -2  556.73   30.69
  -5  -4  -2  565.98   29.52
  -6  -4  -2  295.58   21.13
  -6  -4  -2  314.75   22.68
   6  -4   2  309.21   14.84
  -6   4  -2  359.06   20.73
  -6  -4  -2  312.60   22.08
  -6   4  -2  334.25   22.47
  -7  -4  -2  462.50   30.98
  -7   4  -2  539.05   23.14
   7  -4   2  477.24   22.39
  -7  -4  -2  437.17   27.99
  -7  -4  -2  497.18   29.99
  -7   4  -2  507.28   30.73
  -7   4  -2  481.42   27.95
  -8  -4  -2  406.15   27.71
  -8   4  -2  383.04   19.57
  -8  -4  -2  378.01   26.21
  -8   4  -2  382.42   27.78
  -8   4  -2  364.66   24.88
  -8  -4  -2  359.17   28.23
  -9   4  -2   -4.21   11.52
  -9  -4  -2   -6.73   12.03
  -9  -4  -2   -2.04   12.55
  -9  -4  -2   -0.10   12.42
  -9   4  -2    4.43   11.40
 -10  -4  -2   -1.82   13.71
 -10   4  -2   -3.78   14.14
 -10  -4  -2   14.85   13.37
 -10   4  -2   21.17   13.48
 -10  -4  -2   18.12   14.76
 -11   4  -2    7.10   14.61
 -11   4  -2   -0.41   18.27
 -11  -4  -2   15.13   16.17
 -11  -4  -2   -2.97   15.10
 -11  -4  -2   18.70   16.51
 -12   4  -2    1.58   15.90
 -12  -4  -2   -0.40   15.85
 -12  -4  -2  -10.56   16.37
 -12  -4  -2   11.82   17.75
 -12   4  -2  -47.02   19.80
 -13   4  -2   13.23   25.13
 -13  -4  -2   35.87   20.96
 -13   4  -2   58.37   20.46
 -13  -4  -2   62.75   20.15
 -13  -4  -2   72.80   19.39
 -14  -4  -2   84.14   22.14
 -14   4  -2   36.61   29.06
 -14   4  -2   86.58   22.56
 -14  -4  -2   69.50   23.96
 -14  -4  -2   98.70   22.81
 -15  -4  -2   -2.13   20.71
 -15   4  -2   15.85   21.71
 -15  -4  -2   35.75   22.01
 -15  -4  -2    3.23   23.17
 -14  -5   2   68.01   22.69
 -14   5   2   16.81   20.73
 -14  -5   2   66.22   21.37
 -14  -5   2   73.67   24.22
 -13   5   2  113.09   22.73
 -13  -5   2  105.92   22.57
 -13  -5   2  128.66   24.28
 -13  -5   2  136.19   21.92
 -12  -5   2    1.54   15.40
 -12  -5   2    0.87   17.37
 -12   5   2  -13.10   16.19
 -12  -5   2   10.08   18.61
 -11   5   2   98.42   16.72
 -11  -5   2   50.95   17.55
 -11  -5   2   89.21   19.60
 -11   5   2   77.90   17.36
 -11  -5   2   95.87   17.57
 -10   5   2  101.06   17.75
 -10   5   2  103.28   15.58
 -10  -5   2   89.83   18.60
 -10  -5   2   90.43   17.29
 -10  -5   2  109.38   17.00
  -9   5   2   67.19   12.29
  -9  -5   2   56.43   16.37
  -9   5   2   65.38   15.31
  -9  -5   2   95.85   15.28
  -9  -5   2   80.85   16.58
  -9   5   2   78.72   13.60
  -8   5   2   47.98   10.37
  -8  -5   2   50.74   12.45
  -8   5   2   37.14   12.94
  -8  -5   2   21.66   13.30
  -8   5   2   40.04   11.08
  -8  -5   2   38.65   12.92
  -7  -5   2   -3.98   10.94
  -7   5   2   18.71    8.82
  -7   5   2   13.74    9.33
  -7  -5   2    3.19   10.78
  -7   5   2   13.15   10.35
  -7  -5   2    3.10    9.89
  -6  -5   2  306.06   22.48
  -6   5   2  327.57   19.20
  -6   5   2  313.46   21.34
  -6   5   2  310.47   21.29
  -6  -5   2  291.84   20.73
  -5  -5   2   13.43    9.66
  -5  -5   2    5.98    8.21
  -5   5   2   12.06    7.72
  -5   5   2    7.27    7.07
  -5   5   2    1.44    7.96
  -4   5   2  577.84   32.87
  -4   5   2  598.54   30.07
  -4  -5   2  587.49   32.47
  -4  -5   2  630.43   29.98
  -4   5   2  602.80   30.85
  -3  -5   2  -14.18    6.79
  -3   5   2   -2.67    6.57
  -3   5   2   -9.77    6.66
  -3  -5   2    3.07    4.87
  -3  -5   2   -9.65    6.12
   3   5  -2   -3.58    7.83
  -2  -5   2  154.80   13.33
  -2   5   2  173.23   12.74
  -2   5   2  170.56   13.72
  -2  -5   2  153.59   10.29
   2   5  -2  153.55   14.60
  -2  -5   2  152.30   11.36
  -1  -5   2  121.20   10.85
  -1   5   2   96.43   10.92
  -1  -5   2  132.17    8.95
   1   5  -2  119.25   12.57
  -1  -5   2  117.27    9.15
  -1   5   2  105.09   10.39
   0  -5   2   54.77    6.27
   0   5   2   58.49    8.17
   0  -5  -2   48.74    9.19
   0   5  -2   39.34    9.67
   0   5   2   52.11    8.75
   0  -5   2   37.87    7.37
   0   5  -2   61.20    7.00
  -1   5  -2  284.78   16.49
   1  -5   2  315.32   16.40
   1  -5   2  310.44   16.64
  -1  -5  -2  317.44   18.38
  -1   5  -2  302.87   20.54
   1  -5   2  311.73   17.30
  -1  -5  -2  326.84   20.32
  -2  -5  -2    1.62    6.22
  -2  -5  -2   -1.06    8.05
  -2   5  -2    4.67    7.38
   2  -5   2    2.69    5.04
   2  -5   2    3.33    4.43
  -2   5  -2    2.85    5.46
  -3  -5  -2  154.38   14.46
   3  -5   2  146.27   10.24
  -3   5  -2  160.93   11.95
  -3   5  -2  193.45   15.83
  -3  -5  -2  145.73   12.89
   3  -5   2  159.82    9.81
  -4  -5  -2    1.92    9.06
  -4   5  -2    1.92    7.78
   4  -5   2    0.17    3.62
  -4   5  -2    6.90    5.25
   4  -5   2   -2.42    4.17
  -4  -5  -2   16.28    8.30
  -5   5  -2   14.07    8.33
   5  -5   2   16.47    3.93
  -5   5  -2   25.68    9.83
   5  -5   2    7.72    3.41
  -5  -5  -2    0.75    9.58
  -5  -5  -2   11.12    9.02
  -5  -5  -2   16.20    9.63
  -6   5  -2   10.15    9.36
  -6   5  -2   -8.93    8.99
  -6  -5  -2   -3.27    9.74
  -6  -5  -2   -2.96   10.42
  -6  -5  -2    7.99   10.34
  -7  -5  -2  166.46   17.90
  -7   5  -2  176.61   17.60
  -7  -5  -2  165.51   16.60
  -7   5  -2  150.32   15.90
  -7  -5  -2  152.06   18.25
  -8  -5  -2  144.69   18.32
  -8   5  -2  137.18   16.84
  -8  -5  -2   94.40   16.45
  -8   5  -2  124.38   16.01
  -8  -5  -2  126.27   17.11
  -9   5  -2  151.28   18.34
  -9  -5  -2  146.85   20.25
  -9   5  -2  184.52   20.55
  -9  -5  -2  118.83   18.73
  -9  -5  -2  144.49   20.18
 -10  -5  -2   50.46   17.60
 -10   5  -2   62.96   16.46
 -10  -5  -2   73.47   17.71
 -10  -5  -2   90.56   18.22
 -10   5  -2   70.78   18.20
 -11  -5  -2   65.60   19.15
 -11   5  -2   50.40   19.49
 -11   5  -2   20.18   16.06
 -11  -5  -2   58.24   19.49
 -11  -5  -2   64.87   17.44
 -12   5  -2   28.91   17.88
 -12   5  -2   73.92   22.10
 -12  -5  -2   61.01   20.21
 -12  -5  -2   30.65   19.97
 -12  -5  -2  101.77   22.06
 -13  -5  -2  -22.49   18.87
 -13   5  -2  -25.59   17.38
 -13  -5  -2   13.51   18.78
 -13   5  -2  -18.15   21.38
 -13  -5  -2  -24.44   18.85
 -14  -5  -2   11.41   21.29
 -14  -5  -2   28.14   20.03
 -14  -5  -2   -6.86   21.48
 -14   5  -2   -7.45   21.26
 -14  -6   2   -3.80   22.16
 -13   6   2    4.70   19.13
 -13  -6   2   15.54   20.08
 -13  -6   2   17.60   21.93
 -12   6   2    6.50   17.62
 -12  -6   2    9.87   18.53
 -12  -6   2   27.73   20.91
 -12  -6   2   -5.13   16.57
 -11   6   2   17.45   17.32
 -11  -6   2   35.38   16.48
 -11  -6   2   44.03   20.45
 -11  -6   2   45.84   17.79
 -10   6   2  137.45   20.43
 -10  -6   2   87.50   19.37
 -10  -6   2  148.06   19.00
 -10  -6   2  110.14   21.69
  -9  -6   2   60.72   15.24
  -9  -6   2   14.36   16.33
  -9  -6   2    9.93   14.32
  -9   6   2   25.11   14.90
  -9   6   2   30.85   13.28
  -8   6   2  362.98   26.17
  -8  -6   2  375.62   26.21
  -8  -6   2  372.67   28.41
  -8   6   2  326.55   24.89
  -8  -6   2  355.88   29.25
  -7   6   2   23.65    9.55
  -7  -6   2    3.94   13.19
  -7  -6   2   12.99   12.56
  -7  -6   2   11.78   11.66
  -7   6   2    5.76   12.12
  -7   6   2   25.54   11.47
  -6   6   2   54.69   11.90
  -6   6   2   41.32   12.56
  -6  -6   2   23.61   11.17
  -6  -6   2   38.23   14.10
  -5  -6   2  -21.70   10.11
  -5   6   2   -6.71    9.48
  -5   6   2    4.20   10.06
  -5  -6   2    1.36    9.03
  -4   6   2    7.50    9.04
  -4  -6   2   -0.14    8.53
  -4  -6   2    5.80   10.68
  -4   6   2    2.70    9.29
  -3   6   2   56.11   10.76
  -3   6   2   62.40   10.98
  -3  -6   2   50.09   11.47
   3   6  -2   49.30   11.81
  -3  -6   2   48.32    8.79
  -2  -6   2  381.52   22.81
  -2   6   2  345.52   20.72
  -2   6   2  336.29   23.49
  -2  -6   2  356.76   19.63
   2   6  -2  369.65   25.16
   1  -6  -2  132.90   13.86
   1   6  -2  158.72   16.49
  -1  -6   2  167.80   11.75
  -1  -6   2  170.95   13.96
  -1   6   2  148.36   12.74
  -1   6   2  141.81   14.93
   0  -6  -2   -6.99    8.66
   0   6   2   -8.97    8.06
   0  -6  -2    2.51    8.13
   0  -6   2  -10.38    7.04
   0   6   2    0.29    3.17
   0   6  -2   10.92    9.60
   0   6  -2    6.29    6.68
  -1  -6  -2    2.82    8.86
  -1  -6  -2   -0.21    8.10
  -1   6  -2    0.21    9.40
   1  -6   2   -9.29    6.90
  -1   6  -2   -2.36    6.55
  -2   6  -2   60.93    8.99
  -2  -6  -2   57.13   10.20
  -2   6  -2   72.16   11.97
  -2  -6  -2   68.85   12.42
   2  -6   2   62.61    8.58
  -3   6  -2  168.69   13.39
  -3   6  -2  185.56   16.84
  -3  -6  -2  190.46   17.40
   3  -6   2  166.32   11.43
   3  -6   2  170.14   12.57
  -3  -6  -2  156.95   14.54
  -4   6  -2  164.02   14.16
  -4   6  -2  161.84   16.64
  -4  -6  -2  181.11   17.59
  -4  -6  -2  186.47   15.58
   4  -6   2  172.85   11.87
   5  -6   2  404.06   19.70
  -5  -6  -2  385.16   27.54
  -5   6  -2  397.98   27.26
  -5  -6  -2  465.56   29.32
  -5  -6  -2  390.66   25.46
  -6  -6  -2  203.93   19.38
  -6   6  -2  160.01   15.78
  -6  -6  -2  154.30   18.95
  -6  -6  -2  154.18   16.17
  -6   6  -2  171.41   18.28
  -7  -6  -2   44.02   14.22
  -7   6  -2   58.76   14.20
  -7  -6  -2   26.79   14.76
  -7   6  -2   40.52   12.36
  -7  -6  -2   40.02   13.75
  -8  -6  -2   -1.64   14.53
  -8   6  -2   20.68   13.26
  -8  -6  -2   15.45   14.13
  -8  -6  -2   21.79   15.10
  -8   6  -2   10.24   12.99
  -9  -6  -2    9.86   14.79
  -9  -6  -2   18.90   16.93
  -9   6  -2   22.65   14.78
  -9   6  -2   25.41   14.95
  -9  -6  -2   10.17   15.46
 -10   6  -2  103.81   19.46
 -10  -6  -2  100.85   21.64
 -10  -6  -2  118.32   20.24
 -10  -6  -2   29.16   17.85
 -10   6  -2   69.43   18.40
 -11   6  -2   -5.17   17.53
 -11  -6  -2   19.47   17.88
 -11  -6  -2   -5.72   16.28
 -11  -6  -2   10.52   19.75
 -11   6  -2   14.67   17.42
 -12  -6  -2  -10.23   19.95
 -12  -6  -2    6.18   18.95
 -12   6  -2   -4.22   17.77
 -12   6  -2    7.46   19.43
 -12  -6  -2   17.25   19.17
 -13   6  -2    0.47   19.65
 -13  -6  -2   10.67   22.36
 -13  -6  -2   19.37   19.44
 -13  -6  -2    8.34   20.21
 -13  -7   2    9.68   22.02
 -12   7   2  -12.11   19.11
 -12  -7   2   21.42   23.34
 -12  -7   2    4.24   20.50
 -11  -7   2   25.64   18.49
 -11  -7   2   -8.19   19.52
 -11   7   2    8.88   18.51
 -10  -7   2   38.04   20.57
 -10   7   2    8.80   16.92
 -10  -7   2   22.91   17.82
  -9   7   2   21.03   16.36
  -9  -7   2    8.99   17.21
  -9  -7   2   11.80   17.74
  -8  -7   2  137.75   21.26
  -8   7   2  158.31   19.35
  -8  -7   2  191.15   19.86
  -8   7   2  178.37   19.40
  -8  -7   2  173.29   22.47
  -7   7   2    8.98   13.52
  -7  -7   2   -8.25   14.38
  -7  -7   2   11.20   12.59
  -7   7   2   21.09   12.66
  -6  -7   2  130.66   15.62
  -6   7   2  128.32   16.27
  -6   7   2  102.28   15.48
  -6  -7   2  120.53   18.78
  -5   7   2   23.40   12.01
  -5  -7   2    7.22   10.64
  -5   7   2   17.04   12.21
  -5  -7   2   32.48   14.12
  -4  -7   2  256.41   19.90
  -4  -7   2  280.11   22.06
  -4   7   2  276.16   21.12
  -4   7   2  297.96   22.37
  -3  -7   2   19.88    9.27
  -3   7   2   19.01   10.57
  -3  -7   2   33.36   11.66
  -3   7   2   26.43   11.69
  -2   7   2  140.92   16.13
   2   7  -2  129.53   16.69
  -2  -7   2  101.22   14.57
  -2  -7   2  149.28   13.07
   2  -7  -2  122.47   14.95
  -2   7   2  127.93   13.30
  -1  -7   2  -12.51    9.42
   1   7  -2    4.15   11.05
  -1   7   2   -5.96    3.37
  -1   7   2   11.58   11.04
   1  -7  -2   -8.21    9.95
  -1  -7   2    4.63    8.15
   0  -7  -2   -9.16   10.60
   0  -7   2   24.55    9.67
   0  -7  -2   16.83   10.52
   0  -7   2   17.23    8.42
   0   7  -2   15.08   11.39
   1  -7   2   50.49   10.39
  -1   7  -2   58.12    9.99
  -1  -7  -2   52.96   11.65
  -1  -7  -2   37.96   12.63
  -1   7  -2   62.17   14.09
  -2   7  -2   52.84   10.21
  -2  -7  -2   37.05   10.80
  -2   7  -2   60.17   14.29
   2  -7   2   38.39    9.42
  -2  -7  -2   50.96   13.82
   3  -7   2  134.83   11.72
  -3   7  -2  130.01   16.29
  -3  -7  -2  100.35   16.47
  -3  -7  -2   98.32   13.53
  -3   7  -2  104.92   12.99
  -4   7  -2   89.04   14.70
  -4  -7  -2   42.27   12.71
  -4  -7  -2   31.86   14.66
  -4   7  -2   52.32   11.18
  -5  -7  -2   21.97   14.46
  -5  -7  -2   35.17   14.31
  -5   7  -2   24.34   13.15
  -5  -7  -2   33.02   12.81
  -5   7  -2   37.94   11.61
  -6  -7  -2   50.48   14.54
  -6  -7  -2   33.35   14.86
  -6  -7  -2  103.29   18.34
  -6   7  -2   66.26   15.88
  -7  -7  -2   50.10   15.91
  -7  -7  -2   55.53   15.20
  -7  -7  -2   35.35   17.10
  -7   7  -2   22.99   13.31
  -7   7  -2   41.17   15.31
  -8  -7  -2  233.10   25.21
  -8  -7  -2  205.34   25.16
  -8   7  -2  194.40   20.90
  -8   7  -2  186.61   21.76
  -8  -7  -2  195.39   22.07
  -9   7  -2  163.35   21.86
  -9  -7  -2  137.03   23.68
  -9   7  -2  123.21   18.94
  -9  -7  -2  125.16   21.75
  -9  -7  -2  123.83   20.69
 -10   7  -2   49.56   18.87
 -10  -7  -2   25.53   18.34
 -10   7  -2   -4.37   16.01
 -10  -7  -2   25.66   18.73
 -10  -7  -2   53.03   21.66
 -11  -7  -2   75.76   21.38
 -11  -7  -2   58.18   23.50
 -11  -7  -2   44.18   21.09
 -11   7  -2   62.82   20.70
 -11   7  -2   20.03   19.38
 -12  -7  -2  -16.85   20.16
 -12  -7  -2   36.69   20.89
 -12   7  -2   -5.55   18.95
 -12  -7  -2    8.56   22.74
 -11   8   2   -2.12   19.13
 -11  -8   2  -16.18   19.96
 -11  -8   2    5.67   20.93
 -10  -8   2   80.02   23.85
 -10   8   2   49.91   19.49
 -10  -8   2   72.72   23.26
  -9   8   2    4.94   17.24
  -9  -8   2   29.12   20.82
  -9  -8   2  -18.62   17.48
  -8  -8   2   46.87   18.82
  -8  -8   2   45.31   19.92
  -8   8   2   61.36   18.38
  -7  -8   2   25.55   17.58
  -7   8   2  -13.22   14.58
  -7   8   2    7.84   15.03
  -6   8   2   37.79   15.13
  -6   8   2   31.41   15.21
  -6  -8   2    9.95   16.01
  -5  -8   2   27.09   14.99
  -5   8   2   28.86   15.06
  -5   8   2   34.47   14.42
   4  -8  -2   54.25   12.98
  -4   8   2   70.02   15.69
  -4   8   2   67.57   14.81
  -4  -8   2   33.73   14.93
  -3   8   2    5.11    9.57
  -3  -8   2   -7.30   12.33
  -3   8   2   18.93   13.77
   3  -8  -2   13.14   11.51
  -2   8   2  267.49   23.99
  -2  -8   2  276.04   19.54
   2   8  -2  264.95   25.19
  -2  -8   2  314.31   23.02
   2  -8  -2  297.15   22.71
  -1   8   2   29.43   13.83
   1  -8  -2  -13.23   11.43
   1  -8  -2    0.15   12.23
  -1   8   2   -5.27   10.69
  -1  -8   2   14.78   12.01
  -1  -8   2    4.21    9.62
   1   8  -2  -13.80   12.71
   0  -8   2  176.02   16.59
   0  -8  -2  140.98   17.13
   0  -8  -2  174.44   18.92
   0   8  -2  158.68   20.46
   0  -8   2  148.25   14.66
   1  -8   2   53.72   12.17
  -1  -8  -2   28.78   12.97
   1  -8   2   40.43   11.88
  -1   8  -2   51.58   15.02
  -1  -8  -2   36.01   13.59
  -1   8  -2   56.72   11.22
  -2   8  -2  406.39   30.40
  -2  -8  -2  367.61   27.98
  -2  -8  -2  388.72   25.43
  -2   8  -2  393.07   23.97
   2  -8   2  352.29   23.91
  -3  -8  -2  -15.27   13.93
  -3   8  -2    2.88   12.95
  -3  -8  -2   -5.26   12.13
  -3   8  -2   -1.45   10.90
  -4   8  -2   25.00   12.50
  -4  -8  -2   29.36   15.86
  -4   8  -2   41.02   15.18
  -4  -8  -2   51.83   13.95
  -5   8  -2   49.02   13.36
  -5   8  -2   22.97   15.04
  -5  -8  -2   54.27   14.68
  -5  -8  -2   56.74   18.29
  -5  -8  -2   40.45   16.18
  -6   8  -2   27.91   15.51
  -6  -8  -2    7.14   16.32
  -6   8  -2    9.78   13.06
  -6  -8  -2  -11.16   13.94
  -6  -8  -2   -3.36   14.25
  -7  -8  -2    6.43   15.99
  -7  -8  -2   24.95   16.99
  -7   8  -2    1.66    7.76
  -7  -8  -2   14.58   18.39
  -7   8  -2    9.95   16.36
  -8  -8  -2   21.61   17.09
  -8   8  -2   21.40   17.27
  -8  -8  -2   16.13   19.83
  -8   8  -2   -9.55   14.65
  -8  -8  -2    3.75   17.47
  -9  -8  -2   20.74   20.99
  -9  -8  -2   13.91   18.30
  -9   8  -2   12.07   18.03
  -9   8  -2    3.57   17.03
  -9  -8  -2   19.53   18.92
 -10   8  -2   24.05   19.82
 -10   8  -2   11.01   18.87
 -10  -8  -2   15.94   20.74
 -10  -8  -2   52.84   23.68
 -11  -8  -2   24.11   21.50
 -11   8  -2   33.22   21.16
  -9  -9   2   18.97   20.92
  -9  -9   2    4.22   18.99
  -9   9   2  -11.14   17.90
  -8  -9   2   45.49   20.98
  -8   9   2   30.31   19.25
  -8  -9   2   51.58   21.56
  -7  -9   2   49.05   20.54
  -7  -9   2   58.36   19.56
  -7   9   2   28.47   18.14
  -6  -9   2   64.74   19.90
  -6   9   2   70.87   18.80
  -6   9   2   42.37   17.67
  -5  -9   2   -0.14   15.92
  -5   9   2    2.06   14.90
  -5   9   2    4.39   16.03
  -4   9   2   85.63   18.36
  -4  -9   2   63.52   17.79
  -4   9   2   16.62    8.58
  -3   9   2   32.40   16.52
  -3   9   2   38.17   12.90
  -3  -9   2   25.59   16.73
  -2   9   2  132.46   20.43
  -2   9   2  154.26   18.49
   2  -9  -2  150.99   19.03
  -2  -9   2  118.90   19.19
   1  -9  -2   21.88   16.59
   1  -9  -2    4.89   14.74
  -1  -9   2    5.51   13.71
   1   9  -2  -16.34   14.93
   0  -9  -2   13.54   15.26
   0   9  -2   11.54   15.52
   0  -9   2  -10.49   12.65
   0  -9  -2    0.88   14.45
  -1  -9  -2   22.09   16.38
  -1  -9  -2   -7.06   13.67
  -1   9  -2   23.29   17.13
  -2   9  -2   51.25   18.43
  -2  -9  -2    9.68   13.66
  -2  -9  -2   11.62   16.11
  -3  -9  -2    0.27   16.76
  -3   9  -2   15.65   17.20
  -3  -9  -2   12.76   13.71
  -4  -9  -2  135.10   18.87
  -4   9  -2  125.00   21.98
  -4  -9  -2   97.89   21.55
  -5   9  -2  106.56   21.18
  -5  -9  -2   74.12   21.01
  -5  -9  -2  101.60   19.20
  -6  -9  -2  -19.84   18.37
  -6  -9  -2    8.64   16.91
  -6   9  -2   26.49   17.84
  -7  -9  -2    2.54   20.07
  -7  -9  -2   33.93   18.91
  -7   9  -2    4.96   18.49
  -8   9  -2   67.08   21.68
  -8  -9  -2   58.73   23.76
  -8  -9  -2   38.57   20.12
  -9  -9  -2    4.26   20.84
  -9  -9  -2   -2.79   23.03
  -7 -10   2  -11.79   19.55
  -7 -10   2   -5.07   20.56
  -6 -10   2   -2.06   19.86
  -5 -10   2   85.91   22.80
  -4  10   2   14.03   18.38
  -4 -10   2  -16.11   16.90
  -3 -10   2  -18.53   16.39
  -3  10   2   48.86   19.16
  -2 -10   2   26.31   18.06
   0 -10  -2   15.63   17.66
   0  10  -2   17.15   18.61
  -1 -10  -2   -9.70   17.03
  -1  10  -2    1.19   17.55
  -2  10  -2   98.84   21.45
  -2 -10  -2   98.08   21.73
  -3  10  -2  -14.30   18.67
  -3 -10  -2    8.70   19.62
  -4  10  -2   83.77   22.70
  -4 -10  -2   65.93   22.61
  -5 -10  -2   -5.89   17.11
  -5 -10  -2   12.42   20.09
  -5  10  -2  -13.11   19.03
  -6  10  -2    3.57   20.19
  -6 -10  -2  -13.87   20.05
  -6 -10  -2   -8.17   17.89
  -7 -10  -2   25.07   22.89
  -7 -10  -2   11.01   18.79
  -7  10  -2   32.68   22.16
  -1  11  -2  108.35   25.64
  -2  11  -2   22.52   21.79
 -16   0   3   48.66   21.09
 -16   0   3   -7.59   19.37
 -15   0   3   58.64   19.43
 -15   0   3   64.01   22.08
 -15   0   3   53.61   19.78
 -14   0   3   -4.68   16.07
 -14   0   3   -4.24   18.89
 -14   0   3   -1.84   16.13
 -13   0   3    6.07   17.43
 -13   0   3   17.80   15.45
 -13   0   3   -3.05   14.59
 -12   0   3   17.05   15.79
 -12   0   3  -12.03   12.44
 -12   0   3   -2.01   13.16
 -11   0   3  330.20   24.73
 -11   0   3  330.13   25.07
 -11   0   3  313.82   27.25
 -10   0   3   57.18   12.79
 -10   0   3   46.88   12.21
 -10   0   3   27.04   13.04
  -9   0   3 1136.69   52.49
  -9   0   3 1048.32   58.12
  -9   0   3 1091.34   52.52
  -8   0   3    1.77    7.89
  -8   0   3   -8.03    8.05
  -8   0   3   10.58    7.95
  -7   0   3  230.84   15.76
  -7   0   3  236.06   17.17
  -7   0   3  246.31   16.06
  -6   0   3    2.47    5.50
  -6   0   3    8.80    6.17
  -6   0   3   17.33    6.27
  -5   0   3    2.19    4.94
  -5   0   3   -0.63    4.24
  -5   0   3    4.78    4.98
  -4   0   3   -0.21    3.60
   4   0  -3    1.45    3.52
   4   0  -3    0.38    3.60
  -4   0   3    1.01    3.90
  -4   0   3   -5.17    3.33
  -3   0   3 3128.42  132.54
   3   0  -3 3165.01  132.45
   3   0  -3 3133.00  130.78
  -3   0   3 3054.89  146.80
  -3   0   3 3042.93  130.68
   2   0  -3   -0.80    2.21
  -2   0   3   -3.29    2.48
  -2   0   3   -0.44    2.33
  -2   0   3   -2.28    1.62
   2   0  -3   -2.48    2.42
  -1   0   3 1794.02   74.88
   1   0  -3 1699.12   74.75
  -1   0   3 1751.45   73.73
  -1   0   3 1754.98   82.99
   1   0  -3 1736.67   83.05
   1   0  -3 1724.79   73.65
   0   0  -3   -2.95    1.63
   0   0  -3   -0.48    1.81
   0   0  -3   -2.63    0.87
   0   0   3   -0.70    1.57
   0   0   3    0.03    0.66
   0   0  -3   -1.00    1.63
  -1   0  -3 7252.52  296.89
   1   0   3 7175.67  297.03
   1   0   3 6615.48  331.60
  -1   0  -3 6916.91  331.91
   1   0   3 7113.72  293.94
  -1   0  -3 7148.10  294.18
   2   0   3   -3.44    3.14
  -2   0  -3   -9.35    4.19
  -2   0  -3    2.68    2.27
  -2   0  -3    2.59    3.27
   2   0   3    3.54    4.39
  -3   0  -3  415.05   22.29
  -3   0  -3  492.39   23.65
  -3   0  -3  527.94   27.72
   3   0   3  540.82   23.67
  -4   0  -3   -3.15    3.47
  -4   0  -3   -7.27    4.58
  -4   0  -3   -2.27    6.42
   4   0   3   -3.86    4.65
  -5   0  -3    7.39    7.76
   5   0   3   26.12    5.25
  -5   0  -3   25.74    5.30
  -5   0  -3   22.56    6.81
  -6   0  -3    0.02    6.44
  -6   0  -3    4.24    8.24
   6   0   3   -1.93    4.54
  -6   0  -3  -10.01    4.52
  -7   0  -3   16.49    6.64
  -7   0  -3   33.74    9.54
  -7   0  -3    6.60   10.54
  -8   0  -3   -2.07   10.28
  -8   0  -3   15.78    9.86
  -8   0  -3   10.92    7.15
  -9   0  -3   65.08   10.50
  -9   0  -3   50.58   12.23
  -9   0  -3   65.43   15.30
 -10   0  -3   -0.68   11.74
 -10   0  -3  -15.16   12.83
 -10   0  -3   11.39    9.75
 -11   0  -3   14.71   11.48
 -11   0  -3    2.88   15.44
 -11   0  -3    7.46   13.90
 -12   0  -3    0.61   14.52
 -12   0  -3   23.15   16.99
 -12   0  -3   -3.27   12.41
 -13   0  -3  555.41   43.78
 -13   0  -3  667.00   37.17
 -13   0  -3  522.52   38.08
 -14   0  -3   26.43   15.60
 -14   0  -3    5.81   20.74
 -14   0  -3    4.95   17.21
 -15   0  -3  183.98   26.83
 -15   0  -3  155.66   28.31
 -16   0  -3   25.78   23.00
 -16  -1   3   47.66   21.29
 -16  -1   3   57.28   21.46
 -16  -1   3   44.79   22.68
 -16   1   3   20.84   20.13
 -15  -1   3   13.85   19.40
 -15   1   3   19.33   18.45
 -15  -1   3   -4.26   18.03
 -15  -1   3   25.54   19.19
 -15   1   3    9.94   11.97
 -14  -1   3   -6.98   17.70
 -14   1   3  -18.02   15.07
 -14   1   3    1.29   19.36
 -14   1   3   16.31    9.38
 -14  -1   3   22.75   16.93
 -14  -1   3   56.66   18.26
 -13   1   3   80.91   17.95
 -13  -1   3   92.49   19.65
 -13   1   3   46.15   12.88
 -13   1   3   99.51   21.84
 -13  -1   3   58.38   17.15
 -13  -1   3  127.01   19.22
 -12   1   3   29.82   17.71
 -12  -1   3   26.67   14.33
 -12   1   3    5.83   12.28
 -12  -1   3   30.40   14.77
 -12  -1   3   43.93   15.72
 -12   1   3   16.91   13.93
 -11   1   3    9.49   16.44
 -11  -1   3    5.12   12.45
 -11   1   3    8.66   11.85
 -11   1   3   35.96   12.25
 -11  -1   3   34.87   14.37
 -11  -1   3   41.76   13.61
 -10  -1   3   35.40   11.32
 -10  -1   3   18.87   12.21
 -10  -1   3   -2.03   10.93
 -10   1   3   20.37   11.47
 -10   1   3  -15.40   13.51
 -10   1   3    2.38    9.82
  -9  -1   3  134.35   15.24
  -9   1   3  106.04   13.64
  -9   1   3  119.71   12.71
  -9  -1   3  136.49   13.92
  -9   1   3  116.66   18.03
  -9  -1   3  131.52   13.69
  -8   1   3  111.13   16.06
  -8  -1   3  126.35   12.33
  -8  -1   3  135.24   13.36
  -8   1   3  107.39   11.29
  -8   1   3  148.88   13.53
  -8  -1   3  107.70   12.80
  -7  -1   3  735.83   34.61
  -7   1   3  716.83   34.72
  -7   1   3  693.60   34.53
  -7   1   3  670.65   39.73
  -7  -1   3  710.93   37.96
  -7  -1   3  685.82   35.44
  -6   1   3  310.68   17.71
  -6  -1   3  301.60   18.84
  -6   1   3  297.42   17.53
  -6  -1   3  290.98   16.98
  -6  -1   3  300.27   18.10
  -6   1   3  303.84   21.03
   5  -1  -3 3344.47  145.57
  -5   1   3 2761.26  146.64
  -5  -1   3 3008.88  145.96
  -5   1   3 3039.65  131.33
  -5  -1   3 3071.89  132.04
  -5  -1   3 3088.67  129.90
  -5   1   3 3045.45  130.23
   5  -1  -3 3037.24  131.03
   5   1  -3 3078.44  130.21
  -4   1   3   -0.03    4.55
  -4  -1   3   -2.34    3.35
   4  -1  -3   -0.14    3.26
   4  -1  -3   -1.53    3.70
   4  -1  -3    3.55    3.74
  -4  -1   3    3.83    4.38
  -4   1   3    2.35    3.91
   4   1  -3    5.49    4.14
   4   1  -3    1.28    3.55
  -4   1   3    5.40    4.53
  -3  -1   3 1696.90   91.88
  -3   1   3 1974.30   91.58
   3  -1  -3 1940.32   82.74
  -3  -1   3 1955.94   81.51
   3   1  -3 2003.48   83.35
   3  -1  -3 2103.38   91.43
  -3   1   3 1699.09   82.61
   3   1  -3 1947.69   81.66
  -3  -1   3 1938.34   83.25
  -3   1   3 1956.13   82.03
   2   1  -3  435.21   20.88
   2  -1  -3  446.11   20.33
  -2  -1   3  441.79   20.85
  -2  -1   3  426.14   22.45
  -2  -1   3  452.30   19.55
   2   1  -3  425.60   22.47
   2   1  -3  446.72   19.66
   2  -1  -3  459.62   20.63
  -2   1   3  438.47   20.32
  -2   1   3  449.37   20.61
  -1  -1   3   25.16    3.40
   1   1  -3   26.35    3.59
   1   1  -3   25.67    2.32
   1  -1  -3   22.31    3.23
   1   1  -3   32.69    3.70
   1  -1  -3   27.36    3.36
  -1  -1   3   27.40    2.08
  -1   1   3   24.74    3.36
  -1  -1   3   22.43    3.53
  -1   1   3   25.72    3.63
   1  -1  -3   25.03    2.39
   0  -1   3  245.92   11.63
   0   1   3  252.13   12.85
   0  -1  -3  280.69   13.08
   0   1  -3  259.24   11.78
   0   1  -3  269.01   12.37
   0  -1  -3  256.37   12.65
   0  -1  -3  280.12   13.72
   0  -1   3  255.52   14.06
   0   1  -3  244.25   14.04
   0   1   3  269.88   13.58
   0  -1   3  277.46   12.34
   0   1   3  243.96   12.59
   1  -1   3 1424.82   60.31
  -1  -1  -3 1400.15   60.88
  -1  -1  -3 1431.99   68.31
   1  -1   3 1403.96   68.37
  -1   1  -3 1404.20   60.35
  -1   1  -3 1394.04   68.41
  -1  -1  -3 1377.88   61.31
   1   1   3 1395.29   61.39
   1   1   3 1511.16   68.35
   1   1   3 1395.41   60.83
   1  -1   3 1401.00   60.55
  -1   1  -3 1478.05   60.63
   2   1   3   52.22    5.92
  -2   1  -3   50.23    5.82
   2  -1   3   52.93    5.02
  -2  -1  -3   46.37    6.11
  -2   1  -3   34.45    4.18
   2   1   3   48.63    5.25
  -2  -1  -3   34.95    4.94
  -2   1  -3   41.58    3.28
   2  -1   3   57.54    5.78
  -3   1  -3 2949.17  137.96
  -3   1  -3 2772.91  121.61
  -3  -1  -3 2843.06  122.12
  -3  -1  -3 2803.13  137.29
  -3   1  -3 2843.08  121.63
   3   1   3 2901.61  122.16
   3  -1   3 2867.38  121.63
  -3  -1  -3 2949.56  123.14
   4  -1   3   78.76    7.93
  -4   1  -3   81.23   10.05
  -4  -1  -3   87.09    9.39
  -4  -1  -3   80.84    7.86
  -4   1  -3   72.72    8.12
  -4   1  -3   77.85    5.82
  -4  -1  -3   84.26    8.59
  -5   1  -3  336.99   19.15
  -5   1  -3  349.81   17.24
  -5  -1  -3  356.42   19.34
  -5  -1  -3  339.64   21.69
  -5   1  -3  311.41   23.12
   5  -1   3  350.77   17.01
  -5  -1  -3  340.64   19.67
  -6  -1  -3    6.37    6.53
   6  -1   3    5.55    4.44
  -6   1  -3    5.97    5.01
  -6  -1  -3    5.73    7.49
  -6   1  -3    1.21    9.47
  -6   1  -3   11.81    7.47
  -6  -1  -3    4.83    7.26
  -7   1  -3  354.32   18.72
  -7  -1  -3  321.13   20.12
  -7  -1  -3  282.89   22.68
   7  -1   3  339.86   18.06
  -7   1  -3  316.06   26.39
  -7   1  -3  333.87   20.87
  -7  -1  -3  316.27   20.93
  -8  -1  -3   81.19   10.95
  -8   1  -3   66.15   11.71
  -8   1  -3   40.65   15.61
  -8  -1  -3   48.35   11.33
  -8  -1  -3   33.37   12.16
  -8   1  -3   73.88    9.50
  -9   1  -3   24.61    9.13
  -9  -1  -3   20.44   10.36
  -9  -1  -3   11.22   11.61
  -9  -1  -3   25.11   13.40
  -9   1  -3   11.23   15.36
  -9   1  -3   11.43   11.69
 -10  -1  -3    4.58    9.93
 -10   1  -3    3.03   11.33
 -10  -1  -3    1.79   12.34
 -10  -1  -3   18.81   14.03
 -10   1  -3    2.36   15.22
 -10   1  -3   -2.79    9.09
 -11   1  -3  224.02   23.08
 -11  -1  -3  309.29   25.34
 -11   1  -3  313.93   22.69
 -11   1  -3  356.61   31.73
 -11  -1  -3  324.07   24.04
 -11  -1  -3  254.93   26.53
 -12   1  -3  148.16   25.72
 -12  -1  -3  169.68   19.68
 -12  -1  -3  177.02   24.27
 -12   1  -3  177.73   17.92
 -12   1  -3  137.81   20.07
 -12  -1  -3  132.85   19.91
 -13   1  -3    8.02   17.12
 -13  -1  -3   -3.83   17.81
 -13   1  -3    3.57   19.22
 -13  -1  -3   29.67   15.37
 -13  -1  -3    0.63   15.86
 -13   1  -3   24.11   13.62
 -14  -1  -3  -27.82   19.05
 -14   1  -3   14.13   17.71
 -14  -1  -3   -4.66   17.98
 -14  -1  -3   13.29   16.26
 -14   1  -3   11.86   21.03
 -15   1  -3  129.45   26.95
 -15  -1  -3  121.91   21.31
 -15  -1  -3   86.68   25.09
 -15  -1  -3   74.35   21.69
 -15   1  -3   77.87   21.58
 -16   1  -3   15.83   27.79
 -16  -1  -3   -5.79   23.79
 -16  -2   3   15.38   20.50
 -16  -2   3    1.43   20.10
 -16   2   3  -29.44   18.27
 -16  -2   3   20.15   21.35
 -15  -2   3   99.53   24.16
 -15  -2   3  136.08   22.85
 -15  -2   3  154.38   24.67
 -15   2   3   96.34   22.29
 -14  -2   3   10.57   16.46
 -14   2   3   -7.13   16.28
 -14  -2   3    6.24   16.61
 -14   2   3   42.12   16.94
 -14  -2   3  -15.64   17.77
 -13   2   3  -12.11   15.02
 -13  -2   3    4.40   14.82
 -13   2   3   -1.63   14.01
 -13  -2   3    0.52   16.79
 -13  -2   3   -6.02   15.52
 -13   2   3    9.66   21.18
 -12   2   3  -11.77   12.34
 -12   2   3   -3.26   18.19
 -12  -2   3   21.39   14.89
 -12  -2   3   -5.68   13.81
 -12  -2   3   -9.16   12.70
 -12   2   3   -5.82   13.33
 -11   2   3    8.09   11.16
 -11   2   3    1.10   11.98
 -11  -2   3  -18.45   11.26
 -11  -2   3  -15.73   11.26
 -11   2   3  -55.43   15.12
 -11  -2   3    5.92   13.47
 -10  -2   3   67.75   14.02
 -10  -2   3   62.38   13.62
 -10  -2   3   77.89   13.95
 -10   2   3   51.65   12.89
 -10   2   3   66.02   12.15
 -10   2   3    7.78   15.59
  -9   2   3  318.39   21.11
  -9  -2   3  301.81   22.19
  -9  -2   3  315.14   22.88
  -9   2   3  326.14   21.77
  -9  -2   3  315.82   21.68
  -9   2   3  279.37   25.13
  -8   2   3   24.26    8.04
  -8  -2   3   44.35    9.21
  -8   2   3    5.27   10.28
  -8   2   3   28.54    9.11
  -8  -2   3   43.86    9.93
  -8  -2   3   35.76   10.47
  -7   2   3  379.75   22.32
  -7  -2   3  361.60   21.98
  -7   2   3  428.49   25.36
  -7  -2   3  402.76   24.69
  -7  -2   3  405.59   23.40
  -7   2   3  385.96   21.87
  -6   2   3  494.31   25.59
  -6  -2   3  448.83   23.59
  -6   2   3  465.78   24.09
  -6  -2   3  467.67   26.42
  -6   2   3  393.50   22.84
  -6  -2   3  456.18   24.82
  -5   2   3   75.09    6.60
  -5  -2   3   51.31    8.33
   5  -2  -3   74.95    7.04
  -5  -2   3   68.59    7.61
   5   2  -3   67.50    7.85
   5  -2  -3   81.73    7.45
  -5   2   3   63.39    7.73
  -5   2   3   41.94    5.75
  -4  -2   3  246.68   15.21
   4   2  -3  248.74   14.18
  -4   2   3  257.14   14.45
  -4   2   3  251.41   13.95
   4  -2  -3  260.57   14.07
   4  -2  -3  240.64   14.34
  -4  -2   3  272.00   13.76
   3  -2  -3 2437.07  100.78
  -3   2   3 2341.05  111.99
   3   2  -3 2201.50  113.24
  -3   2   3 2325.16  100.75
   3  -2  -3 2470.49  101.41
  -3  -2   3 2414.34   99.90
   3   2  -3 2394.95  100.24
   3   2  -3 2315.52  102.15
   3  -2  -3 2357.57  111.99
  -2  -2   3  110.19    6.12
  -2   2   3   98.12    7.38
   2   2  -3  104.02    8.33
   2  -2  -3   96.69    6.50
  -2  -2   3   92.19    7.41
   2  -2  -3  111.04    7.66
   2   2  -3  113.21    8.52
  -2   2   3   97.02    6.51
  -2   2   3   94.53    7.44
   2   2  -3   98.85    6.16
   2  -2  -3  114.95    8.00
  -1  -2   3 2703.85  114.06
   1  -2  -3 2713.40  114.46
  -1   2   3 2532.67  114.50
   1  -2  -3 2720.25  113.31
  -1  -2   3 2744.38  114.38
   1  -2  -3 2629.88  126.75
   1   2  -3 2610.62  127.82
   1   2  -3 2814.16  114.52
  -1   2   3 2636.11  113.33
   0  -2  -3 2038.49   94.46
   0  -2   3 2017.79   83.45
   0  -2  -3 1919.68   84.18
   0  -2  -3 1987.85   85.30
   0   2   3 1987.35   85.42
   0   2  -3 2000.97   84.61
   0   2  -3 2002.12   83.53
   0   2  -3 1944.93   95.08
   0  -2   3 1949.08   84.49
   0   2   3 1945.53   84.28
  -1  -2  -3 4928.73  207.32
  -1  -2  -3 4771.93  205.20
  -1  -2  -3 4859.39  230.79
   1  -2   3 4922.78  204.20
  -1   2  -3 4701.79  206.45
  -1   2  -3 4927.27  204.28
   1  -2   3 4948.63  206.68
  -1  -2  -3 4985.02  204.95
  -1   2  -3 4906.67  231.30
  -2  -2  -3    4.92    4.26
   2   2   3    7.48    4.36
  -2   2  -3    7.57    3.44
  -2   2  -3    1.96    3.99
   2  -2   3    3.56    3.18
  -2  -2  -3    1.45    3.88
  -3  -2  -3  140.82   10.82
   3  -2   3  145.15    9.70
  -3  -2  -3  138.26   10.33
   3   2   3  144.20   10.47
  -3   2  -3  122.65    8.52
  -3  -2  -3  138.94   10.31
  -3   2  -3  129.45   10.74
  -4   2  -3   55.55    3.64
  -4   2  -3   55.28    6.78
  -4  -2  -3   48.35    7.44
  -4  -2  -3   43.98    7.42
  -4   2  -3   56.09    7.96
  -4  -2  -3   42.22    7.35
   4  -2   3   51.61    6.47
  -5  -2  -3   45.34    8.53
  -5   2  -3   56.03    4.94
  -5   2  -3   52.33    9.59
  -5  -2  -3   63.37    9.06
  -5  -2  -3   43.34    8.07
   5  -2   3   63.68    4.82
  -5   2  -3   44.85    7.75
  -6  -2  -3   36.84    9.03
  -6  -2  -3   42.08    9.68
  -6   2  -3   45.65   11.26
  -6   2  -3   69.75    6.12
  -6  -2  -3   53.60    9.18
  -6   2  -3   55.45    9.02
   6  -2   3   52.49    5.50
  -7  -2  -3   65.09   10.49
  -7  -2  -3   90.18   12.57
  -7  -2  -3   74.30   12.02
  -7   2  -3   64.40   10.52
  -7   2  -3   69.88    7.64
  -7   2  -3   49.93   14.83
   7  -2   3   73.90    6.94
  -8   2  -3   15.68    9.71
  -8  -2  -3   -3.19    9.77
  -8  -2  -3   -6.60    9.87
   8  -2   3   13.04    5.78
  -8  -2  -3    8.39    8.95
  -8   2  -3   -9.69   13.78
  -9  -2  -3   81.25   13.57
  -9  -2  -3   73.99   13.89
  -9   2  -3   53.15   19.77
  -9  -2  -3   72.55   15.72
  -9   2  -3   54.96   13.15
  -9   2  -3   90.69   10.64
 -10  -2  -3  -14.99   12.23
 -10  -2  -3    2.12   10.88
 -10   2  -3    3.12   11.64
 -10   2  -3   12.34    9.47
 -10  -2  -3   -8.93   12.54
 -10   2  -3   -1.50   17.24
 -11  -2  -3  115.55   17.07
 -11  -2  -3   84.63   17.26
 -11   2  -3   86.28   13.27
 -11   2  -3   76.60   16.26
 -11   2  -3   97.49   25.39
 -11  -2  -3   77.15   18.45
 -12   2  -3   -3.39   14.28
 -12   2  -3    9.24   23.35
 -12  -2  -3   12.01   18.08
 -12  -2  -3  -15.52   13.15
 -12  -2  -3  -14.07   14.44
 -13   2  -3  621.84   49.89
 -13  -2  -3  516.05   35.93
 -13  -2  -3  492.91   33.95
 -13  -2  -3  416.49   38.32
 -13   2  -3  462.28   35.16
 -14  -2  -3    8.58   20.50
 -14  -2  -3    6.90   17.42
 -14   2  -3    2.87   24.78
 -14   2  -3   34.49   18.39
 -14  -2  -3  -19.37   17.70
 -15  -2  -3   94.58   26.97
 -15   2  -3  120.05   31.70
 -15   2  -3   96.51   22.69
 -15  -2  -3  107.35   23.15
 -15  -2  -3   99.17   22.34
 -16   2  -3   55.65   31.23
 -16  -2  -3   31.43   24.75
 -16  -3   3   31.06   23.25
 -15  -3   3    4.17   18.97
 -15  -3   3   17.49   20.26
 -15  -3   3   -2.64   21.34
 -15   3   3   -7.83   17.80
 -14  -3   3    2.28   17.96
 -14  -3   3    2.41   17.76
 -14  -3   3   33.37   18.16
 -14   3   3    7.82   16.78
 -13  -3   3   10.85   17.52
 -13   3   3   30.12   16.84
 -13  -3   3   44.60   18.82
 -13  -3   3    1.25   16.58
 -12   3   3   75.11   16.41
 -12   3   3   89.00   17.12
 -12  -3   3  110.03   17.51
 -12   3   3   91.75   18.97
 -12  -3   3  125.78   20.30
 -12  -3   3   43.18   17.18
 -11   3   3    1.94   12.41
 -11  -3   3   18.67   14.29
 -11   3   3    3.95   13.12
 -11  -3   3   16.48   13.70
 -11   3   3   -3.60   12.09
 -11  -3   3   17.70   14.67
 -10   3   3   40.86   13.55
 -10   3   3   61.05   13.74
 -10   3   3   21.83   11.67
 -10  -3   3   44.92   13.49
 -10  -3   3   44.98   12.39
 -10  -3   3   31.23   14.09
  -9   3   3   25.97   11.03
  -9  -3   3   42.36   12.55
  -9  -3   3   24.06   11.33
  -9   3   3   18.48   10.07
  -9   3   3   31.46   10.41
  -9  -3   3   23.90   11.17
  -8   3   3  135.23   13.02
  -8  -3   3  122.20   14.72
  -8   3   3  145.89   12.99
  -8  -3   3  134.74   14.81
  -8   3   3  125.50   13.88
  -8  -3   3  122.67   13.37
  -7   3   3  690.57   33.37
  -7   3   3  705.62   35.71
  -7  -3   3  660.79   35.61
  -7  -3   3  644.38   37.20
  -7   3   3  668.81   34.09
  -7  -3   3  628.03   33.14
  -6   3   3   14.08    5.50
  -6   3   3    5.66    7.19
  -6  -3   3   12.52    7.77
  -6  -3   3   17.23    7.08
  -6   3   3   15.40    6.47
  -5   3   3 1733.27   76.99
  -5  -3   3 1682.47   78.63
  -5   3   3 1787.26   84.85
   5  -3  -3 1753.06   76.62
   5   3  -3 1813.57   77.08
  -5   3   3 1684.44   77.20
  -5  -3   3 1817.95   76.50
   4   3  -3  117.41    9.13
  -4  -3   3  122.08    9.03
  -4   3   3  120.81    9.21
  -4  -3   3   99.11   10.22
   4  -3  -3  125.81    9.47
  -4   3   3  121.04    9.21
  -4   3   3  119.00    9.93
   4  -3  -3  126.21    9.40
   3   3  -3  989.42   50.65
  -3  -3   3 1013.15   43.76
   3  -3  -3 1018.94   44.61
  -3  -3   3  989.03   45.83
  -3   3   3 1009.01   48.98
   3  -3  -3 1021.64   48.93
   3   3  -3 1042.41   43.69
  -3   3   3  919.68   44.67
  -3   3   3  977.07   44.98
   2   3  -3   56.90    7.39
   2   3  -3   55.32    6.89
  -2  -3   3   57.05    6.70
  -2  -3   3   69.12    5.17
   2  -3  -3   63.71    5.77
  -2   3   3   65.28    7.02
   2  -3  -3   63.82    5.84
  -2   3   3   49.50    5.84
   1   3  -3    7.85    5.18
  -1   3   3    9.05    4.17
  -1  -3   3    8.04    4.16
  -1  -3   3   13.30    2.75
   1  -3  -3   10.65    4.16
  -1   3   3   11.34    4.78
   1   3  -3   13.77    4.41
   1  -3  -3    9.61    3.69
  -1  -3   3   12.44    2.46
   1  -3  -3    5.76    4.13
  -1   3   3    4.98    4.40
   0  -3   3 1602.90   67.00
   0  -3   3 1597.41   68.59
   0  -3  -3 1637.96   68.65
   0   3  -3 1596.62   67.08
   0   3  -3 1569.34   68.70
   0  -3  -3 1549.82   69.46
   0   3   3 1600.30   68.75
   0   3  -3 1537.57   77.54
  -1  -3  -3  612.70   29.52
  -1   3  -3  666.82   27.87
  -1  -3  -3  611.42   29.16
  -1   3  -3  605.97   33.05
   1  -3   3  649.32   27.86
   1  -3   3  626.68   28.01
  -2   3  -3   10.91    3.87
  -2  -3  -3   14.12    5.36
  -2  -3  -3   10.32    5.75
  -2  -3  -3   13.90    5.67
   2  -3   3    8.51    2.22
   2  -3   3    9.81    3.85
  -2   3  -3   14.86    5.55
   2  -3   3    9.47    2.31
  -3  -3  -3 1614.02   71.48
  -3   3  -3 1547.85   68.64
   3  -3   3 1637.40   68.79
  -3  -3  -3 1527.73   69.78
  -3  -3  -3 1632.65   78.40
  -3   3  -3 1577.49   78.40
  -4  -3  -3  246.40   17.64
  -4   3  -3  291.90   16.11
  -4  -3  -3  293.84   18.65
  -4  -3  -3  275.51   17.23
  -4   3  -3  285.90   18.38
  -5   3  -3   50.15    7.80
  -5  -3  -3   32.98    8.38
  -5   3  -3   38.45    8.78
  -5  -3  -3   42.73    9.47
  -5  -3  -3   36.13    9.15
  -6   3  -3  222.01   11.29
  -6   3  -3  186.28   17.15
  -6   3  -3  191.67   14.98
  -6  -3  -3  257.23   17.64
  -6  -3  -3  215.12   16.84
  -6  -3  -3  193.28   17.11
  -7   3  -3   56.71    6.57
  -7  -3  -3   51.62   11.38
  -7   3  -3   57.61   11.09
  -7   3  -3   55.75   13.06
  -7  -3  -3   43.70   10.84
   7  -3   3   48.13    5.44
  -7  -3  -3   50.85   11.38
  -8   3  -3   -0.98    6.31
  -8  -3  -3   11.27   11.09
  -8  -3  -3    3.85   11.71
  -8   3  -3   -8.41   10.10
   8  -3   3    1.83    4.81
  -8  -3  -3   12.13   11.14
  -8   3  -3  -18.51   11.43
  -9  -3  -3   81.33   14.43
  -9   3  -3  113.22   14.82
  -9  -3  -3  117.23   15.57
  -9   3  -3   52.86   17.83
  -9  -3  -3   77.16   16.66
  -9   3  -3   96.97   10.67
 -10   3  -3  -33.49   17.69
 -10  -3  -3   -2.56   12.38
 -10   3  -3   -9.68   11.89
 -10  -3  -3   17.90   13.52
 -10  -3  -3    8.92   14.62
 -11   3  -3  177.56   21.47
 -11  -3  -3  188.81   21.55
 -11  -3  -3  189.60   23.04
 -11   3  -3  131.05   28.39
 -11  -3  -3  204.23   21.46
 -12   3  -3   23.23   25.25
 -12  -3  -3   48.22   19.23
 -12   3  -3   73.73   18.63
 -12  -3  -3   46.66   16.68
 -12  -3  -3   47.17   17.90
 -13  -3  -3    1.99   19.40
 -13  -3  -3   22.27   17.87
 -13   3  -3  -32.76   24.30
 -13   3  -3   10.32   17.44
 -13  -3  -3    3.96   16.48
 -14   3  -3   10.37   19.21
 -14  -3  -3   56.54   19.82
 -14  -3  -3   36.36   20.16
 -14   3  -3   12.17   26.60
 -14  -3  -3   16.09   20.76
 -15   3  -3  -23.24   28.52
 -15  -3  -3   42.98   25.56
 -15  -3  -3   82.89   23.42
 -15  -3  -3   42.68   21.52
 -15   3  -3   16.76   21.01
 -15  -4   3    2.28   18.99
 -15  -4   3   -2.51   21.93
 -15  -4   3    9.62   21.22
 -15   4   3   20.45   19.91
 -14   4   3  -26.39   16.58
 -14  -4   3   -0.58   19.04
 -14  -4   3  -11.18   19.45
 -14  -4   3  -15.96   17.83
 -13   4   3   28.81   18.03
 -13  -4   3   47.88   17.39
 -13  -4   3   29.85   18.75
 -13  -4   3   39.59   19.45
 -12  -4   3    8.11   16.69
 -12   4   3  -13.66   14.82
 -12  -4   3   11.33   15.35
 -12  -4   3   17.46   17.50
 -11  -4   3   97.77   17.32
 -11   4   3   91.66   17.02
 -11   4   3  128.94   16.56
 -11   4   3   88.53   17.79
 -11  -4   3   96.69   18.97
 -11  -4   3   89.02   17.65
 -10  -4   3   -6.17   13.42
 -10   4   3   14.54   10.70
 -10  -4   3   10.62   12.28
 -10   4   3   -9.07   10.88
 -10  -4   3    3.81   12.88
 -10   4   3    8.79   12.56
  -9   4   3  -12.90   10.64
  -9  -4   3    5.57   10.81
  -9   4   3   -1.28    8.83
  -9  -4   3   -8.05   11.07
  -9  -4   3   -4.93   10.81
  -9   4   3   -4.63    9.89
  -8   4   3   24.74    8.76
  -8   4   3    4.94   10.19
  -8  -4   3   19.60   11.89
  -8   4   3    9.62    9.04
  -8  -4   3   20.25   10.96
  -8  -4   3   14.64    9.83
  -7   4   3   59.77    9.81
  -7   4   3   66.36    9.51
  -7  -4   3   64.44   13.02
  -7  -4   3   55.96   11.47
  -7   4   3   74.66   12.20
  -7  -4   3   62.43   10.44
  -6   4   3  780.39   40.87
  -6  -4   3  861.00   38.09
  -6   4   3  737.99   38.82
  -6   4   3  778.06   37.80
  -6  -4   3  770.48   40.29
  -5   4   3    9.33    6.67
  -5   4   3   18.60    6.37
  -5  -4   3   31.00    7.62
  -5  -4   3   21.35    8.70
  -5   4   3    9.35    7.14
   5   4  -3   18.39    6.69
  -4   4   3  513.63   27.26
  -4   4   3  551.32   28.93
  -4  -4   3  562.41   26.50
  -4  -4   3  535.20   28.48
   4   4  -3  529.03   25.91
  -4   4   3  550.57   27.22
  -3   4   3  403.82   22.96
   3   4  -3  435.33   26.34
  -3  -4   3  459.68   21.90
  -3   4   3  471.38   23.32
  -3   4   3  464.78   24.71
  -3  -4   3  446.73   20.97
  -3  -4   3  455.52   24.48
  -2   4   3  401.71   23.29
  -2  -4   3  421.61   19.97
  -2  -4   3  436.62   19.40
   2   4  -3  429.56   25.35
  -2   4   3  411.04   21.97
  -2  -4   3  414.04   22.41
   1   4  -3  272.60   15.54
  -1   4   3  241.20   15.96
  -1  -4   3  255.64   12.86
   1   4  -3  248.76   17.14
  -1   4   3  248.33   15.32
  -1  -4   3  237.53   14.97
  -1  -4   3  272.20   12.63
   0   4   3  168.54   12.35
   0   4  -3  173.78   13.62
   0  -4   3  162.80    9.42
   0   4  -3  171.39    9.58
   0  -4   3  169.33   10.86
  -1   4  -3  897.13   39.99
   1  -4   3  933.47   39.99
  -1  -4  -3  874.89   41.82
  -1   4  -3  948.48   47.48
   1  -4   3  916.50   40.64
  -2  -4  -3   43.30    8.40
  -2   4  -3   56.05    8.83
  -2  -4  -3   39.56    7.46
   2  -4   3   32.21    4.60
   2  -4   3   50.33    5.82
   2  -4   3   49.83    4.47
  -2   4  -3   47.97    6.04
  -3   4  -3   89.04   10.10
  -3  -4  -3   79.49   10.38
  -3   4  -3   91.22    8.38
   3  -4   3   66.24    5.39
   3  -4   3   82.63    5.11
  -3  -4  -3   92.06   10.11
  -3  -4  -3   93.07   10.22
  -4  -4  -3  299.27   20.21
  -4  -4  -3  286.02   19.13
  -4  -4  -3  325.13   20.84
  -4   4  -3  320.91   21.07
  -5   4  -3    3.57    6.98
  -5  -4  -3   -1.26    8.21
  -5  -4  -3   -7.76    8.14
  -5   4  -3   20.92    8.12
  -5  -4  -3   -0.29    8.28
  -6  -4  -3  118.69   13.78
  -6   4  -3  106.66   12.34
  -6  -4  -3  114.63   14.45
  -6  -4  -3  112.01   14.59
  -6   4  -3  102.59   13.66
  -7  -4  -3   -9.13   10.38
  -7   4  -3   26.34   11.18
  -7  -4  -3   -4.14   10.11
  -7   4  -3   10.21    9.97
  -7  -4  -3   23.92   11.34
  -8   4  -3   52.10   13.64
  -8  -4  -3   45.04   13.41
  -8   4  -3   50.00   11.85
  -8  -4  -3   62.55   13.29
  -8  -4  -3   61.11   14.82
  -9  -4  -3    7.36   12.78
  -9   4  -3   10.06   14.83
  -9  -4  -3   20.62   12.97
  -9   4  -3    3.16   12.38
  -9  -4  -3   12.86   13.34
 -10  -4  -3   61.07   17.25
 -10   4  -3   55.99   15.77
 -10  -4  -3   51.15   15.74
 -10   4  -3   25.09   18.08
 -10  -4  -3   34.92   14.58
 -11  -4  -3   12.16   15.96
 -11  -4  -3   15.66   17.23
 -11   4  -3  -10.36   14.56
 -11   4  -3  -31.31   19.19
 -11  -4  -3   -1.67   16.10
 -12  -4  -3  -10.35   17.96
 -12  -4  -3   14.76   18.07
 -12   4  -3    6.49   16.35
 -12  -4  -3  -14.15   16.18
 -12   4  -3  -70.91   19.12
 -13  -4  -3   31.58   20.20
 -13  -4  -3   49.28   19.03
 -13  -4  -3   62.95   21.36
 -13   4  -3  -17.58   23.55
 -13   4  -3   53.77   21.00
 -14   4  -3  -46.18   25.67
 -14  -4  -3    6.67   21.27
 -14  -4  -3  -17.78   18.81
 -14   4  -3   27.29   20.75
 -14  -4  -3   15.82   19.03
 -15  -4  -3   79.92   23.11
 -15   4  -3   42.58   23.40
 -15   4  -3  -25.29   28.74
 -15  -4  -3   56.70   23.54
 -15  -4  -3   15.31   23.47
 -14   5   3   27.64   20.59
 -14  -5   3  -11.98   20.83
 -14  -5   3   16.16   19.62
 -14  -5   3   -7.63   18.75
 -13  -5   3  -17.88   16.44
 -13   5   3   57.62   19.27
 -13  -5   3    6.73   18.44
 -13  -5   3   -5.72   19.29
 -12  -5   3   21.36   16.30
 -12  -5   3   14.88   18.41
 -12  -5   3   22.47   17.14
 -12   5   3   13.92   16.70
 -11   5   3   10.04   15.72
 -11  -5   3   17.34   16.39
 -11  -5   3   14.16   14.82
 -11  -5   3   -4.51   16.68
 -10  -5   3   21.34   16.35
 -10  -5   3    2.45   13.97
 -10   5   3  -12.35   13.03
 -10  -5   3   -8.71   12.55
 -10   5   3   33.75   12.12
  -9  -5   3   53.92   16.07
  -9   5   3   33.82   12.39
  -9  -5   3   53.12   13.21
  -9   5   3   64.00   12.14
  -9   5   3   16.96   12.86
  -9  -5   3   32.21   13.62
  -8  -5   3  241.94   22.12
  -8  -5   3  246.79   22.09
  -8   5   3  241.06   18.41
  -8   5   3  260.17   19.39
  -8  -5   3  271.29   19.67
  -8   5   3  211.75   19.87
  -7  -5   3   90.93   12.67
  -7   5   3  114.88   14.09
  -7  -5   3  129.78   16.94
  -7   5   3  126.40   13.02
  -7   5   3  109.19   12.32
  -6   5   3  270.48   19.97
  -6   5   3  309.39   20.22
  -6   5   3  334.69   19.65
  -6  -5   3  265.16   19.53
  -6  -5   3  292.06   22.20
  -5   5   3   86.79   10.18
  -5   5   3   77.37   10.24
  -5  -5   3   69.31    9.90
  -5   5   3   79.75   11.70
  -5  -5   3   57.82   11.58
  -4   5   3  187.55   13.79
  -4   5   3  150.99   13.54
  -4   5   3  165.08   14.17
  -4  -5   3  178.56   15.35
  -4  -5   3  177.73   13.02
  -4  -5   3  161.13   11.25
  -3  -5   3  124.56   10.03
  -3  -5   3  123.49    8.49
  -3   5   3  133.83   11.69
  -3  -5   3  109.56   12.31
  -3   5   3  108.40   11.10
   3   5  -3  106.36   12.96
   2   5  -3  935.58   50.56
  -2   5   3  921.14   44.24
  -2  -5   3  979.58   42.32
  -2   5   3  942.34   48.89
  -2  -5   3  949.07   45.06
  -2  -5   3  964.40   41.69
  -1  -5   3   23.68    7.37
  -1   5   3   16.98    7.52
  -1  -5   3   29.33    4.91
   1   5  -3   41.08    9.77
  -1   5   3   41.99    8.31
  -1  -5   3   29.55    5.56
   0  -5   3  939.01   41.30
   0   5  -3  939.13   41.56
   0   5  -3  938.96   49.96
   0  -5   3  947.26   43.17
   0   5   3  935.53   43.41
  -1  -5  -3  417.09   25.11
  -1   5  -3  434.28   21.00
   1  -5   3  442.32   20.99
  -1   5  -3  434.76   26.31
  -1  -5  -3  419.50   23.46
   1  -5   3  416.04   21.74
  -2   5  -3   53.84   10.28
   2  -5   3   36.24    5.70
   2  -5   3   39.46    5.40
  -2   5  -3   43.85    7.06
  -2  -5  -3   36.18    8.78
  -2  -5  -3   32.56    9.32
   3  -5   3  108.11    7.27
   3  -5   3   89.70    7.10
  -3  -5  -3   93.02   11.38
  -3   5  -3  127.76   10.27
  -3  -5  -3  101.73   12.74
  -3   5  -3   90.07   12.09
  -4  -5  -3    5.66    8.40
   4  -5   3   -0.66    2.79
  -4   5  -3   -3.09    6.78
  -4  -5  -3    4.57    9.86
  -4   5  -3   14.82    9.29
  -4  -5  -3   15.75    9.03
  -5  -5  -3   84.10   12.95
  -5   5  -3  115.42   14.10
  -5  -5  -3  112.45   14.49
  -5  -5  -3   89.60   13.87
  -6  -5  -3   23.12   11.85
  -6   5  -3   21.53    9.70
  -6   5  -3   26.50   10.64
  -6  -5  -3   -1.32   10.47
  -6  -5  -3   -4.28   10.02
  -7   5  -3   18.50   10.73
  -7  -5  -3    9.06   12.06
  -7   5  -3   19.45   10.97
  -7  -5  -3   11.13   12.78
  -7  -5  -3    0.16   11.51
  -8   5  -3   26.74   12.75
  -8  -5  -3   28.30   12.75
  -8  -5  -3   27.20   13.71
  -8   5  -3   45.09   12.36
  -8  -5  -3   36.38   13.92
  -9   5  -3   56.22   16.13
  -9  -5  -3   33.44   15.45
  -9   5  -3   35.68   14.23
  -9  -5  -3   46.79   15.48
  -9  -5  -3   22.91   16.50
 -10  -5  -3  106.03   19.75
 -10  -5  -3   65.91   17.69
 -10   5  -3   24.74   14.79
 -10   5  -3  102.23   20.31
 -10  -5  -3   77.48   18.11
 -11   5  -3   -5.25   15.11
 -11  -5  -3   13.90   17.95
 -11  -5  -3   30.27   16.78
 -11   5  -3   -0.13   17.75
 -11  -5  -3    3.69   16.24
 -12   5  -3   75.64   20.12
 -12   5  -3   67.60   25.24
 -12  -5  -3  163.82   23.25
 -12  -5  -3   87.53   22.16
 -12  -5  -3  127.63   23.38
 -13   5  -3  -10.66   24.45
 -13  -5  -3    4.81   20.09
 -13  -5  -3   28.53   20.22
 -13   5  -3    8.86   19.34
 -13  -5  -3   14.28   20.60
 -14   5  -3   -6.27   27.43
 -14  -5  -3   59.15   23.41
 -14  -5  -3   32.10   20.50
 -14   5  -3   12.18   22.28
 -14  -5  -3   48.72   24.32
 -14  -6   3  -41.49   21.15
 -13   6   3   -3.85   18.67
 -13  -6   3  -20.06   21.26
 -13  -6   3   -4.24   18.79
 -12   6   3  -16.20   17.58
 -12  -6   3   11.56   18.87
 -12  -6   3    0.97   19.06
 -11   6   3    1.55   15.75
 -11  -6   3    3.06   15.16
 -11  -6   3   12.43   16.79
 -11  -6   3   12.93   19.10
 -10  -6   3    9.27   13.47
 -10   6   3   18.12   15.61
 -10  -6   3   32.70   17.00
 -10  -6   3   19.22   17.85
  -9  -6   3   23.54   13.23
  -9   6   3   26.96   13.73
  -9  -6   3   67.31   18.31
  -9   6   3   51.77   13.42
  -9  -6   3   26.34   15.60
  -8   6   3   12.55   11.16
  -8  -6   3    9.47   13.49
  -8  -6   3   13.80   12.14
  -8   6   3   28.17   11.46
  -8   6   3   13.86   12.43
  -8  -6   3   27.82   15.02
  -7  -6   3  153.25   18.59
  -7  -6   3  149.25   15.69
  -7   6   3  143.28   15.71
  -7   6   3  110.02   15.64
  -7   6   3  160.26   15.24
  -6   6   3  280.70   19.47
  -6   6   3  215.19   18.92
  -6   6   3  215.86   18.47
  -6  -6   3  250.20   18.08
  -6  -6   3  222.68   21.21
  -5   6   3   -3.31   10.29
  -5  -6   3    9.47    8.94
  -5  -6   3   -5.40   11.01
  -5   6   3    4.14    9.31
  -4   6   3  396.41   24.64
  -4   6   3  431.94   26.84
  -4  -6   3  441.10   23.93
  -4  -6   3  449.45   27.28
   3   6  -3   74.19   13.71
  -3  -6   3   71.81   12.00
  -3   6   3   74.59   11.54
  -3   6   3   68.35   11.02
  -3  -6   3   62.64    9.14
   2   6  -3   58.75   12.45
  -2  -6   3   78.99    7.49
  -2  -6   3   69.30   10.99
  -2   6   3   62.26   11.00
  -2   6   3   47.13    9.85
  -2  -6   3   94.44    8.92
  -1   6   3  175.68   14.56
   1   6  -3  174.53   16.86
  -1  -6   3  199.58   11.73
  -1  -6   3  184.85   14.38
  -1  -6   3  148.60   11.89
  -1   6   3  152.65   15.49
   0  -6   3  167.79   11.67
   0  -6  -3  158.19   15.45
   0  -6   3  188.22   13.58
   0   6  -3  183.42   12.19
   0  -6   3  180.90   12.39
   0   6   3  182.40   13.91
   0   6  -3  147.36   16.22
   0  -6  -3  168.27   14.14
   1  -6   3    1.88    6.53
  -1   6  -3   12.44    9.69
  -1   6  -3    1.05    6.55
  -1  -6  -3  -11.21    9.54
  -1  -6  -3   -6.20    8.19
  -2  -6  -3  202.02   16.19
   2  -6   3  216.21   13.46
  -2  -6  -3  204.08   17.83
  -2   6  -3  233.41   19.78
  -2   6  -3  221.48   14.72
   2  -6   3  216.13   14.06
   3  -6   3   -1.38    5.40
  -3  -6  -3    1.91    9.17
  -3   6  -3    9.43    7.32
   3  -6   3    6.33    4.83
  -3   6  -3   17.50   10.59
  -3  -6  -3    7.37   10.91
   4  -6   3  117.20    7.86
  -4  -6  -3   91.44   12.55
  -4   6  -3  129.21   15.80
  -4   6  -3  101.21   12.16
  -4  -6  -3  113.60   15.43
  -4  -6  -3   98.21   15.05
  -5  -6  -3  -12.50   10.14
  -5  -6  -3   21.02   11.85
  -5   6  -3    9.75   10.68
  -5   6  -3   13.55    9.30
  -5  -6  -3   19.42   12.66
  -6   6  -3    9.57   12.14
  -6  -6  -3   -9.11   10.97
  -6   6  -3   -1.86    4.24
  -6  -6  -3   10.64   12.53
  -6  -6  -3  -12.06   13.17
  -7   6  -3   25.45   13.54
  -7  -6  -3   49.28   16.82
  -7  -6  -3   30.42   13.93
  -7  -6  -3   54.97   14.94
  -7   6  -3   44.39   12.76
  -8  -6  -3   23.64   16.85
  -8  -6  -3   15.04   14.40
  -8  -6  -3    6.42   13.21
  -8   6  -3   32.23   14.35
  -8   6  -3    7.42   12.93
  -9   6  -3   69.00   18.04
  -9  -6  -3   54.39   17.16
  -9   6  -3   66.18   16.55
  -9  -6  -3   88.59   20.00
  -9  -6  -3   54.81   16.99
 -10   6  -3   57.27   18.18
 -10  -6  -3   77.11   20.14
 -10  -6  -3   92.81   21.96
 -10   6  -3   97.62   20.73
 -10  -6  -3   80.60   18.60
 -11  -6  -3   34.39   18.73
 -11   6  -3    9.39   17.54
 -11   6  -3   47.71   20.64
 -11  -6  -3   24.69   20.87
 -11  -6  -3   51.50   20.55
 -12  -6  -3   -8.94   18.95
 -12  -6  -3   -1.56   19.55
 -12   6  -3   -6.24   17.78
 -12   6  -3   -3.22   20.43
 -12  -6  -3   15.64   21.53
 -13   6  -3   -6.78   23.75
 -13   6  -3  -10.13   19.65
 -13  -6  -3   17.76   22.80
 -13  -6  -3   15.34   20.50
 -13  -6  -3   10.44   22.24
 -12  -7   3   42.80   23.64
 -12  -7   3   15.33   20.87
 -12   7   3    9.92   19.88
 -11  -7   3   42.35   19.53
 -11   7   3   38.16   19.75
 -11  -7   3   83.47   23.73
 -10   7   3   31.22   18.38
 -10  -7   3   -6.05   18.01
 -10  -7   3   11.24   17.79
  -9  -7   3    2.53   16.82
  -9   7   3    5.25   16.13
  -9  -7   3    0.30   15.65
  -8   7   3   81.55   17.05
  -8  -7   3  155.89   20.78
  -8  -7   3   71.06   19.27
  -7   7   3    3.93   12.63
  -7  -7   3   17.51   12.74
  -7  -7   3   -6.00   14.55
  -7   7   3    2.94   12.45
  -6  -7   3   30.21   11.63
  -6   7   3   12.53   12.11
  -6  -7   3   22.85   14.52
  -6   7   3   27.79   12.65
  -5  -7   3    6.44   13.13
  -5   7   3    3.43   12.02
  -5   7   3   25.29   11.18
  -5  -7   3   12.36   10.55
  -4  -7   3    1.39   11.92
  -4   7   3    1.81   10.58
  -4   7   3    4.56   11.03
  -4  -7   3   -8.02    9.10
  -3   7   3    8.98   10.76
  -3   7   3    2.51   10.33
   3   7  -3   14.16   12.59
  -3  -7   3   -3.51    8.75
  -3  -7   3   -6.28   10.94
  -2  -7   3  252.38   17.21
  -2  -7   3  270.70   20.76
   2   7  -3  279.23   23.44
  -2   7   3  257.17   19.88
  -2   7   3  300.92   22.07
   1  -7  -3    4.55   10.41
  -1   7   3   11.24   10.16
  -1  -7   3    4.65    9.96
  -1  -7   3  -10.29    7.16
   1   7  -3    8.32   11.37
  -1   7   3    5.32    9.77
   0   7  -3  111.17   16.03
   0  -7  -3  107.23   13.95
   0  -7   3  116.33   11.53
   0  -7   3  123.38   12.83
   0  -7  -3  101.59   14.25
   1  -7   3  253.88   17.63
  -1   7  -3  222.21   21.40
  -1  -7  -3  236.89   18.72
  -1  -7  -3  263.75   21.22
  -1   7  -3  258.22   16.60
  -2  -7  -3  132.66   15.09
   2  -7   3  158.72   12.69
  -2   7  -3  143.62   17.55
  -2   7  -3  141.34   13.06
  -2  -7  -3  163.02   18.16
  -3   7  -3    1.27    8.97
  -3  -7  -3   15.02   13.45
  -3  -7  -3    3.42   10.79
  -3   7  -3   11.06   12.63
   3  -7   3   14.21    7.22
  -4  -7  -3   22.44   12.44
  -4  -7  -3    9.86   11.34
  -4  -7  -3    4.57   13.88
  -4   7  -3    3.74   12.02
  -4   7  -3    7.80   10.03
  -5  -7  -3   14.43   12.27
  -5  -7  -3  -28.17   13.64
  -5  -7  -3   -3.30   11.89
  -5   7  -3   11.58   13.38
  -5   7  -3   -1.68   10.29
  -6  -7  -3   11.11   15.82
  -6   7  -3    3.15   11.56
  -6   7  -3    7.44   13.73
  -6  -7  -3    0.66   13.08
  -6  -7  -3    6.07   13.11
  -7  -7  -3  110.13   18.97
  -7   7  -3  129.07   19.47
  -7  -7  -3  117.77   20.16
  -7  -7  -3   98.66   17.41
  -8   7  -3   -1.77   13.96
  -8  -7  -3   15.44   15.70
  -8   7  -3   34.62   15.83
  -8  -7  -3   44.24   16.94
  -8  -7  -3   -4.05   17.03
  -9  -7  -3   38.49   19.99
  -9  -7  -3    1.22   16.65
  -9   7  -3   13.19   16.56
  -9  -7  -3   15.74   17.12
  -9   7  -3   -2.39   14.92
 -10  -7  -3   19.98   19.31
 -10   7  -3   -6.99   17.25
 -10   7  -3   16.96   17.30
 -10  -7  -3    0.31   20.03
 -10  -7  -3   21.10   18.68
 -11  -7  -3   23.47   20.31
 -11  -7  -3    2.62   20.76
 -11   7  -3    1.77   18.92
 -11  -7  -3   34.00   20.08
 -11   7  -3   31.66   20.36
 -12   7  -3  -25.90   18.84
 -12  -7  -3   27.82   21.95
 -12  -7  -3   41.29   24.26
 -12  -7  -3   18.93   20.51
 -11  -8   3   -0.75   20.35
 -11   8   3  -12.87   18.85
 -11  -8   3  -17.98   22.41
 -10  -8   3   35.01   21.57
 -10   8   3   24.27   18.65
 -10  -8   3   25.66   21.21
  -9  -8   3  -10.04   17.76
  -9  -8   3   13.74   18.79
  -9   8   3  -10.32   17.22
  -8   8   3   -3.56   15.90
  -8  -8   3    7.76   17.72
  -8  -8   3    2.98   17.55
  -7  -8   3   -3.85   16.56
  -7   8   3   14.31   15.84
  -6   8   3   -9.88   14.12
  -6  -8   3    9.12   15.36
  -6   8   3   13.24   14.07
  -5  -8   3  103.09   18.14
  -5   8   3   92.79   16.95
  -5   8   3  125.64   17.61
  -4  -8   3   65.76   16.40
  -4   8   3   91.82   16.25
  -4   8   3   67.24   15.00
  -3   8   3   53.22   14.38
   3  -8  -3   60.11   14.30
  -3  -8   3   51.51   15.30
  -3   8   3   59.66   14.80
   2   8  -3   16.13   14.02
  -2   8   3   21.71   13.13
   2  -8  -3    4.00   12.11
  -2  -8   3    9.49   12.32
  -2   8   3    3.23   11.51
  -1  -8   3    0.31   11.04
   1  -8  -3   15.07   13.06
   1  -8  -3    2.75   13.18
  -1   8   3   13.19    8.76
   1   8  -3   16.37   13.87
   0  -8  -3  -11.89   12.15
   0   8  -3   14.02   13.87
   0  -8   3   -9.48    8.96
   0  -8  -3  -12.24   12.42
   0  -8   3    1.32   10.90
  -1   8  -3   40.54   15.60
  -1  -8  -3    2.31   13.15
   1  -8   3   12.19   10.68
  -1  -8  -3   14.37   12.26
   1  -8   3   17.87   10.52
  -2  -8  -3   27.31   12.66
  -2   8  -3   25.54   14.50
  -2  -8  -3   30.64   15.28
  -2   8  -3   44.27   11.36
  -3   8  -3    8.45   14.22
  -3   8  -3   10.17   10.35
  -3  -8  -3    9.39   15.09
  -3  -8  -3    5.63   12.37
  -4   8  -3   47.27   16.32
  -4  -8  -3   35.76   16.31
  -4   8  -3   29.73   12.37
  -4  -8  -3   26.29   13.86
  -4  -8  -3    8.72   13.62
  -5   8  -3   29.75   16.09
  -5  -8  -3    7.41   14.12
  -5   8  -3    6.50   11.78
  -5  -8  -3   15.57   16.51
  -5  -8  -3   -1.24   13.71
  -6  -8  -3   -2.72   14.49
  -6   8  -3   18.34   16.22
  -6   8  -3    5.95   12.84
  -6  -8  -3   13.46   14.83
  -6  -8  -3   13.78   18.22
  -7  -8  -3   12.37   15.58
  -7  -8  -3   42.10   19.71
  -7   8  -3    2.53   13.79
  -7  -8  -3   18.14   17.45
  -7   8  -3   12.72   15.60
  -8  -8  -3   31.08   18.50
  -8  -8  -3    0.85   17.11
  -8   8  -3   -3.86    6.84
  -8  -8  -3  -14.24   18.81
  -8   8  -3   19.52   17.65
  -9   8  -3  -16.56   16.29
  -9  -8  -3   23.77   20.08
  -9  -8  -3   -0.64   20.78
  -9  -8  -3    4.80   18.17
  -9   8  -3   24.07   19.10
 -10   8  -3   -2.07   19.79
 -10   8  -3    5.96   18.69
 -10  -8  -3   17.00   19.84
 -10  -8  -3   -1.97   21.99
 -10  -8  -3  -18.00   19.51
 -11  -8  -3    8.27   21.90
 -11   8  -3  -13.62   19.61
  -9  -9   3  -11.24   20.89
  -9   9   3  -11.88   17.60
  -9  -9   3    8.30   20.00
  -8  -9   3   27.41   20.94
  -8  -9   3   27.25   20.07
  -8   9   3   14.48   18.81
  -7  -9   3   -8.20   18.47
  -7   9   3    3.76   17.08
  -6   9   3   39.52   17.69
  -6  -9   3   -6.39   17.60
  -5   9   3   31.31   15.19
  -5  -9   3   30.36   17.64
  -5   9   3   62.75   17.52
  -4   9   3   -8.51   15.00
  -4   9   3  -16.38   14.26
  -4  -9   3   -4.20   15.99
  -3   9   3    1.00   14.64
  -3   9   3   22.27   13.88
  -3  -9   3  -16.37   14.59
   2  -9  -3  148.69   19.34
   2   9  -3  152.61   22.66
  -2  -9   3  181.83   19.83
   2  -9  -3  139.74   23.10
   1  -9  -3  -15.19   16.22
   1   9  -3   10.83   16.01
   1  -9  -3   -4.63   14.43
  -1  -9   3    6.55   13.11
   0  -9  -3   39.36   15.96
   0   9  -3   47.83   18.49
   0  -9  -3   45.84   16.62
  -1  -9  -3    4.93   14.07
  -1   9  -3   -5.86   15.10
  -1  -9  -3  -12.00   15.39
  -2   9  -3    0.59   15.99
  -2  -9  -3    8.14   14.39
  -2  -9  -3  -13.98   14.97
  -3   9  -3   79.53   19.09
  -3  -9  -3   44.52   15.81
  -3  -9  -3   61.06   19.59
  -4  -9  -3  111.51   19.39
  -4  -9  -3  123.21   19.08
  -4   9  -3  119.84   20.92
  -4  -9  -3   82.17   20.52
  -5  -9  -3   23.58   20.11
  -5   9  -3   28.72   18.79
  -5  -9  -3   17.30   16.04
  -5  -9  -3   -8.67   15.50
  -6   9  -3   16.74   18.67
  -6  -9  -3   11.74   19.97
  -6  -9  -3    1.97   17.06
  -7   9  -3   22.98   19.63
  -7  -9  -3   10.59   17.22
  -7  -9  -3    4.99   20.82
  -8  -9  -3    0.34   18.03
  -8  -9  -3  -17.53   21.08
  -8   9  -3   23.68   19.67
  -9   9  -3    4.46   20.18
  -9  -9  -3  -16.64   19.07
  -9  -9  -3   15.14   23.26
  -7  10   3   19.27   18.49
  -7 -10   3  -17.72   20.51
  -6 -10   3   -1.24   19.65
  -6  10   3   14.74   18.00
  -5  10   3   29.77   18.32
  -5 -10   3   18.67   19.97
  -4  10   3   -0.64    9.94
  -4 -10   3   54.08   19.59
   3 -10  -3   -1.04   28.72
  -3 -10   3    5.39   17.28
  -3  10   3   -2.84   12.20
   2 -10  -3    1.47   22.96
   1  10  -3   24.29   18.88
   0  10  -3    0.69   18.22
   0 -10  -3    0.12   16.89
  -1  10  -3   66.44   20.98
  -1 -10  -3   25.87   19.46
  -2 -10  -3   47.27   20.88
  -2  10  -3    0.82   18.43
  -3 -10  -3    3.84   19.86
  -3  10  -3   56.41   20.52
  -4  10  -3   33.78   21.14
  -4 -10  -3   22.70   16.38
  -4 -10  -3    9.99   20.23
  -5 -10  -3  -15.03   16.31
  -5 -10  -3    2.11   20.80
  -5  10  -3   13.50   20.03
  -6 -10  -3   -3.17   21.73
  -6  10  -3   19.97   21.37
  -6 -10  -3   -0.76   17.81
  -7 -10  -3   -0.67   19.51
  -7  10  -3   25.41   22.61
   0  11  -3   31.63   21.79
  -1  11  -3   -3.20   21.45
  -2  11  -3   24.26   22.77
 -16   0   4  166.45   25.70
 -16   0   4  153.63   25.23
 -15   0   4   27.64   18.59
 -15   0   4   32.63   19.02
 -14   0   4   32.07   19.50
 -14   0   4   -2.32   16.62
 -14   0   4    3.45   15.49
 -13   0   4  -22.26   12.92
 -13   0   4    8.02   15.28
 -13   0   4   -0.81   16.11
 -12   0   4  217.24   23.60
 -12   0   4  203.14   20.81
 -12   0   4  222.21   20.92
 -11   0   4  -14.09   11.64
 -11   0   4   -8.75   12.72
 -11   0   4    7.02   11.91
 -10   0   4 1502.75   69.95
 -10   0   4 1452.15   78.15
 -10   0   4 1567.07   71.52
  -9   0   4   21.56    9.71
  -9   0   4   30.67    9.73
  -9   0   4   15.60   10.17
  -8   0   4  237.27   18.58
  -8   0   4  244.79   17.81
  -8   0   4  259.90   17.31
  -7   0   4    2.42    6.73
  -7   0   4    5.07    6.86
  -7   0   4   -0.92    6.35
  -6   0   4   40.07    6.93
  -6   0   4   36.17    7.75
  -6   0   4   38.60    6.65
  -5   0   4    6.02    4.27
  -5   0   4   -4.66    5.07
  -5   0   4    3.19    5.04
  -4   0   4   38.95    5.41
  -4   0   4   29.47    5.38
   4   0  -4   43.65    5.53
  -4   0   4   44.57    4.70
   4   0  -4   37.45    5.00
   3   0  -4   -3.42    2.89
  -3   0   4    1.19    3.20
   3   0  -4   -4.39    3.11
  -3   0   4   -2.12    2.11
  -3   0   4   -3.87    3.34
  -2   0   4 1003.10   48.98
   2   0  -4 1029.52   44.03
   2   0  -4 1030.51   45.19
  -2   0   4 1041.00   45.17
   2   0  -4 1019.90   49.01
  -2   0   4 1027.53   44.04
  -1   0   4   -2.66    1.77
  -1   0   4   -1.01    2.11
   1   0  -4   -2.17    1.75
   1   0  -4    1.16    2.08
  -1   0   4   -1.29    2.34
   1   0  -4    0.34    2.32
   0   0  -4  441.46   22.27
   0   0   4  426.53   19.98
   0   0  -4  432.18   20.05
   0   0  -4  460.00   19.73
   1   0   4    3.15    3.44
   1   0   4   -4.34    2.21
  -1   0  -4   -0.53    2.29
   1   0   4    2.30    2.60
  -1   0  -4   -1.20    3.60
  -1   0  -4    1.09    2.90
   2   0   4 1501.21   62.15
  -2   0  -4 1375.74   70.65
  -2   0  -4 1429.35   61.87
   2   0   4 1385.39   70.49
  -2   0  -4 1471.43   62.27
  -3   0  -4   -3.06    5.87
   3   0   4    4.71    4.18
  -3   0  -4    1.89    4.50
  -4   0  -4 1011.13   47.75
  -4   0  -4 1109.31   47.02
  -4   0  -4 1022.43   54.75
  -5   0  -4   -4.95    5.73
  -5   0  -4   -4.06    4.54
  -5   0  -4    2.43    8.00
  -6   0  -4  339.95   24.37
  -6   0  -4  346.74   19.04
  -6   0  -4  324.70   20.42
  -7   0  -4   -3.86    9.96
  -7   0  -4    5.49    8.85
  -7   0  -4   -5.84    6.28
  -8   0  -4   47.61   11.34
  -8   0  -4   62.60    9.71
  -8   0  -4   77.09   15.34
  -9   0  -4  -12.60    9.65
  -9   0  -4    5.33   12.41
  -9   0  -4   -2.39    8.38
 -10   0  -4  146.49   20.87
 -10   0  -4  143.89   15.15
 -10   0  -4  141.44   18.13
 -11   0  -4   -3.96   15.24
 -11   0  -4   10.48   13.44
 -11   0  -4    7.38   11.11
 -12   0  -4  225.24   20.19
 -12   0  -4  165.87   24.72
 -12   0  -4  193.77   22.33
 -13   0  -4    6.79   18.23
 -13   0  -4   30.26   17.65
 -13   0  -4   35.84   15.03
 -14   0  -4   -7.14   20.22
 -14   0  -4   15.38   18.22
 -15   0  -4   16.43   23.52
 -15   0  -4   -4.95   19.67
 -16   0  -4   26.52   25.12
 -16   1   4  121.36   23.90
 -16  -1   4  108.60   23.57
 -16  -1   4   69.48   21.86
 -15   1   4   -8.56   17.71
 -15  -1   4    3.37   17.79
 -15  -1   4  -10.56   17.91
 -15  -1   4   -3.96   18.93
 -15   1   4   18.98   16.35
 -14  -1   4  395.31   30.41
 -14   1   4  329.96   32.09
 -14  -1   4  281.79   27.38
 -14   1   4  287.35   27.07
 -14  -1   4  217.88   28.72
 -13   1   4   -1.57   18.37
 -13   1   4   -4.11   14.33
 -13  -1   4    4.86   15.81
 -13   1   4   26.08   15.31
 -13  -1   4   17.54   15.72
 -13  -1   4   16.40   15.40
 -12   1   4  648.16   41.48
 -12  -1   4  478.23   36.25
 -12   1   4  499.10   33.18
 -12   1   4  550.90   34.48
 -12  -1   4  545.06   33.79
 -12  -1   4  562.13   34.46
 -11  -1   4   35.97   13.06
 -11   1   4    3.66   12.60
 -11  -1   4   17.48   13.80
 -11   1   4   32.08   16.32
 -11  -1   4   33.06   12.78
 -11   1   4   53.00   13.24
 -10   1   4   -2.43    9.33
 -10   1   4    2.01   11.04
 -10  -1   4    7.25   10.61
 -10  -1   4    8.80   10.22
 -10   1   4  -10.46   13.22
 -10  -1   4    1.26   10.00
  -9   1   4  179.93   15.30
  -9   1   4  197.91   20.16
  -9  -1   4  169.68   16.52
  -9   1   4  174.14   16.38
  -9  -1   4  175.93   16.71
  -9  -1   4  176.67   15.88
  -8   1   4  283.58   23.58
  -8  -1   4  293.29   18.65
  -8  -1   4  299.76   19.87
  -8   1   4  296.40   19.24
  -8   1   4  294.24   19.74
  -8  -1   4  279.22   19.70
  -7  -1   4   49.47    8.40
  -7   1   4   41.37   10.11
  -7   1   4   24.77    7.24
  -7  -1   4   40.61    8.20
  -7   1   4   28.71    7.73
  -7  -1   4   38.92    8.19
   6  -1  -4   23.06    5.53
  -6  -1   4   26.61    6.48
  -6   1   4   25.04    6.63
  -6  -1   4   31.09    7.05
  -6   1   4   26.61    6.80
  -6  -1   4   20.12    6.33
  -6   1   4    9.76    7.80
   5  -1  -4    4.78    3.86
  -5   1   4    8.60    6.01
  -5  -1   4   15.11    5.41
   5   1  -4   16.49    5.07
  -5   1   4   10.69    5.27
  -5  -1   4   14.15    5.06
  -5   1   4   15.32    5.24
  -5  -1   4   10.76    5.00
  -4   1   4   99.46    9.54
  -4  -1   4  138.77    8.87
   4  -1  -4  142.09    8.12
   4  -1  -4  140.16   10.12
  -4  -1   4  141.47   10.38
   4  -1  -4  145.00    9.56
  -4   1   4  137.56   10.38
   4   1  -4  133.40    9.23
  -4   1   4  149.07    9.55
  -3   1   4   60.54    5.94
   3  -1  -4   87.17    6.62
   3   1  -4   59.92    5.91
   3   1  -4   66.57    5.48
  -3  -1   4   78.81    6.70
  -3  -1   4   69.40    5.28
   3   1  -4   73.04    6.50
  -3   1   4   65.83    4.52
  -3   1   4   58.20    6.01
   3  -1  -4   74.08    5.99
  -2  -1   4    2.71    3.51
   2  -1  -4    3.19    3.12
  -2  -1   4    2.97    2.21
  -2   1   4    8.65    3.51
   2   1  -4    1.58    2.98
  -2   1   4    1.65    3.06
  -2  -1   4    0.10    2.19
   2  -1  -4    6.06    2.93
   2   1  -4    3.89    2.27
   2   1  -4    0.49    3.09
   1  -1  -4    4.73    2.74
  -1   1   4    0.01    1.82
   1   1  -4   -2.03    2.62
   1  -1  -4   -0.49    2.70
  -1  -1   4    0.24    1.62
   1   1  -4    1.65    2.54
  -1   1   4   -0.02    2.73
   1   1  -4    4.80    1.61
  -1   1   4   -2.31    2.67
   1  -1  -4   -3.99    2.71
  -1  -1   4   -3.02    2.55
  -1  -1   4   -1.99    2.74
   0  -1   4 1756.72   76.87
   0  -1   4 1871.84   87.49
   0   1   4 1823.85   78.61
   0   1  -4 1845.88   78.04
   0  -1   4 1808.16   77.98
   0   1  -4 1817.97   87.47
   0  -1  -4 1918.83   87.47
   0   1   4 1767.56   77.59
   0  -1  -4 1762.27   78.50
   0   1  -4 1753.31   77.04
   0   1   4 1956.10   87.18
   0  -1  -4 1837.63   77.66
   1   1   4  499.35   24.53
  -1  -1  -4  539.75   24.72
  -1   1  -4  509.52   27.34
   1   1   4  598.77   27.92
   1  -1   4  522.71   23.80
   1  -1   4  504.36   23.37
   1  -1   4  532.43   27.46
  -1   1  -4  550.75   23.57
  -1  -1  -4  525.63   24.59
  -1  -1  -4  555.80   27.69
  -1   1  -4  516.40   23.93
   1   1   4  557.78   24.76
  -2  -1  -4 1890.84   91.53
  -2   1  -4 1892.05   80.39
   2  -1   4 1903.37   80.68
  -2  -1  -4 1844.45   81.50
   2  -1   4 1909.81   80.43
  -2   1  -4 1875.15   91.44
   2   1   4 1871.88   81.11
  -2  -1  -4 1911.78   81.28
  -3  -1  -4 1212.17   60.39
  -3   1  -4 1204.17   60.69
  -3  -1  -4 1162.70   53.57
   3  -1   4 1247.85   53.26
  -3   1  -4 1175.64   52.03
   3   1   4 1281.95   53.86
  -3   1  -4 1208.93   51.92
  -3   1  -4 1168.21   53.14
  -4   1  -4   33.76    6.88
  -4   1  -4   36.00    8.40
  -4  -1  -4   32.17    6.90
   4  -1   4   40.36    6.34
  -4  -1  -4   42.96    7.85
  -4  -1  -4   32.67    6.30
  -4   1  -4   35.47    4.42
  -5  -1  -4   98.81   10.36
  -5  -1  -4   88.15    8.95
  -5   1  -4  104.45   10.51
  -5  -1  -4   86.57   11.04
  -5   1  -4   91.82    7.21
  -5   1  -4   66.26   11.87
  -6  -1  -4  553.34   30.72
  -6   1  -4  599.83   28.16
  -6   1  -4  598.94   36.53
  -6  -1  -4  615.27   30.29
  -6  -1  -4  598.91   34.55
  -6   1  -4  574.10   30.30
  -7   1  -4    0.22    8.19
  -7  -1  -4    5.48    8.70
  -7   1  -4   -8.64   11.35
  -7  -1  -4   17.85    7.45
  -7   1  -4   11.10    6.12
  -7  -1  -4    5.24    9.87
  -8  -1  -4  343.61   24.85
  -8   1  -4  406.43   21.91
  -8  -1  -4  352.66   27.10
  -8  -1  -4  379.51   23.35
  -8   1  -4  371.78   24.94
  -8   1  -4  413.61   30.34
  -9   1  -4   26.92   11.96
  -9  -1  -4   27.86   13.50
  -9  -1  -4   57.23   11.60
  -9   1  -4   57.42   18.26
  -9  -1  -4   30.40   12.16
  -9   1  -4   54.60    9.89
 -10  -1  -4  123.77   20.12
 -10   1  -4  173.69   23.54
 -10   1  -4  168.03   18.88
 -10  -1  -4  200.00   17.25
 -10   1  -4  205.67   16.47
 -10  -1  -4  183.41   19.20
 -11  -1  -4   60.54   17.26
 -11   1  -4   93.19   16.56
 -11   1  -4  114.85   14.29
 -11   1  -4   57.41   19.41
 -11  -1  -4   93.94   15.65
 -11  -1  -4   80.70   16.41
 -12  -1  -4   64.05   20.37
 -12   1  -4   57.26   17.21
 -12   1  -4   72.06   21.35
 -12  -1  -4   65.06   14.79
 -12   1  -4   91.04   14.80
 -12  -1  -4   43.17   16.64
 -13   1  -4   -3.50   17.25
 -13  -1  -4  -10.03   18.16
 -13  -1  -4  -12.57   16.01
 -13  -1  -4   16.00   15.17
 -13   1  -4   -3.84   20.15
 -14  -1  -4   93.57   22.26
 -14  -1  -4  122.95   26.22
 -14  -1  -4  115.13   18.45
 -14   1  -4  109.58   26.41
 -14   1  -4   95.97   21.20
 -15  -1  -4   -5.59   18.14
 -15   1  -4    7.00   19.01
 -15   1  -4   16.99   24.23
 -15  -1  -4   19.06   10.78
 -15  -1  -4   -2.98   22.01
 -16   1  -4   19.72   28.67
 -16  -1  -4   18.15   23.33
 -16  -2   4  102.10   24.60
 -16  -2   4   97.55   25.87
 -16  -2   4  105.22   23.63
 -15  -2   4   16.46   19.24
 -15  -2   4   55.92   22.08
 -15  -2   4   36.66   20.08
 -15   2   4   23.43   18.89
 -14  -2   4   21.08   18.78
 -14   2   4   94.10   19.19
 -14  -2   4   57.87   18.64
 -14   2   4   66.85   19.16
 -14  -2   4   61.13   19.88
 -13  -2   4   26.26   15.69
 -13   2   4   41.49   16.03
 -13   2   4   27.41   20.07
 -13   2   4   24.99   16.39
 -13  -2   4   21.66   17.63
 -13  -2   4   34.47   17.11
 -12   2   4   51.14   14.48
 -12  -2   4   53.16   15.45
 -12   2   4   43.77   14.94
 -12   2   4   29.17   19.04
 -12  -2   4   37.15   14.05
 -12  -2   4   15.29   14.38
 -11  -2   4   13.89   11.90
 -11  -2   4    8.04   12.80
 -11   2   4    7.40   10.46
 -11   2   4   -7.19   11.22
 -11   2   4  -46.23   14.31
 -11  -2   4    3.18   13.12
 -10  -2   4  820.86   46.77
 -10   2   4  752.27   49.60
 -10   2   4  854.17   42.86
 -10  -2   4  776.43   43.23
 -10  -2   4  873.59   42.11
  -9   2   4   36.55   14.15
  -9  -2   4   97.11   13.86
  -9  -2   4  101.64   13.56
  -9   2   4   94.94   13.05
  -9  -2   4   77.26   11.55
  -8  -2   4  502.72   29.12
  -8   2   4  501.00   30.55
  -8  -2   4  459.22   28.01
  -8   2   4  480.13   27.09
  -8  -2   4  471.67   26.50
  -7   2   4  544.78   28.73
  -7   2   4  447.76   26.16
  -7  -2   4  491.80   25.76
  -7  -2   4  501.52   28.93
  -7  -2   4  470.46   27.35
  -6   2   4    5.49    4.82
  -6  -2   4    5.94    6.07
  -6  -2   4   -5.08    6.87
  -6   2   4   -1.54    4.79
  -6   2   4   -1.97    6.20
   6  -2  -4   -1.35    4.77
  -6  -2   4    4.97    6.07
  -5  -2   4   -0.26    5.87
  -5   2   4    5.18    5.47
  -5   2   4    8.87    5.26
  -5  -2   4    5.49    4.83
   5   2  -4    0.05    5.20
   5  -2  -4    9.80    4.36
  -5   2   4   12.54    3.64
  -4  -2   4  230.27   12.41
   4  -2  -4  206.32   12.55
  -4  -2   4  216.32   14.29
   4  -2  -4  242.03   13.59
   4   2  -4  225.96   12.83
  -4   2   4  232.55   12.18
  -4   2   4  225.96   13.77
  -4   2   4  222.16   13.56
  -3   2   4   85.76    7.20
   3   2  -4   97.36    8.23
   3  -2  -4   96.44    6.13
  -3   2   4   83.43    7.51
   3   2  -4   88.31    7.90
   3  -2  -4   97.47    7.46
   3   2  -4   96.43    6.76
  -3   2   4   88.78    5.85
  -3  -2   4   74.33    7.72
  -3  -2   4   94.82    6.36
  -2   2   4  656.14   31.28
  -2   2   4  668.17   31.13
   2  -2  -4  692.81   30.98
  -2  -2   4  665.91   29.15
   2  -2  -4  673.86   32.91
   2  -2  -4  692.08   31.19
  -2  -2   4  685.73   31.39
   2   2  -4  686.72   34.78
   2   2  -4  703.88   31.60
   2   2  -4  691.99   29.51
   1   2  -4    4.85    4.03
   1   2  -4    8.66    3.66
   1  -2  -4    8.78    3.51
   1  -2  -4    2.93    2.49
  -1   2   4    3.07    3.65
   1  -2  -4   11.24    3.66
  -1  -2   4    3.37    3.07
  -1   2   4    9.38    3.76
   0  -2  -4  226.92   12.95
   0   2  -4  218.30   14.01
   0  -2  -4  240.60   12.80
   0  -2  -4  245.09   13.42
   0  -2   4  237.33   10.77
   0   2  -4  235.92   10.54
   0  -2   4  237.64   11.91
   0   2  -4  256.07   12.13
   0   2   4  239.12   13.20
   0   2   4  228.48   13.11
  -1   2  -4  468.66   21.09
   1  -2   4  476.89   21.25
  -1  -2  -4  473.91   22.90
  -1  -2  -4  472.48   24.59
  -1  -2  -4  453.22   22.66
  -1  -2  -4  468.01   22.46
  -1   2  -4  457.28   25.19
  -1   2  -4  474.46   21.04
   1  -2   4  492.13   20.96
  -2  -2  -4   47.70    6.04
  -2   2  -4   55.52    3.62
   2   2   4   74.06    6.94
  -2  -2  -4   65.88    6.91
  -2   2  -4   68.10    5.81
   2  -2   4   60.90    5.62
  -2  -2  -4   62.99    6.89
  -2   2  -4   60.20    7.04
  -3  -2  -4   63.33    7.98
  -3  -2  -4   90.29    8.32
  -3   2  -4   78.60    8.55
  -3  -2  -4   84.69    8.55
   3  -2   4   77.82    7.24
  -4  -2  -4  716.67   38.30
  -4   2  -4  731.01   33.58
  -4  -2  -4  733.81   34.62
  -4  -2  -4  677.01   34.61
  -4   2  -4  710.72   30.93
  -4   2  -4  721.35   38.60
  -5   2  -4  194.52   14.37
  -5  -2  -4  204.81   14.90
  -5  -2  -4  175.72   15.53
  -5   2  -4  207.20   10.52
  -5   2  -4  204.92   17.20
  -5  -2  -4  197.91   14.75
  -6   2  -4  851.57   36.36
  -6   2  -4  806.34   46.16
  -6  -2  -4  813.15   44.36
  -6  -2  -4  803.77   39.78
  -6   2  -4  749.75   38.97
  -6  -2  -4  810.58   40.49
  -7   2  -4   65.82    7.18
  -7  -2  -4   44.54   11.58
  -7  -2  -4   74.40   11.34
  -7  -2  -4   56.80   11.25
  -7   2  -4   62.69   10.69
  -7   2  -4   52.76   14.75
  -8   2  -4   52.14    7.80
  -8  -2  -4   46.07   13.33
  -8   2  -4   20.78   15.57
  -8  -2  -4   56.24   12.39
  -8   2  -4   41.94   12.06
  -8  -2  -4   44.21   10.89
  -9   2  -4  146.02   17.55
  -9  -2  -4  217.27   19.15
  -9  -2  -4  157.84   16.67
  -9   2  -4  174.12   13.16
  -9  -2  -4  100.43   17.75
  -9   2  -4  110.64   22.31
 -10  -2  -4   14.48   15.39
 -10   2  -4   33.08   14.31
 -10  -2  -4   25.38   13.62
 -10   2  -4   46.93   21.45
 -10   2  -4   28.98    9.62
 -10  -2  -4   29.25   12.86
 -11   2  -4   70.75   12.39
 -11   2  -4   48.41   16.77
 -11  -2  -4   47.73   16.19
 -11  -2  -4   42.02   17.25
 -11  -2  -4   76.84   15.06
 -11   2  -4   45.37   22.57
 -12  -2  -4   65.85   19.72
 -12  -2  -4   26.75   17.53
 -12   2  -4   55.35   18.37
 -12   2  -4   89.68   25.57
 -12  -2  -4   80.35   17.56
 -13   2  -4   36.08   26.30
 -13  -2  -4   52.17   17.56
 -13  -2  -4   14.58   17.90
 -13  -2  -4   36.60   20.06
 -13   2  -4   -7.65   16.68
 -14  -2  -4   57.89   22.68
 -14  -2  -4   39.85   20.38
 -14   2  -4   47.50   28.28
 -14  -2  -4   59.14   19.02
 -14   2  -4   39.12   19.92
 -15   2  -4    7.55   20.22
 -15  -2  -4   42.10   20.52
 -15   2  -4   74.64   29.21
 -15  -2  -4   44.46   20.55
 -15  -2  -4   27.20   24.21
 -15  -3   4    4.67   19.89
 -15  -3   4    5.86   20.64
 -15  -3   4   12.58   18.79
 -15   3   4   -7.99   18.45
 -14  -3   4  214.10   25.09
 -14  -3   4  244.88   28.75
 -14   3   4  209.10   25.32
 -14  -3   4  208.38   26.50
 -13   3   4  227.97   23.65
 -13  -3   4  210.39   22.99
 -13  -3   4  176.06   23.02
 -13  -3   4  158.50   22.87
 -13   3   4  139.17   21.32
 -12   3   4  434.17   31.70
 -12  -3   4  391.93   32.36
 -12  -3   4  410.90   28.60
 -12  -3   4  408.07   30.90
 -11   3   4   37.50   14.39
 -11   3   4   57.70   14.70
 -11   3   4   40.62   14.29
 -11  -3   4   59.06   16.13
 -11  -3   4   56.65   14.63
 -11  -3   4   45.31   16.08
 -10  -3   4   32.65   12.18
 -10   3   4   22.78   10.95
 -10   3   4   35.89   12.49
 -10  -3   4   30.42   12.83
 -10  -3   4   19.93   13.11
 -10   3   4   50.18   12.25
  -9  -3   4  212.81   19.98
  -9   3   4  271.44   19.31
  -9   3   4  254.10   18.66
  -9  -3   4  235.45   18.26
  -9   3   4  228.92   19.20
  -9  -3   4  222.58   20.69
  -8  -3   4   99.20   12.94
  -8  -3   4   72.17   11.55
  -8   3   4  123.64   11.24
  -8   3   4   97.47   11.69
  -8   3   4   93.27   12.61
  -8  -3   4   83.88   13.26
  -7   3   4   78.57   10.27
  -7  -3   4   93.94   10.52
  -7  -3   4   87.51   12.02
  -7   3   4   85.37    8.64
  -7   3   4   59.33   10.91
  -7  -3   4   69.76   11.47
  -6  -3   4  111.52   12.12
  -6   3   4   93.82   10.89
  -6  -3   4  129.84   10.83
  -6   3   4  116.24    9.56
  -6   3   4   96.41    9.82
  -5   3   4   79.00    8.28
  -5  -3   4   87.62    8.36
   5   3  -4   82.93    8.99
  -5   3   4   77.94    9.28
  -5  -3   4  100.49   10.29
  -5   3   4   82.22    7.23
   5  -3  -4   73.70    7.42
  -4  -3   4    2.83    4.22
  -4   3   4    3.05    3.69
  -4   3   4   -3.30    5.74
   4   3  -4   -5.00    4.55
   4  -3  -4    4.53    3.63
  -4  -3   4   -3.66    5.59
  -4   3   4   -0.97    1.45
   3  -3  -4   45.89    5.58
  -3  -3   4   37.11    6.60
  -3  -3   4   52.03    4.98
   3  -3  -4   47.42    4.96
   3   3  -4   45.06    4.83
  -3   3   4   39.09    6.14
  -3   3   4   33.77    6.42
   3   3  -4   42.92    7.37
  -3   3   4   48.20    5.13
  -2  -3   4    0.93    2.67
  -2   3   4    3.31    3.52
   2  -3  -4    6.41    4.24
   2   3  -4    3.95    5.27
  -2   3   4   -2.18    4.62
   2  -3  -4    1.56    3.23
  -2   3   4   -0.55    4.24
  -2  -3   4   -6.98    4.03
   2   3  -4   -3.64    4.39
  -2  -3   4   -0.25    2.17
   1   3  -4  218.85   12.67
   1   3  -4  211.34   14.67
  -1  -3   4  211.51    9.44
  -1  -3   4  225.76   12.31
  -1   3   4  199.11   12.81
   1  -3  -4  215.39   12.53
   1  -3  -4  190.81   12.48
  -1   3   4  211.05   12.69
   0   3   4 1224.55   57.18
   0   3   4 1271.66   56.37
   0   3  -4 1295.94   56.01
   0  -3   4 1318.50   55.80
   0   3  -4 1278.23   63.58
   0   3  -4 1249.21   54.16
   0  -3   4 1315.39   54.19
  -1   3  -4    5.72    5.23
  -1   3  -4    6.68    3.06
  -1   3  -4    4.93    3.08
  -1  -3  -4    0.27    4.50
   1  -3   4   -0.54    2.90
   1  -3   4    2.24    3.01
  -1  -3  -4   -0.79    5.46
  -2  -3  -4 1805.55   80.40
  -2   3  -4 1796.41   90.28
   2  -3   4 1867.98   78.77
  -2  -3  -4 1828.45   89.73
  -2   3  -4 1904.86   78.74
   2  -3   4 1857.00   78.61
   3  -3   4  808.79   34.54
  -3  -3  -4  757.77   39.52
  -3  -3  -4  738.38   35.77
  -3  -3  -4  724.60   36.76
  -3   3  -4  732.70   39.77
  -3   3  -4  745.25   34.25
  -4   3  -4   82.54   10.09
  -4  -3  -4  100.10   10.77
  -4  -3  -4   93.39   10.47
  -4  -3  -4   77.08    9.98
  -5  -3  -4   10.80    7.87
  -5   3  -4   19.88    7.38
  -5   3  -4   10.22    7.40
  -5  -3  -4   15.91    8.24
  -5  -3  -4    1.57    7.85
  -6   3  -4  105.11   11.29
  -6  -3  -4  100.94   12.58
  -6   3  -4  108.11   13.76
  -6  -3  -4  122.62   13.67
  -6  -3  -4  105.12   13.23
  -7  -3  -4   -9.29    9.64
  -7  -3  -4   -2.72    9.03
  -7  -3  -4    9.95   10.14
  -7   3  -4    3.64   10.52
  -7   3  -4  -11.78    8.59
  -7   3  -4  -12.46    4.13
  -8   3  -4  216.21   23.37
  -8  -3  -4  249.41   20.69
  -8  -3  -4  242.78   21.55
  -8   3  -4  227.55   18.75
  -8  -3  -4  239.83   19.84
  -8   3  -4  224.51   14.41
  -9  -3  -4   53.13   15.34
  -9   3  -4   61.21   13.51
  -9  -3  -4   90.57   15.23
  -9   3  -4   60.58    9.35
  -9   3  -4   73.93   19.36
  -9  -3  -4   68.14   14.18
 -10  -3  -4   48.61   16.17
 -10   3  -4   21.17   21.03
 -10   3  -4   54.90   14.31
 -10  -3  -4   38.01   14.77
 -10  -3  -4   40.96   15.37
 -11   3  -4   28.48   24.30
 -11  -3  -4   44.20   16.35
 -11  -3  -4   98.77   17.16
 -11  -3  -4   72.97   18.93
 -11   3  -4   82.09   18.10
 -12  -3  -4   22.32   16.88
 -12  -3  -4   14.79   16.65
 -12   3  -4    4.86   15.72
 -12   3  -4  -94.21   20.19
 -12  -3  -4   -3.61   17.76
 -13  -3  -4   19.63   20.51
 -13   3  -4  -75.08   22.27
 -13  -3  -4   50.64   18.61
 -13   3  -4    4.03   17.34
 -13  -3  -4   35.60   19.02
 -14  -3  -4   24.92   20.36
 -14  -3  -4   40.40   19.05
 -14   3  -4  -18.07   27.28
 -14   3  -4   12.73   19.85
 -14  -3  -4   26.03   22.55
 -15   3  -4    3.86   20.38
 -15   3  -4   24.61   30.53
 -15  -3  -4   20.17   19.61
 -15  -3  -4   18.25   24.46
 -15  -3  -4   24.68   22.05
 -15  -4   4   57.03   22.96
 -15   4   4   66.33   21.99
 -15  -4   4   81.79   23.84
 -15  -4   4  136.51   22.90
 -14  -4   4   23.89   18.31
 -14  -4   4  -11.56   18.72
 -14  -4   4   16.01   20.39
 -14   4   4   30.61   19.03
 -13  -4   4   94.18   18.85
 -13  -4   4   90.16   21.30
 -13   4   4   66.53   18.88
 -13  -4   4   30.20   18.14
 -12  -4   4  119.10   18.77
 -12  -4   4  124.41   20.98
 -12   4   4   51.54   17.41
 -12  -4   4   82.26   20.08
 -11   4   4   10.17   14.91
 -11   4   4   31.43   14.52
 -11  -4   4   33.60   13.90
 -11  -4   4   17.10   15.64
 -11  -4   4   36.75   15.81
 -10   4   4   19.15   13.06
 -10  -4   4    8.73   12.05
 -10   4   4   30.12   10.39
 -10   4   4   19.52   12.48
 -10  -4   4   32.16   15.52
 -10  -4   4   16.54   13.15
  -9  -4   4   41.77   11.59
  -9   4   4   16.84    8.82
  -9   4   4    4.97   10.66
  -9  -4   4   27.15   12.04
  -9   4   4   24.96   11.80
  -9  -4   4   37.33   13.53
  -8   4   4   17.11    9.76
  -8  -4   4   11.99   10.88
  -8   4   4    8.92    7.92
  -8  -4   4   13.84   11.73
  -8  -4   4    6.69    9.11
  -8   4   4   14.09   10.54
  -7   4   4  535.35   29.96
  -7  -4   4  518.76   28.09
  -7  -4   4  511.10   30.73
  -7   4   4  551.75   28.52
  -7   4   4  526.26   29.25
  -6   4   4  114.04   10.02
  -6  -4   4  105.76   10.60
  -6  -4   4  103.35   12.92
  -6   4   4   87.16   10.57
  -6   4   4  113.00   12.55
  -5   4   4   61.70    7.82
  -5   4   4   71.08    8.90
  -5  -4   4   66.92    8.25
  -5  -4   4   54.56   10.24
  -5   4   4   47.10    9.17
   5   4  -4   56.47    8.18
   4   4  -4  171.04   11.09
  -4   4   4  155.96   11.66
  -4   4   4  184.68   12.97
  -4  -4   4  184.47   11.57
  -4   4   4  147.01   12.68
   4   4  -4  161.49   14.46
  -4  -4   4  142.90   13.09
  -3  -4   4  520.95   23.70
   3   4  -4  530.18   30.33
  -3  -4   4  548.58   24.62
  -3   4   4  518.63   27.84
  -3  -4   4  546.65   27.75
  -3   4   4  500.81   26.51
  -2  -4   4  172.79   12.58
  -2  -4   4  184.00   10.15
  -2   4   4  179.35   13.31
  -2   4   4  160.87   12.55
  -2   4   4  178.77   12.62
  -2  -4   4  184.67    9.34
   2   4  -4  183.65   14.63
  -1  -4   4   73.43    7.73
  -1   4   4   63.06    8.02
   1   4  -4   76.22    7.76
  -1  -4   4   76.75    5.39
   1   4  -4   73.92    9.48
  -1  -4   4   68.91    5.24
   0  -4   4  128.03    7.89
   0   4   4  152.60   11.40
   0   4  -4  140.82   10.49
   0   4  -4  139.49   12.40
   0  -4   4  136.72   10.12
   0   4  -4  146.87    8.19
  -1   4  -4   15.05    6.66
  -1  -4  -4   11.12    6.38
   1  -4   4   11.26    3.86
  -1   4  -4    9.20    3.94
   1  -4   4   10.29    4.24
  -2  -4  -4   -3.02    6.43
  -2   4  -4   -3.44    4.36
   2  -4   4    2.42    4.28
   2  -4   4    7.25    3.36
  -2   4  -4   11.96    7.11
  -2  -4  -4    7.72    6.16
  -3  -4  -4    5.39    6.90
  -3  -4  -4   -3.74    6.96
  -3   4  -4   12.13    5.62
  -3   4  -4    8.21    7.27
   3  -4   4   16.10    5.54
  -3  -4  -4    6.28    7.81
  -4   4  -4   65.85    8.53
  -4  -4  -4   76.36   10.65
  -4  -4  -4   54.83   10.36
  -4   4  -4   78.00   10.94
  -4  -4  -4   66.01    9.88
  -5  -4  -4  285.51   19.82
  -5  -4  -4  310.44   21.59
  -5   4  -4  297.54   21.89
  -5  -4  -4  308.95   21.88
  -6  -4  -4  119.03   15.28
  -6   4  -4  102.38   12.62
  -6  -4  -4  132.52   14.76
  -6  -4  -4  133.39   15.03
  -6   4  -4  120.10   14.44
  -7   4  -4  235.79   18.26
  -7  -4  -4  192.59   18.21
  -7   4  -4  243.69   20.74
  -7  -4  -4  238.90   20.01
  -7  -4  -4  196.01   19.68
  -8   4  -4  121.06   18.79
  -8   4  -4  115.82   15.45
  -8  -4  -4  108.47   16.41
  -8  -4  -4  113.90   16.51
  -8  -4  -4   86.74   15.85
  -9   4  -4  184.32   18.83
  -9  -4  -4  193.11   20.50
  -9  -4  -4  201.23   20.53
  -9  -4  -4  176.56   20.93
  -9   4  -4  179.03   24.00
 -10  -4  -4   11.41   15.12
 -10   4  -4   -3.40   14.06
 -10  -4  -4    2.11   14.49
 -10  -4  -4  -11.94   14.52
 -10   4  -4  -19.22   17.38
 -11   4  -4   -6.23   21.20
 -11  -4  -4   14.92   16.92
 -11   4  -4   19.49   16.72
 -11  -4  -4   25.09   16.84
 -11  -4  -4   43.12   16.53
 -12  -4  -4    0.64   18.88
 -12   4  -4  -46.15   21.44
 -12  -4  -4  -11.22   15.68
 -12   4  -4   -9.82   16.40
 -12  -4  -4  -17.03   16.74
 -13   4  -4  -48.69   23.38
 -13   4  -4    7.02   19.48
 -13  -4  -4   13.15   21.01
 -13  -4  -4    4.49   17.52
 -13  -4  -4    0.85   18.94
 -14  -4  -4  -13.56   18.65
 -14   4  -4  -36.03   26.93
 -14   4  -4  -18.35   19.24
 -14  -4  -4   20.44   21.01
 -14  -4  -4  -25.64   20.83
 -15   4  -4   27.36   32.99
 -15  -4  -4   64.55   22.62
 -15  -4  -4   32.66   25.43
 -14  -5   4   60.40   20.01
 -14  -5   4   43.48   22.63
 -14   5   4   39.90   20.73
 -14  -5   4   41.47   22.28
 -13  -5   4   44.57   19.60
 -13  -5   4   77.10   22.89
 -13  -5   4   81.70   19.56
 -13   5   4   33.87   18.61
 -12  -5   4   45.24   20.75
 -12  -5   4   41.22   16.12
 -12   5   4   51.09   17.85
 -12  -5   4   53.83   18.05
 -11  -5   4  115.90   17.42
 -11  -5   4   92.73   19.47
 -11  -5   4   71.45   19.89
 -11   5   4   65.73   16.78
 -10  -5   4   77.22   18.40
 -10   5   4   94.32   16.88
 -10  -5   4  105.22   15.95
 -10  -5   4   88.97   17.45
 -10   5   4  101.45   17.84
  -9   5   4  313.82   22.20
  -9   5   4  318.31   24.85
  -9  -5   4  253.47   24.44
  -9  -5   4  289.89   25.31
  -9   5   4  343.35   23.70
  -9  -5   4  304.81   22.31
  -8  -5   4    4.71   11.74
  -8   5   4   -6.94   10.18
  -8  -5   4    7.02    9.68
  -8  -5   4   41.00   13.83
  -8   5   4    6.75   11.01
  -8   5   4   11.19    8.82
  -7   5   4   -7.21    8.06
  -7  -5   4    9.81    9.38
  -7   5   4    7.35    9.21
  -7  -5   4    6.79   11.27
  -7   5   4  -17.19   10.24
  -6   5   4   38.84    8.81
  -6  -5   4   43.71    9.24
  -6   5   4   35.11    9.36
  -6  -5   4   59.51   12.93
  -6   5   4   44.75   11.42
  -5  -5   4  189.23   17.25
  -5   5   4  163.70   15.57
  -5  -5   4  190.96   13.64
  -5   5   4  202.70   15.34
  -5   5   4  189.27   14.49
   5   5  -4  176.64   13.11
  -4  -5   4   15.02    9.22
  -4  -5   4   13.06    6.86
  -4   5   4   15.99    7.77
  -4   5   4   11.65    7.22
   4   5  -4   27.70    9.99
  -4  -5   4   15.82    5.03
  -4   5   4   14.39    8.61
  -3  -5   4  158.57    9.82
  -3   5   4  155.99   12.85
  -3  -5   4  167.32   11.58
   3   5  -4  147.54   15.21
  -3   5   4  152.73   12.79
  -3  -5   4  157.16   13.36
  -3   5   4  157.35   13.68
  -2  -5   4    3.36    4.89
  -2   5   4    4.33    6.87
  -2  -5   4    3.68    3.89
  -2  -5   4   -5.42    6.90
  -2   5   4    5.63    6.94
   2   5  -4    2.24    7.97
   1   5  -4   20.17    8.73
  -1  -5   4   29.31    4.48
  -1  -5   4   33.24    7.33
  -1  -5   4   28.85    4.97
  -1   5   4   21.50    7.53
   0   5   4  342.06   21.20
   0  -5   4  353.48   20.02
   0   5  -4  387.43   18.19
   0  -5   4  391.69   17.96
   0   5  -4  364.25   24.04
   1  -5   4  101.46    8.64
  -1   5  -4  111.24   12.55
   1  -5   4   96.37    7.71
  -1  -5  -4  105.40   11.57
  -1   5  -4  114.69    8.30
  -2   5  -4  411.80   19.90
   2  -5   4  379.55   18.83
  -2  -5  -4  396.61   24.88
  -2   5  -4  373.88   24.89
   2  -5   4  374.85   18.92
   2  -5   4  397.22   19.84
  -2  -5  -4  388.77   22.66
  -3   5  -4  277.36   20.80
   3  -5   4  257.04   13.16
  -3   5  -4  274.57   16.11
  -3  -5  -4  240.84   18.35
  -3  -5  -4  277.39   20.89
   3  -5   4  271.67   12.97
  -3  -5  -4  277.40   20.41
  -4   5  -4   33.73   10.05
  -4  -5  -4   41.22   10.38
  -4  -5  -4   28.98    9.20
  -4   5  -4   26.86    7.80
  -4  -5  -4   21.22   11.15
  -5  -5  -4  145.79   16.05
  -5   5  -4  159.14   13.32
  -5  -5  -4  156.49   16.42
  -5  -5  -4  162.53   16.08
  -5   5  -4  145.50   16.40
  -6  -5  -4   15.14   11.45
  -6  -5  -4   10.37   11.18
  -6   5  -4   37.82   11.56
  -6  -5  -4   27.90   12.48
  -6   5  -4   33.79    8.29
  -7   5  -4   17.28   11.09
  -7  -5  -4   46.46   13.69
  -7  -5  -4   27.37   13.16
  -7  -5  -4   39.62   12.70
  -7   5  -4   33.76   12.64
  -8   5  -4   11.64   13.69
  -8  -5  -4   26.72   14.38
  -8  -5  -4   -5.82   12.02
  -8  -5  -4   24.10   14.55
  -8   5  -4    5.96   11.89
  -9  -5  -4  398.23   28.86
  -9  -5  -4  366.83   29.78
  -9   5  -4  328.79   29.49
  -9   5  -4  261.33   23.88
  -9  -5  -4  285.16   25.22
 -10   5  -4    3.12   17.82
 -10  -5  -4  -22.85   14.68
 -10  -5  -4   -7.95   14.99
 -10   5  -4    0.49   13.72
 -10  -5  -4   15.31   15.49
 -11   5  -4  189.84   29.15
 -11  -5  -4  274.40   28.87
 -11   5  -4  174.36   22.76
 -11  -5  -4  226.69   25.33
 -11  -5  -4  302.55   28.54
 -12  -5  -4    9.92   19.67
 -12  -5  -4   12.49   18.59
 -12  -5  -4   28.74   20.27
 -12   5  -4  -49.81   21.00
 -12   5  -4  -15.63   16.70
 -13   5  -4  -55.08   24.40
 -13  -5  -4   16.10   21.32
 -13   5  -4   -1.79   19.52
 -13  -5  -4    2.37   20.73
 -13  -5  -4   28.01   20.70
 -14  -5  -4   41.80   24.31
 -14   5  -4   -1.17   21.45
 -14  -5  -4   58.12   21.79
 -14   5  -4  -93.72   25.67
 -14  -5  -4   51.95   23.71
 -14  -6   4   -8.37   21.36
 -13  -6   4   64.04   21.55
 -13   6   4   52.78   20.84
 -13  -6   4   67.78   23.97
 -12  -6   4   11.19   20.99
 -12  -6   4   13.88   18.56
 -12   6   4    3.40   17.97
 -11   6   4   -3.19   15.86
 -11  -6   4   28.39   19.52
 -11  -6   4   -3.10   16.71
 -10   6   4    7.45   14.84
 -10  -6   4    7.53   17.52
 -10  -6   4  -11.69   12.71
 -10  -6   4  -14.12   15.44
  -9  -6   4   -4.77   14.85
  -9   6   4    7.70   13.98
  -9  -6   4   27.47   15.26
  -9  -6   4   -4.28   12.06
  -8   6   4   73.88   12.74
  -8  -6   4   74.46   13.24
  -8  -6   4   51.90   15.54
  -8   6   4   47.65   13.55
  -8  -6   4   60.88   16.40
  -8   6   4   57.20   15.27
  -7   6   4  364.65   26.44
  -7   6   4  433.58   26.43
  -7   6   4  410.24   26.34
  -7  -6   4  443.44   25.28
  -7  -6   4  404.69   28.86
  -6   6   4    6.05    9.33
  -6   6   4   -4.35   11.35
  -6  -6   4    6.04   12.04
  -6   6   4   13.34   10.35
  -6  -6   4   36.07    9.82
  -5  -6   4   54.89   10.39
  -5  -6   4   50.64   12.89
  -5   6   4   64.86   12.11
  -5   6   4   87.64   12.49
  -5   6   4   78.03   11.57
  -4   6   4  145.99   13.73
   4   6  -4  132.40   16.38
  -4  -6   4  130.54   14.67
  -4   6   4  116.43   13.60
  -4  -6   4  141.22   12.10
  -3   6   4   25.75    9.47
  -3  -6   4   26.46   10.24
  -3   6   4   33.69    9.82
  -3  -6   4   32.58    7.96
  -3  -6   4   45.90    6.17
   3   6  -4   38.14   11.71
  -2  -6   4  109.30   12.51
  -2   6   4  108.06   12.39
   2   6  -4  107.38   15.35
  -2  -6   4  112.82    9.62
  -2   6   4  124.00   13.08
  -2  -6   4  134.48    9.29
  -1  -6   4   22.81    8.36
  -1  -6   4   29.84    6.36
  -1  -6   4   18.39    5.37
  -1   6   4   37.28    9.96
   1   6  -4   19.02   10.69
   0  -6  -4  611.60   32.32
   0  -6   4  614.71   28.30
   0   6   4  596.80   31.77
   0   6  -4  599.38   36.71
   0  -6   4  620.92   30.73
   0  -6   4  614.28   28.68
  -1   6  -4    0.69    9.31
  -1   6  -4   -0.13    6.14
   1  -6   4    1.14    6.66
   1  -6   4   20.84    5.65
  -1  -6  -4   -0.88    9.87
  -1  -6  -4   -6.22    8.99
  -2   6  -4   79.95    9.07
   2  -6   4   67.18    7.58
  -2  -6  -4   50.43   12.10
   2  -6   4   58.20    6.97
  -2   6  -4   66.03   12.63
  -2  -6  -4   60.81   11.58
  -3   6  -4    5.65    7.61
   3  -6   4   12.84    4.49
  -3  -6  -4   -2.13   11.17
  -3   6  -4   21.18   10.85
   3  -6   4   11.83    5.03
  -3  -6  -4   -2.47    9.28
  -3  -6  -4   -1.55    9.57
  -4   6  -4  127.42   15.70
  -4   6  -4  128.44   12.14
  -4  -6  -4  118.23   15.18
  -4  -6  -4  107.78   15.78
  -4  -6  -4  122.97   14.66
  -5   6  -4   64.64   13.48
  -5  -6  -4   53.59   13.06
  -5   6  -4   39.19   10.87
  -5  -6  -4   51.97   14.81
  -5  -6  -4   45.41   12.86
  -6   6  -4  169.69   16.12
  -6  -6  -4  187.07   19.00
  -6  -6  -4  202.34   20.63
  -6   6  -4  182.67   19.98
  -6  -6  -4  167.69   20.14
  -7   6  -4  104.43   17.06
  -7   6  -4   59.46   12.12
  -7  -6  -4   79.57   16.19
  -7  -6  -4   66.93   17.34
  -7  -6  -4   85.42   16.32
  -8   6  -4  228.73   22.41
  -8  -6  -4  186.34   22.84
  -8   6  -4  152.17   18.29
  -8  -6  -4  177.03   20.67
  -8  -6  -4  177.82   21.73
  -9  -6  -4  177.27   20.89
  -9   6  -4  131.02   21.67
  -9  -6  -4  189.91   22.70
  -9  -6  -4  194.41   23.74
  -9   6  -4  130.33   18.90
 -10  -6  -4   11.90   17.28
 -10   6  -4    6.71   17.64
 -10   6  -4   -1.74   15.90
 -10  -6  -4   -1.69   15.77
 -10  -6  -4    5.59   17.28
 -11  -6  -4    9.20   18.41
 -11  -6  -4   20.45   18.88
 -11   6  -4   27.94   20.46
 -11   6  -4   25.84   18.09
 -11  -6  -4   39.23   19.83
 -12  -6  -4   16.90   21.21
 -12  -6  -4   54.32   21.14
 -12   6  -4   -0.65   18.42
 -12   6  -4   30.84   25.18
 -12  -6  -4   44.35   21.47
 -13  -6  -4   40.89   21.90
 -13   6  -4   51.21   22.02
 -13   6  -4   14.34   26.58
 -13  -6  -4    0.52   22.25
 -13  -6  -4   40.03   24.05
 -12  -7   4  -27.09   20.23
 -12  -7   4    1.58   20.32
 -12   7   4    6.66   19.18
 -11   7   4  122.26   22.90
 -11  -7   4   62.67   21.33
 -11  -7   4  117.31   23.74
 -10  -7   4  120.80   23.19
 -10  -7   4  109.47   21.71
 -10   7   4  110.68   21.63
  -9  -7   4   12.18   16.77
  -9   7   4    5.26   16.15
  -9  -7   4    3.36   17.24
  -8  -7   4   14.24   16.76
  -8   7   4    8.72   14.26
  -7   7   4    6.02   13.13
  -7   7   4    4.02   11.53
  -7  -7   4    5.04   15.07
  -6   7   4   65.12   13.58
  -6  -7   4   67.96   16.23
  -6   7   4   53.75   13.90
  -5   7   4    6.65   12.28
  -5   7   4    3.55   10.91
  -5  -7   4   -4.37   12.12
  -4  -7   4   33.26    9.49
  -4   7   4   45.25   11.76
  -4   7   4   30.84   12.56
  -4  -7   4   21.29   11.92
  -3   7   4    5.03   10.23
   3   7  -4    1.41   12.10
  -3  -7   4   13.84   11.58
  -3  -7   4    1.83    8.23
  -3   7   4   -1.95   10.05
  -2  -7   4   -5.09    7.33
  -2   7   4   -7.66   10.10
  -2   7   4   10.21   10.30
   2   7  -4    9.06   12.13
  -2  -7   4   -2.13    9.47
  -1  -7   4   19.23    7.75
  -1   7   4   26.10   10.26
  -1  -7   4   44.78   10.52
   1   7  -4   33.77   13.19
   0  -7   4   -1.41    7.09
   0  -7   4    3.07    8.69
   0  -7  -4    5.07   10.83
   0  -7  -4   -9.58   10.36
   0   7  -4   -2.92   11.15
  -1  -7  -4   10.90   10.46
   1  -7   4   21.87    8.86
  -1   7  -4   29.89   13.20
  -1  -7  -4   26.20   12.22
  -1   7  -4   28.62    8.23
  -2   7  -4  401.03   21.92
  -2  -7  -4  366.40   27.42
  -2  -7  -4  354.14   24.73
  -2   7  -4  385.43   28.80
   2  -7   4  374.74   21.09
  -3  -7  -4   43.80   11.83
  -3   7  -4   38.62    9.70
  -3  -7  -4   47.29   15.07
  -3   7  -4   37.74   13.86
  -4  -7  -4  147.64   17.68
  -4   7  -4  189.55   15.69
  -4  -7  -4  171.79   18.83
  -4  -7  -4  158.91   20.47
  -4   7  -4  187.79   20.78
  -5   7  -4  -13.49   10.61
  -5  -7  -4    9.36   14.64
  -5   7  -4   10.82   14.11
  -5  -7  -4   29.22   13.17
  -5  -7  -4   20.53   13.32
  -6  -7  -4  125.26   18.29
  -6   7  -4  124.91   15.54
  -6   7  -4  143.60   19.93
  -6  -7  -4  137.82   19.81
  -6  -7  -4  131.36   20.50
  -7  -7  -4    4.30   16.85
  -7   7  -4   23.31   12.50
  -7  -7  -4   15.79   14.89
  -7  -7  -4   14.81   15.62
  -7   7  -4    5.32   14.60
  -8   7  -4    3.11   10.80
  -8   7  -4  -10.05   14.28
  -8  -7  -4    0.88   16.49
  -8  -7  -4   10.79   18.06
  -8  -7  -4   22.38   16.14
  -9   7  -4   18.91   15.62
  -9  -7  -4   89.97   19.93
  -9   7  -4   37.16   18.12
  -9  -7  -4   16.55   19.66
  -9  -7  -4   29.32   18.84
 -10   7  -4    8.92   17.16
 -10  -7  -4   26.91   21.07
 -10  -7  -4   21.07   19.50
 -10  -7  -4    1.46   18.69
 -10   7  -4   27.68   19.40
 -11  -7  -4   33.09   22.94
 -11  -7  -4   49.30   22.42
 -11  -7  -4   36.92   20.58
 -11   7  -4    6.54   19.25
 -11   7  -4   18.65   20.44
 -12  -7  -4   -5.08   21.16
 -12   7  -4  -26.30   22.64
 -12   7  -4  -24.56   19.99
 -12  -7  -4   28.80   21.63
 -11   8   4   11.03   19.64
 -11  -8   4   -4.38   20.64
 -11  -8   4   -1.94   19.91
 -10   8   4   38.65   19.09
 -10  -8   4   41.45   21.82
 -10  -8   4    7.75   20.49
  -9  -8   4    3.91   18.18
  -9   8   4   10.12   17.96
  -9  -8   4    8.34   19.53
  -8   8   4  -36.62   15.21
  -8  -8   4   14.48   18.41
  -7   8   4   16.33   16.02
  -7  -8   4    1.62   16.22
  -6   8   4   13.18   15.21
  -6  -8   4   18.16   15.42
  -5   8   4   13.80   13.42
  -5  -8   4    0.25   15.05
  -5   8   4    1.16   13.58
  -4   8   4  250.89   22.74
  -4   8   4  235.63   21.18
  -4  -8   4  276.99   23.55
  -3   8   4   17.20   12.93
   3   8  -4   17.83   15.48
  -3  -8   4    2.81   12.16
  -3   8   4   10.15   12.86
   2  -8  -4  212.21   20.52
  -2  -8   4  234.21   19.88
   2   8  -4  208.33   23.17
  -2   8   4  224.14   20.17
  -1  -8   4  -12.77   10.26
   1  -8  -4   13.34   14.25
   1   8  -4    6.81   13.66
   1  -8  -4   -0.40   12.77
  -1   8   4   -4.63   11.56
   0  -8   4   77.39   12.55
   0  -8  -4   59.09   15.46
   0   8  -4   59.22   16.21
   0  -8  -4   91.25   16.23
  -1  -8  -4   -8.28   12.44
  -1   8  -4  -11.91   12.67
  -1  -8  -4  -22.13   12.04
   1  -8   4    2.64    9.42
  -2  -8  -4   10.90   13.06
  -2  -8  -4   20.28   14.65
  -2   8  -4   35.74   15.35
  -3  -8  -4    1.58   12.63
  -3  -8  -4   -4.65   15.07
  -3   8  -4    8.39   15.26
  -4   8  -4    3.57   11.17
  -4  -8  -4    2.40   13.23
  -4  -8  -4  -12.22   15.74
  -4   8  -4    1.06   15.31
  -4  -8  -4    3.00   13.21
  -5   8  -4   28.41   16.88
  -5   8  -4   25.71   12.85
  -5  -8  -4   26.72   15.07
  -5  -8  -4   24.41   14.73
  -5  -8  -4   -7.43   16.42
  -6   8  -4  -10.76   13.02
  -6  -8  -4    9.13   17.69
  -6   8  -4   14.45   16.46
  -6  -8  -4   13.20   15.54
  -6  -8  -4   -1.15   15.14
  -7  -8  -4   10.34   16.17
  -7  -8  -4   18.19   17.08
  -7  -8  -4    8.27   19.29
  -7   8  -4   25.78   16.94
  -7   8  -4    8.86   14.11
  -8   8  -4   39.94   19.26
  -8  -8  -4   77.91   19.76
  -8  -8  -4   32.73   21.34
  -8  -8  -4   63.05   20.00
  -8   8  -4   54.66   17.02
  -9  -8  -4   25.87   19.31
  -9   8  -4   30.37   19.87
  -9  -8  -4   -6.96   18.58
  -9   8  -4    4.72    8.85
  -9  -8  -4   17.14   21.41
 -10   8  -4   26.80   20.17
 -10   8  -4   64.69   22.67
 -10  -8  -4   52.76   21.49
 -10  -8  -4   49.10   21.95
 -10  -8  -4   19.02   22.44
 -11  -8  -4   22.72   21.27
 -11   8  -4   -0.26   22.01
 -11   8  -4    1.88   19.58
 -11  -8  -4   -2.58   22.39
  -9  -9   4   21.00   20.92
  -9   9   4  -14.63   18.92
  -9  -9   4    8.10   20.25
  -8   9   4   33.59   19.51
  -8  -9   4   53.16   21.27
  -8  -9   4   36.44   20.46
  -7   9   4    9.01   17.44
  -7  -9   4   26.81   18.87
  -6  -9   4  126.78   21.49
  -6   9   4   83.31   19.45
  -5  -9   4   10.85   16.30
  -5   9   4   38.46   17.02
  -4  -9   4   27.49   16.84
  -4   9   4   54.28   16.29
  -4   9   4   60.37   16.88
   3  -9  -4  -28.04   13.18
  -3  -9   4   14.03   14.38
  -3   9   4    7.33   14.59
   2  -9  -4   62.52   16.30
  -2  -9   4   52.73   15.47
   2   9  -4   50.76   18.72
  -2   9   4   47.72   15.75
   2  -9  -4   67.69   21.58
   1   9  -4    6.59   17.26
   1  -9  -4   16.57   17.32
  -1  -9   4   18.76   13.45
   1  -9  -4   -0.34   14.54
   0  -9  -4   -7.57   15.15
   0   9  -4    7.03   16.04
   0  -9  -4  -12.68   14.83
  -1   9  -4   40.08   17.87
  -1  -9  -4   16.62   16.34
  -1  -9  -4   23.06   15.53
  -2   9  -4  100.48   20.97
  -2  -9  -4  139.03   22.01
  -2  -9  -4  166.63   20.21
  -3  -9  -4   44.59   18.54
  -3   9  -4   60.81   19.00
  -3  -9  -4   39.75   16.52
  -3  -9  -4   58.96   15.87
  -4  -9  -4   45.38   20.33
  -4  -9  -4   34.41   15.89
  -4   9  -4   49.24   18.80
  -4  -9  -4   10.93   16.69
  -5  -9  -4   56.70   17.96
  -5  -9  -4   61.76   18.59
  -5  -9  -4   71.84   21.17
  -5   9  -4   94.35   21.68
  -6   9  -4   95.81   22.35
  -6  -9  -4  105.59   21.26
  -6  -9  -4   85.42   20.30
  -6  -9  -4   75.07   23.24
  -7  -9  -4   43.17   19.80
  -7   9  -4   49.96   21.01
  -7  -9  -4   -8.74   20.62
  -7  -9  -4  -11.94   17.16
  -8  -9  -4   24.72   23.37
  -8   9  -4   -5.09   18.65
  -8  -9  -4    3.17   19.80
  -9  -9  -4   -8.44   21.02
  -9   9  -4   11.42   20.92
  -7  10   4   -9.81   19.38
  -7 -10   4    3.92   20.64
  -6  10   4   10.08   19.24
  -6 -10   4  -35.78   18.41
  -5 -10   4  -13.58   18.50
  -5  10   4   28.74   17.93
  -4 -10   4  -21.63   16.16
  -4  10   4    2.73   17.15
  -3  10   4   11.78   16.25
   3 -10  -4   26.97   29.83
   2 -10  -4   14.71   23.79
   1  10  -4   11.03   19.38
   1 -10  -4   13.50   20.33
   0 -10  -4   93.98   20.98
   0 -10  -4   88.46   21.72
   0  10  -4  110.25   23.66
  -1  10  -4    7.15   19.68
  -1 -10  -4    4.64   17.91
  -1 -10  -4   -6.35   18.27
  -2 -10  -4   60.44   20.71
  -2  10  -4   59.80   21.22
  -3 -10  -4   95.60   22.80
  -3  10  -4   77.69   22.07
  -3 -10  -4   54.65   17.11
  -4 -10  -4    5.26   16.23
  -4 -10  -4    6.77   20.93
  -4  10  -4   36.98   21.27
  -5  10  -4   29.26   21.19
  -5 -10  -4   41.04   22.45
  -5 -10  -4   34.14   18.20
  -6 -10  -4   39.67   23.50
  -6  10  -4   22.38   22.21
  -6 -10  -4   45.96   19.42
   0  11  -4   33.29   22.42
  -1  11  -4    4.05   20.56
  -2 -11  -4   39.00   17.64
 -16   0   5    8.50   19.61
 -16   0   5   31.59   20.97
 -15   0   5   80.11   20.50
 -15   0   5   90.56   21.66
 -14   0   5    6.43   16.20
 -14   0   5  -12.14   17.42
 -14   0   5   45.82   18.26
 -13   0   5  -11.59   14.50
 -13   0   5    7.14   16.25
 -13   0   5   -8.18   14.73
 -12   0   5    0.48   13.28
 -12   0   5   -7.10   13.95
 -12   0   5   18.62   13.77
 -11   0   5    1.05   12.32
 -11   0   5   17.72   11.99
 -11   0   5   29.92   14.25
  -9   0   5  465.46   27.55
  -9   0   5  481.68   27.95
  -9   0   5  491.06   29.77
  -8   0   5   21.73    8.98
  -8   0   5   16.95    8.31
  -8   0   5   18.26    8.54
  -7   0   5   14.87    6.61
  -7   0   5    4.41    7.34
  -7   0   5    4.83    6.99
  -6   0   5    0.52    4.94
  -6   0   5   -7.46    5.50
  -6   0   5   -4.17    5.50
  -5   0   5   50.31    5.85
  -5   0   5   54.69    6.07
  -5   0   5   50.59    6.40
  -5   0   5   50.04    7.56
  -4   0   5   -0.56    4.09
   4   0  -5    4.15    3.87
  -4   0   5    1.69    4.36
  -4   0   5    0.41    3.10
  -4   0   5    2.63    3.19
  -3   0   5  253.14   13.89
   3   0  -5  236.59   12.52
  -3   0   5  240.25   13.01
  -3   0   5  249.37   12.81
   3   0  -5  245.35   13.76
   2   0  -5    1.08    2.22
  -2   0   5   -0.03    2.84
  -2   0   5   -3.41    3.26
  -2   0   5    1.05    2.31
   2   0  -5   -1.43    2.58
   2   0  -5   -0.35    3.13
   1   0  -5 1182.60   58.35
   1   0  -5 1225.99   52.03
   1   0  -5 1164.97   53.10
  -1   0   5 1313.98   53.28
  -1   0   5 1219.28   58.41
  -1   0   5 1204.46   52.04
   0   0   5    2.35    1.02
   0   0   5   -1.79    2.55
   0   0  -5   -1.91    2.60
   0   0  -5   -0.44    1.66
   0   0  -5   -1.24    2.45
   0   0  -5   -8.71    2.71
   1   0   5  532.22   23.25
   1   0   5  471.06   26.48
  -1   0  -5  508.57   26.70
  -1   0  -5  525.40   23.21
  -1   0  -5  490.75   23.22
   1   0   5  482.58   22.95
  -2   0  -5   -6.72    2.70
   2   0   5   -5.40    3.77
   2   0   5   -4.43    2.97
  -2   0  -5  -10.93    4.94
  -2   0  -5    5.74    4.17
  -3   0  -5    8.44    3.73
  -3   0  -5    8.58    7.22
  -3   0  -5    9.74    5.47
   3   0   5   10.78    4.69
  -4   0  -5    0.01    3.71
  -4   0  -5    3.67    7.38
  -4   0  -5    8.59    6.24
  -4   0  -5    0.63    4.18
  -5   0  -5  626.34   37.58
  -5   0  -5  610.84   31.95
  -5   0  -5  665.76   30.64
  -6   0  -5    1.86    9.16
  -6   0  -5    0.92    5.57
  -6   0  -5   -4.08    7.19
  -7   0  -5  934.19   42.88
  -7   0  -5  873.37   44.63
  -7   0  -5  898.71   51.85
  -8   0  -5   -2.48    7.40
  -8   0  -5    9.43   12.58
  -8   0  -5   -9.23    9.07
  -9   0  -5   40.33   10.55
  -9   0  -5   53.97   16.44
  -9   0  -5   42.48   12.53
 -10   0  -5   15.29   10.73
 -10   0  -5   -0.97   14.12
 -10   0  -5  -10.23   11.08
 -11   0  -5  -15.99   12.97
 -11   0  -5    7.43   11.24
 -11   0  -5   12.74   16.33
 -12   0  -5    9.27   14.81
 -12   0  -5   -4.64   11.71
 -12   0  -5  -16.77   16.54
 -13   0  -5   -9.21   13.33
 -13   0  -5   33.55   18.12
 -13   0  -5    8.58   18.97
 -14   0  -5    7.93   20.71
 -14   0  -5   10.61   18.24
 -15   0  -5   54.03   24.03
 -15   0  -5   41.66   21.75
 -16  -1   5   15.10   19.76
 -16   1   5    7.90   19.37
 -16  -1   5   21.58   20.34
 -15   1   5   17.86   18.54
 -15  -1   5   14.55   18.46
 -15   1   5   -2.88   17.89
 -15  -1   5   14.70   18.22
 -15  -1   5   21.04   20.24
 -14   1   5    8.25   16.34
 -14   1   5   -1.41   16.23
 -14  -1   5   20.04   17.29
 -14  -1   5    1.99   16.27
 -14  -1   5   35.61   17.23
 -13   1   5   54.53   16.89
 -13   1   5   85.00   21.10
 -13  -1   5   48.32   17.68
 -13  -1   5   83.41   18.03
 -13   1   5  114.91   18.91
 -13  -1   5   87.39   17.60
 -12  -1   5   11.52   13.52
 -12   1   5   29.84   14.28
 -12   1   5   19.67   14.38
 -12   1   5   34.97   16.60
 -12  -1   5   35.88   14.43
 -12  -1   5   12.51   14.61
 -11  -1   5  174.40   17.75
 -11  -1   5  183.38   18.97
 -11   1   5  202.09   23.11
 -11   1   5  167.49   18.91
 -11   1   5  164.29   18.27
 -11  -1   5  206.90   20.19
 -10   1   5   47.22   12.38
 -10   1   5   34.50   15.63
 -10   1   5   52.11   12.98
 -10  -1   5   43.42   12.23
 -10  -1   5   37.73   11.96
 -10  -1   5   50.63   12.85
  -9   1   5   -4.99    8.31
  -9   1   5    2.31   11.93
  -9  -1   5    1.84    9.16
  -9  -1   5    2.87    9.06
  -9   1   5    0.59    8.91
  -9  -1   5   -1.19    8.52
  -8   1   5   10.14   11.35
  -8   1   5   12.86    8.26
  -8  -1   5    6.35    8.33
  -8   1   5   24.81    9.23
  -8  -1   5   18.42    7.90
  -8  -1   5   15.57    8.36
  -7  -1   5  131.29   11.41
  -7  -1   5  140.87   11.98
  -7   1   5  123.16   11.54
  -7  -1   5  109.70   11.92
  -7   1   5  118.63   12.07
  -7   1   5  133.29   14.11
  -6  -1   5   47.02    7.52
  -6   1   5   61.78    8.47
  -6  -1   5   59.01    7.18
  -6   1   5   53.53    9.17
  -6   1   5   40.52    7.59
  -6  -1   5   44.09    8.10
   5   1  -5  375.04   18.13
  -5  -1   5  324.23   19.07
  -5  -1   5  342.70   17.59
  -5   1   5  334.91   18.67
  -5   1   5  359.73   18.29
  -5   1   5  297.05   19.43
   4   1  -5   13.10    4.32
  -4   1   5   -3.22    3.72
  -4   1   5   12.49    5.08
  -4  -1   5   14.33    5.37
  -4   1   5    5.59    4.72
  -4  -1   5    6.21    3.86
  -3  -1   5    3.26    3.03
  -3  -1   5    0.69    4.17
  -3   1   5    0.69    3.79
   3  -1  -5   -3.17    3.28
   3   1  -5   -1.73    3.23
   3   1  -5   -0.66    3.81
  -3   1   5    1.19    3.73
  -3  -1   5   -1.13    2.65
   3   1  -5    7.51    3.18
   3  -1  -5    1.08    3.60
   2   1  -5   -0.12    3.25
  -2   1   5   -4.34    3.31
   2  -1  -5    1.75    2.92
  -2  -1   5   -2.39    1.00
  -2  -1   5    1.61    3.64
  -2  -1   5    2.27    2.27
   2  -1  -5    5.87    3.78
   2   1  -5    1.77    2.22
  -2   1   5   -0.34    3.19
   2   1  -5   -0.62    3.31
   1  -1  -5  219.01   12.36
   1  -1  -5  225.71   11.75
   1   1  -5  218.71   12.96
  -1   1   5  253.34   12.34
  -1  -1   5  219.14   12.14
   1   1  -5  220.69   11.95
  -1   1   5  231.87   12.16
  -1  -1   5  226.22   12.85
  -1   1   5  218.06   12.09
   1   1  -5  219.68   10.41
  -1  -1   5  216.95   10.48
   1  -1  -5  215.50   12.10
   0  -1  -5   -5.42    3.07
   0   1  -5   -3.33    2.33
   0   1  -5    1.35    3.32
   0   1   5    0.80    3.40
   0  -1  -5    2.45    3.60
   0  -1  -5    0.81    4.25
   0   1  -5   -1.58    2.61
   0   1   5   -4.21    3.04
   0  -1   5   -1.01    3.03
   0  -1   5    1.44    2.77
   0  -1  -5   -5.27    3.09
   0   1   5    4.59    3.89
   0  -1   5   -3.14    2.20
   1  -1   5 1024.69   45.40
   1   1   5 1026.42   46.56
  -1   1  -5 1030.66   51.92
  -1   1  -5 1035.18   45.68
   1   1   5 1095.86   46.38
   1   1   5 1137.51   52.64
  -1  -1  -5 1044.82   46.60
   1  -1   5 1053.02   45.51
  -1   1  -5 1079.74   45.70
  -1  -1  -5 1012.87   46.29
  -1  -1  -5 1021.06   52.29
  -2   1  -5  565.07   30.15
  -2   1  -5  567.59   24.97
  -2  -1  -5  536.74   26.50
   2  -1   5  538.81   24.87
   2   1   5  585.04   26.67
  -2  -1  -5  571.90   26.36
   2  -1   5  552.27   25.99
  -3   1  -5  936.51   42.13
  -3  -1  -5  921.71   41.86
  -3   1  -5  925.14   48.22
  -3   1  -5  932.58   40.40
  -3  -1  -5  883.56   47.76
  -3  -1  -5  917.48   42.33
   3  -1   5  948.48   41.88
  -4   1  -5  216.27   14.62
  -4  -1  -5  191.62   16.37
  -4  -1  -5  234.38   13.90
  -4   1  -5  232.63   11.94
  -4   1  -5  217.09   17.16
  -4   1  -5  217.47   11.59
  -4  -1  -5  189.70   14.22
  -5   1  -5  960.88   52.78
  -5  -1  -5  984.29   45.27
  -5  -1  -5  956.34   45.76
  -5   1  -5  903.79   45.18
  -5  -1  -5  920.57   51.38
  -5   1  -5 1061.08   43.50
  -6   1  -5   36.73    8.95
  -6  -1  -5   28.93    9.72
  -6  -1  -5   29.49    8.06
  -6   1  -5   49.04    6.65
  -6   1  -5   28.48   11.66
  -6  -1  -5   24.58    8.77
  -7   1  -5   40.87   10.41
  -7  -1  -5   47.08   12.06
  -7  -1  -5   29.72   10.18
  -7   1  -5   43.72   14.74
  -7   1  -5   37.81    7.16
  -7  -1  -5   46.57    9.31
  -8  -1  -5   69.16   10.85
  -8  -1  -5   65.78   14.39
  -8   1  -5   66.13   12.70
  -8  -1  -5   55.32   12.59
  -8   1  -5   86.39   17.17
  -8   1  -5   97.90   10.14
  -9   1  -5  536.83   26.92
  -9  -1  -5  377.19   32.33
  -9   1  -5  433.94   29.88
  -9  -1  -5  498.74   28.41
  -9  -1  -5  473.66   30.50
  -9   1  -5  507.75   36.11
 -10  -1  -5    7.43   12.52
 -10   1  -5   -5.19   12.13
 -10   1  -5   12.61    9.72
 -10  -1  -5    7.32   10.46
 -10  -1  -5   17.08   14.38
 -10   1  -5   -2.78   16.59
 -11  -1  -5    3.86   15.95
 -11   1  -5    9.59   17.65
 -11  -1  -5   32.21   12.72
 -11  -1  -5   -2.87   13.40
 -11   1  -5    6.05   14.87
 -11   1  -5   18.23   11.32
 -12  -1  -5   15.43   15.83
 -12   1  -5   11.88   11.87
 -12   1  -5    1.25   19.83
 -12  -1  -5   -0.43   17.86
 -12  -1  -5    5.93   12.29
 -12   1  -5    0.50   15.50
 -13   1  -5   70.70   20.17
 -13   1  -5   73.83   24.34
 -13  -1  -5   95.83   19.83
 -13  -1  -5   18.97   10.99
 -13  -1  -5   84.47   22.09
 -14   1  -5    2.61   18.02
 -14   1  -5   18.08   21.26
 -14  -1  -5  -13.46   17.86
 -14  -1  -5   21.91    9.57
 -14  -1  -5  -11.56   19.34
 -15  -1  -5    8.80   23.25
 -15   1  -5    0.74   19.57
 -15   1  -5   23.77   25.00
 -15  -1  -5   -1.29   19.59
 -16  -2   5   38.81   22.14
 -16  -2   5   46.39   21.26
 -15  -2   5   -4.14   18.90
 -15   2   5   22.84   18.67
 -15  -2   5   56.72   19.63
 -15  -2   5   15.15   19.97
 -14   2   5   25.35   17.38
 -14   2   5   38.31   15.68
 -14  -2   5    8.11   16.65
 -14  -2   5   27.96   19.35
 -14  -2   5   22.46   18.39
 -13   2   5    5.84    7.68
 -13  -2   5   -1.67   15.41
 -13  -2   5  -23.97   13.76
 -13   2   5    6.98   15.62
 -13  -2   5   20.22   17.03
 -12   2   5   -3.83   16.55
 -12  -2   5   22.45   14.35
 -12   2   5    4.95    6.84
 -12  -2   5   37.50   15.38
 -12  -2   5   32.27   14.17
 -12   2   5   26.84   15.09
 -11   2   5   14.42    9.83
 -11   2   5    0.34   12.70
 -11   2   5  -35.31   13.91
 -11  -2   5    2.18   12.89
 -11  -2   5    8.94   12.51
 -11  -2   5    6.64   12.00
 -10   2   5   39.42   11.88
 -10   2   5   16.68   13.59
 -10   2   5   43.05   11.47
 -10  -2   5   57.49   13.27
 -10  -2   5   44.66   12.89
 -10  -2   5   63.97   12.75
  -9   2   5  264.66   20.13
  -9   2   5  275.91   22.25
  -9  -2   5  303.37   20.01
  -9   2   5  322.99   21.25
  -9  -2   5  242.13   20.31
  -9  -2   5  275.25   20.80
  -8  -2   5  137.88   14.22
  -8   2   5  149.34   14.03
  -8  -2   5  154.67   14.75
  -8   2   5  137.09   13.61
  -8  -2   5  167.60   13.66
  -8   2   5  125.62   13.60
  -7  -2   5  153.00   12.38
  -7   2   5  159.57   12.76
  -7  -2   5  173.49   14.21
  -7   2   5  163.05   13.03
  -7   2   5  178.34   13.85
  -7  -2   5  134.36   13.56
  -6   2   5   73.55    8.81
  -6  -2   5   67.50   10.11
  -6  -2   5   68.51    8.08
  -6   2   5   67.34    9.70
  -6   2   5   81.36    7.03
   6  -2  -5   79.35    7.08
  -5  -2   5   82.86    7.71
  -5  -2   5   75.24    9.04
   5   2  -5   84.59    8.09
  -5   2   5   91.71    9.04
   5  -2  -5   84.46    6.87
  -5   2   5   90.99    6.48
  -5   2   5   80.93    8.29
  -4  -2   5  145.84    9.01
   4   2  -5  133.13    9.61
   4   2  -5  132.74   10.88
  -4   2   5  143.43    7.67
  -4   2   5  141.05   10.45
  -4   2   5  138.65   10.61
   4  -2  -5  133.46    8.05
  -4  -2   5  123.93   10.45
   3  -2  -5  167.21   10.87
  -3  -2   5  155.55   11.71
  -3   2   5  154.21   10.97
   3   2  -5  149.01   11.88
  -3   2   5  156.39   11.09
  -3  -2   5  168.37    8.70
   3   2  -5  169.21    9.47
   2  -2  -5  161.95   10.18
  -2   2   5  153.37   10.60
  -2  -2   5  150.34    7.44
  -2  -2   5  180.41   10.86
   2  -2  -5  157.60    8.57
   2   2  -5  163.86   11.53
   2  -2  -5  146.43    8.47
   2   2  -5  154.54    7.97
   2  -2  -5  162.53   11.07
   2   2  -5  154.28   10.93
  -2   2   5  161.80   10.81
  -1  -2   5   37.28    4.79
   1   2  -5   28.33    5.26
  -1   2   5   27.60    4.97
  -1   2   5   40.26    5.31
   1  -2  -5   26.62    4.71
   1  -2  -5   32.99    5.14
   1   2  -5   32.71    4.77
   1  -2  -5   29.72    3.86
   0   2   5   99.53    7.93
   0   2  -5  104.79    7.45
   0  -2  -5  102.20    7.80
   0   2  -5  108.02    8.52
   0  -2   5   92.37    5.22
   0  -2  -5  103.23    7.70
   0   2  -5   95.21    5.29
   0   2   5   99.34    7.77
   0  -2  -5   93.73    7.61
   0  -2   5   98.12    6.78
  -1  -2  -5 1281.55   58.47
   1  -2   5 1362.32   56.58
  -1  -2  -5 1338.67   64.63
  -1   2  -5 1306.84   56.39
  -1  -2  -5 1302.59   58.18
  -1   2  -5 1348.49   56.92
   1  -2   5 1353.60   56.78
   1   2   5 1298.59   58.64
  -1  -2  -5 1355.05   57.92
  -1   2  -5 1248.91   64.97
   2  -2   5  657.30   28.23
  -2   2  -5  647.05   28.37
  -2  -2  -5  652.50   33.99
   2  -2   5  653.02   29.64
  -2  -2  -5  676.08   31.25
  -2   2  -5  632.64   34.21
  -2   2  -5  635.34   29.37
   3  -2   5   20.86    5.33
  -3   2  -5   21.56    4.64
  -3   2  -5   21.99    6.47
  -3   2  -5   21.80    2.44
  -3  -2  -5   22.33    6.23
  -3  -2  -5   26.25    6.70
  -4  -2  -5  519.40   29.95
  -4   2  -5  551.77   30.69
  -4  -2  -5  530.31   27.37
  -4   2  -5  516.86   26.03
  -4   2  -5  532.08   23.28
  -4  -2  -5  499.24   27.19
  -4   2  -5  530.60   23.21
  -5   2  -5  412.00   18.48
  -5  -2  -5  412.56   22.69
  -5  -2  -5  351.46   22.49
  -5   2  -5  401.15   18.32
  -5   2  -5  381.66   21.72
  -5   2  -5  377.58   26.65
  -5  -2  -5  396.95   25.05
  -6  -2  -5    5.97    7.50
  -6  -2  -5    1.91    8.31
  -6  -2  -5    6.49    8.40
  -6   2  -5    1.13    7.53
  -6   2  -5   14.87    4.60
  -6   2  -5   -1.64    9.75
  -7   2  -5 1359.80   64.29
  -7   2  -5 1399.14   76.02
  -7   2  -5 1401.72   61.21
  -7  -2  -5 1428.55   65.12
  -7  -2  -5 1417.19   65.44
  -7  -2  -5 1323.30   72.39
  -8   2  -5   -9.16   14.21
  -8   2  -5    8.70   10.30
  -8  -2  -5   -4.46   11.01
  -8  -2  -5   20.09   10.54
  -8   2  -5   15.30    6.77
  -8  -2  -5    0.59   11.11
  -9  -2  -5  297.19   22.09
  -9  -2  -5  289.55   26.60
  -9   2  -5  310.22   23.48
  -9   2  -5  298.24   18.68
  -9   2  -5  304.69   32.06
  -9  -2  -5  316.97   23.71
 -10   2  -5    6.50   13.19
 -10  -2  -5    0.53   12.96
 -10   2  -5   15.90    8.87
 -10  -2  -5   -4.44   13.92
 -10   2  -5  -14.09   18.28
 -10  -2  -5   15.07   12.31
 -11  -2  -5   26.06   14.04
 -11   2  -5   26.67   15.06
 -11  -2  -5   10.33   17.00
 -11   2  -5   16.85   22.18
 -11  -2  -5   15.73   14.59
 -12   2  -5  -13.62   23.17
 -12  -2  -5   14.46   14.80
 -12  -2  -5  -11.18   15.60
 -12  -2  -5    2.38   17.87
 -12   2  -5   -1.44   16.26
 -13   2  -5   40.14   25.94
 -13  -2  -5   59.00   17.98
 -13   2  -5   18.15   18.97
 -13  -2  -5   40.13   18.84
 -13  -2  -5   43.54   20.66
 -14   2  -5    1.00   18.26
 -14  -2  -5    0.22   20.55
 -14  -2  -5   25.51   18.36
 -14   2  -5   10.74   26.60
 -14  -2  -5   14.53   19.48
 -15  -2  -5    9.10   20.33
 -15   2  -5  -12.43   19.84
 -15  -2  -5   31.22   19.18
 -15  -2  -5   19.47   23.40
 -15   2  -5   16.28   28.60
 -15   3   5   -1.91   18.51
 -15  -3   5    4.93   18.47
 -15  -3   5    1.60   19.78
 -15  -3   5   13.65   19.52
 -14  -3   5  143.27   22.37
 -14  -3   5  112.24   22.55
 -14   3   5  156.11   23.05
 -14  -3   5  120.92   24.11
 -13  -3   5   95.90   20.45
 -13   3   5   67.71   17.85
 -13  -3   5  109.46   19.06
 -13  -3   5   76.24   18.86
 -13   3   5   76.12   18.17
 -12  -3   5   22.93   15.98
 -12   3   5    6.83   14.79
 -12   3   5   10.37   13.98
 -12  -3   5   20.86   14.27
 -12  -3   5   28.43   16.65
 -11  -3   5   79.88   16.75
 -11   3   5   76.14   13.68
 -11   3   5   72.86   15.57
 -11  -3   5   36.83   15.12
 -11   3   5   58.14   15.37
 -11  -3   5   38.36   13.61
 -10   3   5    2.64    9.34
 -10  -3   5    9.52   12.13
 -10   3   5  -11.36   10.75
 -10  -3   5   -4.95   10.40
 -10  -3   5   10.74   12.47
 -10   3   5   -0.14   11.50
  -9   3   5   10.96    7.60
  -9  -3   5   24.35   11.33
  -9  -3   5    4.18   10.18
  -9   3   5   -6.30    9.96
  -9  -3   5   15.54   10.62
  -9   3   5   -6.75    9.60
  -8  -3   5    9.21    8.78
  -8   3   5   16.56    6.70
  -8   3   5    0.85    8.30
  -8  -3   5    8.39    9.60
  -8  -3   5    8.62   10.25
  -8   3   5    3.53    9.22
  -7   3   5  115.46   12.98
  -7  -3   5  113.56   11.11
  -7  -3   5   95.95   12.69
  -7   3   5  104.90    9.27
  -6  -3   5  191.87   12.92
  -6   3   5  234.54   15.41
  -6  -3   5  151.58   14.69
   6  -3  -5  171.07   12.69
  -6   3   5  210.67   12.43
  -5   3   5  380.14   21.69
   5  -3  -5  369.29   20.43
  -5   3   5  359.31   20.56
  -5  -3   5  415.01   23.09
  -5  -3   5  412.03   19.48
  -5   3   5  404.86   20.14
   5   3  -5  335.27   20.21
  -4  -3   5   27.24    7.59
  -4   3   5   22.26    4.08
   4   3  -5   14.52    5.21
  -4   3   5   21.70    6.82
  -4   3   5   20.50    5.88
  -4  -3   5   17.71    4.72
   4   3  -5   21.61    6.86
   4  -3  -5   24.95    4.02
  -3   3   5   76.27    6.13
  -3   3   5   79.20    8.30
  -3  -3   5   71.72    8.58
   3   3  -5   71.90    5.60
  -3   3   5   74.43    8.15
   3   3  -5   86.91    9.59
   3  -3  -5   72.37    6.30
  -3  -3   5   75.19    5.25
  -2   3   5  546.22   27.67
   2   3  -5  565.18   31.12
   2  -3  -5  566.14   28.85
  -2   3   5  581.63   28.10
   2   3  -5  612.69   28.40
  -2  -3   5  588.67   28.01
   1   3  -5   38.98    7.00
   1  -3  -5   42.68    5.19
   1   3  -5   47.71    6.04
  -1   3   5   33.61    6.60
  -1  -3   5   42.62    5.62
  -1   3   5   49.36    7.09
   0  -3   5  506.54   23.73
   0  -3  -5  490.63   26.53
   0   3   5  548.71   25.49
   0  -3   5  534.61   22.23
   0   3  -5  492.05   27.96
   0   3  -5  519.04   24.19
   0   3   5  474.19   25.46
   0   3  -5  505.11   21.98
   1  -3   5  201.51   10.42
  -1   3  -5  193.78    9.75
  -1   3  -5  191.16   10.46
  -1  -3  -5  176.12   12.71
  -1   3  -5  190.03   14.21
   1  -3   5  172.74   10.02
  -1  -3  -5  187.07   12.54
  -2  -3  -5  324.79   19.66
  -2   3  -5  322.23   15.20
   2  -3   5  327.52   15.03
   2  -3   5  362.75   17.09
  -2   3  -5  358.75   16.67
  -2  -3  -5  299.53   18.50
  -2   3  -5  337.98   20.91
  -3  -3  -5   61.83    8.70
  -3  -3  -5   63.33    9.20
  -3   3  -5   58.21    7.09
   3  -3   5   64.15    7.28
  -3   3  -5   64.81    8.94
  -4  -3  -5   25.99    8.47
  -4   3  -5   11.20    5.37
  -4  -3  -5   26.01    8.59
  -4   3  -5   28.44    8.17
  -4  -3  -5   35.56    8.49
  -5   3  -5  234.51   15.67
  -5   3  -5  238.20   19.11
  -5  -3  -5  226.58   17.90
  -5  -3  -5  259.73   19.01
  -5  -3  -5  283.84   18.92
  -6  -3  -5   23.65   10.64
  -6  -3  -5   19.67    9.14
  -6   3  -5   12.58   10.11
  -6  -3  -5   29.96    9.81
  -6   3  -5    9.08    8.69
  -7  -3  -5   22.99   10.80
  -7   3  -5   16.47    9.64
  -7  -3  -5   20.45   11.45
  -7   3  -5   19.39   13.44
  -7  -3  -5   17.93   11.07
  -7   3  -5   22.44    3.52
  -8  -3  -5   19.16   11.69
  -8  -3  -5   33.24   12.69
  -8   3  -5   -3.05   14.14
  -8   3  -5   19.35   11.49
  -8  -3  -5   17.95   12.79
  -8   3  -5   18.03    5.92
  -9   3  -5  436.26   27.88
  -9   3  -5  387.23   36.26
  -9  -3  -5  395.59   28.19
  -9  -3  -5  383.79   30.99
  -9  -3  -5  469.03   29.52
 -10  -3  -5   72.05   17.17
 -10  -3  -5   68.53   16.59
 -10  -3  -5   55.95   14.87
 -10   3  -5   74.67   16.71
 -10   3  -5  -20.12   19.06
 -11   3  -5   19.58   15.05
 -11   3  -5  -29.99   21.57
 -11  -3  -5    9.53   14.86
 -11  -3  -5   13.48   16.86
 -11  -3  -5   15.11   15.52
 -12  -3  -5   41.70   20.93
 -12  -3  -5   70.36   18.24
 -12   3  -5   80.07   19.01
 -12   3  -5    2.48   25.58
 -12  -3  -5   53.24   17.11
 -13  -3  -5   26.59   19.24
 -13  -3  -5   12.79   17.69
 -13   3  -5  -30.14   24.25
 -13   3  -5   -4.32   17.86
 -13  -3  -5    7.26   19.84
 -14  -3  -5   35.77   22.96
 -14   3  -5   31.18   30.97
 -14  -3  -5   69.21   20.69
 -14  -3  -5   26.70   20.15
 -14   3  -5   10.69   19.87
 -15  -3  -5   23.46   19.62
 -15   3  -5   -1.52   29.17
 -15  -3  -5   10.59   24.51
 -15  -3  -5   14.19   21.34
 -15   3  -5    4.43   21.35
 -15  -4   5   13.61   22.08
 -15  -4   5   12.42   21.13
 -15  -4   5   19.74   19.96
 -14  -4   5  -12.75   19.16
 -14   4   5   -8.50   17.71
 -14  -4   5   32.35   17.77
 -14  -4   5   17.51   20.31
 -13  -4   5   -0.73   16.43
 -13   4   5  -24.49   15.21
 -13  -4   5   -3.44   15.05
 -13  -4   5   14.78   18.29
 -12  -4   5  -14.59   15.72
 -12  -4   5    8.02   17.21
 -12   4   5   11.42   17.39
 -12  -4   5   36.64   15.61
 -12   4   5   16.50   16.49
 -11   4   5  117.41   18.54
 -11  -4   5  165.41   18.30
 -11   4   5  161.79   19.53
 -11  -4   5  154.70   20.89
 -11  -4   5  159.58   21.76
 -10   4   5   -1.93   12.15
 -10  -4   5  -11.95   12.80
 -10  -4   5   19.42   13.61
 -10   4   5    9.32   13.58
 -10  -4   5   10.98   11.97
  -9   4   5  432.47   28.04
  -9  -4   5  369.64   28.19
  -9   4   5  417.01   26.54
  -9  -4   5  446.08   25.59
  -9   4   5  414.27   25.13
  -9  -4   5  424.57   29.59
  -8  -4   5    2.27   10.46
  -8  -4   5   13.59   11.19
  -8  -4   5   23.27    9.89
  -8   4   5   15.38    7.41
  -8   4   5   -2.10    9.36
  -8   4   5    2.21   10.02
  -7   4   5   62.50   10.49
  -7   4   5   36.50   11.28
  -7  -4   5   44.76   12.55
  -7   4   5   63.00    8.37
  -7  -4   5   78.26   10.30
  -6   4   5   15.89    9.15
  -6   4   5   17.07    6.12
  -6   4   5   17.57    8.15
  -6  -4   5   27.18    7.34
  -6  -4   5    5.51    9.03
  -5  -4   5   95.24    8.57
   5   4  -5   86.28    8.78
  -5   4   5   73.72   10.48
  -5   4   5   93.87    8.37
  -5  -4   5   91.18   11.37
  -5   4   5   66.11    8.85
   4   4  -5  399.00   19.56
  -4  -4   5  391.86   23.59
  -4   4   5  405.11   22.01
   4   4  -5  409.16   25.41
  -4  -4   5  434.82   19.92
  -4   4   5  381.64   22.42
   3   4  -5   97.39   11.45
  -3   4   5   98.65    8.64
  -3  -4   5   90.51    6.62
  -3   4   5  116.20   10.65
  -3   4   5   79.38    9.76
  -3  -4   5  105.78   10.47
  -3  -4   5   97.24    7.28
  -2   4   5  554.63   28.97
  -2  -4   5  579.26   28.70
  -2  -4   5  600.06   24.87
  -2   4   5  560.59   28.59
   2   4  -5  563.14   32.44
   1   4  -5   45.21    7.13
  -1  -4   5   47.66    7.07
   1   4  -5   39.87    8.36
  -1   4   5   42.49    7.57
  -1   4   5   43.48    8.16
  -1  -4   5   46.72    3.25
   0   4  -5   67.25    9.93
   0   4  -5   64.17    4.69
   0  -4   5   59.65    6.68
   0   4   5   73.67    8.61
   0  -4   5   59.18    4.72
   0   4  -5   70.15    7.11
  -1   4  -5   80.93   10.28
  -1   4  -5   86.94    7.05
   1  -4   5   94.85    6.66
  -1  -4  -5   90.05    9.47
  -1  -4  -5   98.64   10.53
  -1   4  -5   76.43    6.24
   1  -4   5   85.04    6.79
  -2  -4  -5  238.69   16.40
  -2   4  -5  226.16   17.07
  -2  -4  -5  229.43   16.60
  -2   4  -5  245.33   12.89
   2  -4   5  234.21   13.10
   2  -4   5  223.17   11.59
  -3  -4  -5  346.77   20.92
   3  -4   5  379.75   19.08
  -3   4  -5  349.69   22.94
  -3  -4  -5  321.34   21.85
  -3   4  -5  367.95   18.63
  -3  -4  -5  342.94   22.18
  -4  -4  -5  579.06   30.63
  -4  -4  -5  533.22   31.15
  -4   4  -5  574.30   28.22
  -4  -4  -5  620.80   33.53
  -4   4  -5  536.89   33.32
  -5  -4  -5  320.55   21.35
  -5  -4  -5  317.49   22.96
  -5  -4  -5  330.46   22.87
  -5   4  -5  319.94   22.90
  -6  -4  -5   31.39   10.68
  -6  -4  -5   42.70   12.39
  -6  -4  -5   26.08   11.07
  -6   4  -5   47.40   10.39
  -6   4  -5   53.70   12.50
  -7  -4  -5   76.51   14.75
  -7  -4  -5   83.90   13.89
  -7   4  -5   68.06   11.78
  -7  -4  -5   98.41   15.13
  -7   4  -5   64.74   14.46
  -8  -4  -5   41.84   13.63
  -8   4  -5   36.29   11.91
  -8   4  -5   57.23   16.64
  -8  -4  -5   64.72   15.31
  -8  -4  -5   73.47   15.33
  -9  -4  -5   18.77   14.26
  -9  -4  -5   45.91   14.79
  -9  -4  -5   26.21   15.25
  -9   4  -5   -2.25   16.09
  -9   4  -5   19.88   12.61
 -10  -4  -5   15.10   15.58
 -10   4  -5   -1.61   19.85
 -10  -4  -5   41.22   15.66
 -10  -4  -5   38.28   16.58
 -10   4  -5    6.27   14.16
 -11  -4  -5   24.53   16.43
 -11   4  -5    2.80   16.69
 -11   4  -5  -79.82   17.07
 -11  -4  -5    8.50   16.86
 -11  -4  -5    5.84   17.30
 -12  -4  -5   20.28   19.27
 -12   4  -5  -59.84   22.26
 -12  -4  -5  -13.90   16.28
 -12  -4  -5   22.38   18.53
 -12   4  -5    2.59   17.51
 -13  -4  -5    7.23   19.15
 -13   4  -5   -2.85   19.67
 -13   4  -5  -31.91   25.71
 -13  -4  -5   11.23   22.24
 -13  -4  -5  -13.97   17.49
 -14  -4  -5   16.13   22.37
 -14  -4  -5   33.13   20.35
 -14   4  -5    1.96   21.37
 -14  -4  -5   -7.51   20.11
 -14   4  -5  -74.30   27.22
 -14  -5   5   58.12   23.55
 -14  -5   5   33.52   21.95
 -14   5   5   14.39   20.11
 -13   5   5  119.12   22.36
 -13  -5   5  118.60   22.52
 -13  -5   5  151.70   25.36
 -13  -5   5  147.91   20.96
 -12   5   5  105.38   20.91
 -12  -5   5   95.68   17.99
 -12  -5   5   84.24   19.43
 -12  -5   5  139.69   22.74
 -11  -5   5   18.16   17.68
 -11  -5   5   68.05   18.09
 -11  -5   5   55.69   14.68
 -11   5   5   27.64   15.79
 -10   5   5   10.55   13.95
 -10  -5   5    1.99   11.86
 -10   5   5   -5.08   13.56
 -10  -5   5   -6.80   14.96
 -10  -5   5   12.50   14.90
  -9  -5   5  115.58   18.03
  -9  -5   5  133.80   14.55
  -9  -5   5   97.71   17.87
  -9   5   5  115.47   16.68
  -9   5   5   96.08   15.70
  -8   5   5   10.51   11.25
  -8  -5   5   11.33    9.94
  -8   5   5   13.97   10.86
  -8  -5   5    2.72   12.74
  -8   5   5    7.13    8.64
  -7   5   5   73.64   12.75
  -7   5   5   69.25   13.07
  -7   5   5   83.34   10.43
  -7  -5   5   74.49   14.46
  -7  -5   5   86.88   10.96
  -6   5   5   12.68    8.97
  -6   5   5   -0.80    7.02
  -6  -5   5   -5.23    9.83
  -6   5   5   11.43    9.75
  -6  -5   5    0.01    7.47
  -5   5   5  213.74   14.77
  -5   5   5  203.06   15.95
  -5  -5   5  218.94   14.19
  -5  -5   5  197.83   17.47
   5   5  -5  202.98   13.29
  -5   5   5  183.92   16.22
  -4   5   5    7.02    8.23
  -4   5   5    5.73    6.70
  -4   5   5    7.24    7.31
  -4  -5   5    7.97    4.28
  -4  -5   5   18.59    6.04
  -4  -5   5  -14.41    7.20
   4   5  -5    0.23    9.29
  -3   5   5   33.06    8.96
  -3  -5   5   47.71    9.74
  -3   5   5   53.51    8.26
  -3   5   5   38.40    8.05
  -3  -5   5   49.27    4.99
   3   5  -5   44.44   10.72
  -3  -5   5   44.41    6.00
   2   5  -5   83.29   12.25
  -2  -5   5   92.23    6.80
  -2  -5   5   65.91    9.86
  -2   5   5   86.33   11.13
  -2   5   5  104.49   11.55
  -2  -5   5   87.47    6.33
   1   5  -5  241.56   18.05
  -1   5   5  191.04   14.90
  -1  -5   5  209.90   14.45
  -1  -5   5  213.30   11.34
  -1  -5   5  213.40   10.74
   0   5  -5  432.58   20.14
   0   5   5  428.17   24.12
   0  -5  -5  402.78   24.38
   0   5  -5  428.49   27.11
   0   5  -5  453.79   23.03
   0  -5   5  433.35   19.93
   0  -5   5  431.71   22.23
  -1   5  -5   97.58    7.57
  -1   5  -5   89.99   12.24
   1  -5   5   89.86    7.96
   1  -5   5   98.70    7.49
  -1  -5  -5  102.10   11.52
  -2  -5  -5  600.24   32.16
   2  -5   5  642.08   29.38
  -2  -5  -5  614.33   35.19
   2  -5   5  619.57   28.55
  -2   5  -5  650.06   29.39
  -2   5  -5  633.18   36.66
  -3   5  -5  199.27   13.47
  -3  -5  -5  213.06   17.76
  -3  -5  -5  221.16   17.10
  -3  -5  -5  186.75   16.35
   3  -5   5  198.02    9.75
  -3   5  -5  184.16   17.20
  -4   5  -5   -3.53    6.64
  -4  -5  -5   13.56    9.42
  -4  -5  -5   17.67   10.95
  -4  -5  -5   -1.29    8.54
  -4   5  -5   -3.78    8.59
  -5  -5  -5   36.09   12.69
  -5   5  -5   28.26   11.00
  -5  -5  -5   34.77   11.39
  -5  -5  -5   17.89   10.99
  -5   5  -5   25.95    8.79
  -6   5  -5   78.24   14.89
  -6  -5  -5   93.11   15.44
  -6  -5  -5   89.16   14.55
  -6  -5  -5   95.82   14.84
  -7  -5  -5  104.74   16.36
  -7  -5  -5  128.24   17.41
  -7  -5  -5   98.86   16.70
  -7   5  -5   86.54   13.72
  -7   5  -5  134.31   18.02
  -8  -5  -5  254.69   23.67
  -8   5  -5  282.75   25.21
  -8  -5  -5  232.42   23.33
  -8  -5  -5  217.31   21.60
  -8   5  -5  253.19   21.25
  -9  -5  -5  171.84   20.17
  -9  -5  -5  148.64   20.83
  -9   5  -5  113.93   17.09
  -9  -5  -5  189.99   22.65
  -9   5  -5  173.85   22.78
 -10   5  -5   58.13   20.87
 -10   5  -5   49.42   17.01
 -10  -5  -5   60.63   18.48
 -10  -5  -5   98.18   19.86
 -10  -5  -5   42.96   16.88
 -11  -5  -5   57.02   20.56
 -11  -5  -5   91.36   20.95
 -11  -5  -5  109.80   21.22
 -11   5  -5   72.66   19.37
 -11   5  -5   90.41   26.16
 -12  -5  -5  -19.53   18.51
 -12  -5  -5   -9.75   16.83
 -12  -5  -5   12.35   20.32
 -12   5  -5   -8.58   17.85
 -12   5  -5  -81.28   19.05
 -13  -5  -5   28.08   22.76
 -13  -5  -5    1.22   21.33
 -13   5  -5  -13.55   20.12
 -13  -5  -5    9.28   20.17
 -13   5  -5  -55.25   25.25
 -14  -5  -5    1.54   20.11
 -14   5  -5   -7.26   20.98
 -14  -5  -5   35.45   24.00
 -14   5  -5 -119.96   24.02
 -14  -5  -5   31.73   23.08
 -13  -6   5   -5.10   21.25
 -13  -6   5    9.90   20.38
 -13   6   5   -7.59   18.20
 -12   6   5  -11.02   17.66
 -12  -6   5   28.70   18.97
 -12  -6   5    7.06   19.25
 -11  -6   5   81.73   19.77
 -11   6   5   49.81   18.65
 -11  -6   5   60.56   20.40
 -10   6   5   21.06   15.44
 -10  -6   5   33.06   17.51
 -10  -6   5   49.44   19.06
  -9   6   5  163.83   20.58
  -9  -6   5  155.45   21.81
  -9  -6   5  179.71   17.01
  -9  -6   5  133.44   20.67
  -8   6   5   14.74   13.19
  -8  -6   5   17.55   14.67
  -8  -6   5   -1.13   10.11
  -8   6   5    5.12   12.22
  -7  -6   5  244.27   18.09
  -7   6   5  272.04   19.57
  -7   6   5  281.72   20.58
  -7  -6   5  227.39   22.02
  -7   6   5  238.22   21.77
  -6   6   5    2.34   10.97
  -6   6   5    6.90   11.32
  -6  -6   5   18.68    8.72
  -6  -6   5   16.25   12.70
  -6   6   5    6.17    9.11
  -5   6   5   -0.48   10.75
  -5   6   5  -11.00    7.98
  -5  -6   5   -3.06   11.00
  -5   6   5   24.69   10.44
  -5  -6   5    3.98    7.55
  -4   6   5   19.65   11.18
   4   6  -5   31.62   12.32
  -4   6   5   48.88   11.08
  -4  -6   5   31.54    7.77
  -4  -6   5   29.71   10.81
  -4   6   5   37.54    9.52
   3   6  -5   23.07   10.98
  -3   6   5    5.56    8.02
  -3  -6   5    7.97    9.62
  -3   6   5    6.78    9.35
  -3  -6   5    9.62    6.32
  -3  -6   5   11.76    4.72
  -2  -6   5    1.89    4.18
  -2   6   5   14.21    9.00
  -2  -6   5   -6.38    8.17
  -2  -6   5   -2.35    5.64
   2   6  -5    7.12   10.41
  -1  -6   5  718.54   31.87
  -1  -6   5  730.06   32.52
   1   6  -5  760.02   42.44
  -1   6   5  700.52   36.39
  -1  -6   5  684.79   35.32
   0   6   5  108.02   12.11
   0  -6   5  104.44    7.70
   0  -6  -5   88.70   12.34
   0   6  -5   92.29   14.13
   0  -6   5  100.08    8.30
   0  -6   5   86.62   10.19
   1  -6   5   44.82    6.47
  -1   6  -5   56.75    7.27
  -1  -6  -5   67.88   11.92
   1  -6   5   31.08    7.30
  -1   6  -5   32.08   11.70
  -2  -6  -5  114.75   14.74
   2  -6   5   80.46    8.04
  -2   6  -5  102.73    9.50
  -2  -6  -5   98.73   12.84
   2  -6   5   95.65    7.99
  -2   6  -5   88.20   14.25
  -2  -6  -5  106.27   13.65
   3  -6   5    2.18    4.25
  -3   6  -5    5.17    7.36
  -3  -6  -5    4.82    9.63
  -3   6  -5    3.04   10.55
  -3  -6  -5   -5.46   10.64
  -3  -6  -5    6.93   10.22
  -4   6  -5  266.17   18.06
  -4  -6  -5  316.28   23.26
  -4  -6  -5  290.83   21.56
  -4  -6  -5  234.67   21.32
  -4   6  -5  281.12   22.74
  -5  -6  -5  133.56   16.15
  -5   6  -5   97.35   12.29
  -5   6  -5  100.14   15.77
  -5  -6  -5  104.62   14.57
  -5  -6  -5   62.69   15.47
  -6  -6  -5   49.54   14.02
  -6  -6  -5   44.43   13.44
  -6   6  -5   38.17   11.90
  -6   6  -5   67.29   14.63
  -6  -6  -5   40.12   15.08
  -7   6  -5    3.50   13.16
  -7  -6  -5   -1.23   13.95
  -7  -6  -5   10.25   13.90
  -7  -6  -5   22.00   15.96
  -7   6  -5    3.95    7.51
  -8  -6  -5   38.42   16.30
  -8  -6  -5   30.96   16.99
  -8   6  -5   33.82   13.69
  -8   6  -5   40.12   16.85
  -8  -6  -5   31.82   14.94
  -9  -6  -5   37.49   18.95
  -9  -6  -5   17.74   15.78
  -9  -6  -5   21.68   15.77
  -9   6  -5   31.71   14.80
  -9   6  -5   54.30   19.13
 -10  -6  -5   25.15   19.00
 -10  -6  -5   18.41   17.14
 -10   6  -5    6.88   16.05
 -10  -6  -5   -9.29   16.89
 -10   6  -5    9.12   19.38
 -11  -6  -5   90.30   22.84
 -11   6  -5   96.03   26.11
 -11  -6  -5   68.01   21.83
 -11   6  -5   78.88   20.63
 -11  -6  -5  106.84   22.48
 -12  -6  -5   11.96   20.40
 -12  -6  -5    9.08   21.01
 -12   6  -5  -38.37   21.74
 -12  -6  -5   18.43   21.50
 -12   6  -5  -20.68   19.10
 -13   6  -5   -9.78   22.12
 -13  -6  -5   -5.82   20.65
 -13  -6  -5   50.48   22.04
 -13   6  -5  -32.28   26.11
 -13  -6  -5   -4.89   22.02
 -12   7   5    2.39   18.97
 -12  -7   5   -2.37   22.64
 -12  -7   5   32.04   21.21
 -11  -7   5   -7.48   17.87
 -11  -7   5  -11.88   20.40
 -11   7   5   13.70   18.61
 -10  -7   5   42.17   19.65
 -10   7   5    5.00   17.83
 -10  -7   5   24.57   19.94
  -9   7   5    5.80   15.43
  -9  -7   5  -22.01   16.32
  -9  -7   5   -4.36   16.48
  -8   7   5   18.76   15.81
  -8  -7   5    7.23   15.97
  -7  -7   5   38.90   16.05
  -7   7   5   65.14   15.56
  -7   7   5   91.74   15.40
  -6  -7   5  135.08   18.00
  -6   7   5  107.41   17.10
  -6   7   5  102.87   14.72
  -5  -7   5  368.15   27.98
  -5   7   5  415.44   26.40
  -5   7   5  375.74   25.79
  -4  -7   5   23.48   12.35
  -4   7   5    4.95   10.16
  -4   7   5   15.20   12.40
   4   7  -5   25.14   13.74
  -3  -7   5   75.38   13.59
   3   7  -5   61.22   14.78
  -3   7   5   56.95   12.52
   2   7  -5   30.80   13.64
  -2   7   5   49.76   12.80
  -2  -7   5   45.35   11.17
  -1  -7   5  349.59   22.19
  -1  -7   5  314.93   17.97
   1   7  -5  328.17   26.08
  -1   7   5  316.71   22.83
   0  -7   5  330.16   21.81
   0  -7  -5  360.58   25.32
   0   7  -5  368.26   27.64
   0  -7   5  383.20   19.74
   0  -7  -5  383.93   25.28
  -1   7  -5   -0.13    7.24
  -1  -7  -5    3.87   12.33
  -1   7  -5   11.51   12.10
  -1  -7  -5   -9.24   10.28
   1  -7   5   -5.41    7.61
  -2   7  -5   30.78    8.51
   2  -7   5   19.30    7.31
  -2   7  -5   21.24   13.61
  -2  -7  -5   31.03   12.52
  -2  -7  -5   17.13   13.61
  -3   7  -5   23.21   13.34
  -3  -7  -5   24.49   12.67
  -3  -7  -5    8.97   11.52
  -3  -7  -5    8.53   13.28
  -3   7  -5   18.33    8.62
  -4   7  -5   57.05   15.64
  -4  -7  -5    5.54   14.17
  -4   7  -5   23.81   10.16
  -4  -7  -5   28.88   13.06
  -4  -7  -5   23.58   12.86
  -5   7  -5  138.04   19.69
  -5   7  -5  123.85   14.77
  -5  -7  -5  113.44   17.24
  -5  -7  -5  170.69   20.52
  -5  -7  -5  127.41   17.95
  -6   7  -5   20.47   15.45
  -6  -7  -5   11.57   14.74
  -6   7  -5   23.94   11.54
  -6  -7  -5   23.72   17.22
  -6  -7  -5   43.87   15.18
  -7  -7  -5   64.68   20.39
  -7   7  -5   47.96   14.79
  -7   7  -5   85.68   18.10
  -7  -7  -5   59.03   17.00
  -7  -7  -5   65.68   16.58
  -8   7  -5   16.40   17.22
  -8  -7  -5   13.04   16.77
  -8   7  -5    7.88   11.56
  -8  -7  -5   20.70   16.38
  -8  -7  -5    2.52   18.85
  -9  -7  -5  107.73   24.21
  -9   7  -5   70.69   17.24
  -9   7  -5   86.83   21.66
  -9  -7  -5   65.21   20.42
  -9  -7  -5   73.05   20.52
 -10  -7  -5    1.89   21.06
 -10   7  -5   -3.18   17.42
 -10   7  -5   21.04   20.57
 -10  -7  -5   54.09   20.60
 -10  -7  -5  -23.24   17.99
 -11   7  -5   19.19   20.08
 -11  -7  -5   17.66   19.54
 -11  -7  -5   41.63   23.99
 -11   7  -5   13.38   22.87
 -11  -7  -5   30.36   21.63
 -12  -7  -5    2.14   20.89
 -12   7  -5  -13.50   20.83
 -12  -7  -5  -26.57   21.39
 -12   7  -5  -26.71   23.05
 -11  -8   5  110.77   25.42
 -11   8   5  107.25   23.21
 -11  -8   5  118.40   26.83
 -10  -8   5   33.99   21.92
 -10   8   5   22.46   19.12
 -10  -8   5   52.72   22.46
  -9   8   5   60.24   19.92
  -9  -8   5   45.24   20.68
  -9  -8   5   47.85   20.96
  -8   8   5   93.88   20.10
  -8  -8   5   90.22   20.93
  -7   8   5  129.96   20.64
  -7  -8   5  112.98   20.38
  -6   8   5  -14.82   14.58
  -6  -8   5   -3.58   14.72
  -5  -8   5    8.13   14.51
  -5   8   5   18.23   14.06
  -5   8   5   20.17   13.39
  -4   8   5   16.71   12.86
  -4  -8   5   18.21   13.27
  -3   8   5   -0.75   12.11
  -3  -8   5   -9.76   12.15
   3   8  -5  -10.39   13.43
  -2   8   5   32.87   13.62
  -2  -8   5   -4.58   11.52
   2   8  -5   13.65   14.57
  -1  -8   5   99.95   13.99
   1  -8  -5  115.96   17.75
   1   8  -5   88.03   17.97
   1  -8  -5   93.26   17.09
  -1   8   5  103.54   15.85
   0  -8   5   -8.57    9.71
   0   8  -5   11.19   15.13
   0  -8  -5   -7.62   13.47
   0  -8  -5   -2.13   13.45
  -1  -8  -5   98.98   16.79
  -1  -8  -5   69.96   17.09
  -1   8  -5   75.88   17.23
  -2   8  -5   45.63   15.82
  -2  -8  -5   30.98   14.66
  -2  -8  -5   54.42   15.89
  -3  -8  -5  137.47   19.24
  -3   8  -5  178.30   22.63
  -3  -8  -5  165.08   20.89
  -3  -8  -5  161.51   19.38
  -4  -8  -5   -6.63   15.65
  -4  -8  -5   11.23   13.88
  -4  -8  -5    5.90   14.41
  -4   8  -5   29.20   16.81
  -5   8  -5  153.98   22.26
  -5  -8  -5  110.30   19.18
  -5  -8  -5  102.79   20.86
  -5  -8  -5   89.76   18.25
  -6   8  -5   62.36   18.74
  -6  -8  -5   26.89   16.91
  -6  -8  -5   22.86   18.97
  -6  -8  -5   42.91   17.51
  -7  -8  -5  -24.57   14.64
  -7  -8  -5   28.66   17.89
  -7   8  -5   21.90   18.22
  -7  -8  -5  -20.06   18.80
  -8  -8  -5   11.87   21.22
  -8   8  -5   15.55   17.78
  -8  -8  -5   13.51   18.51
  -8  -8  -5   10.00   18.27
  -9  -8  -5    0.65   18.98
  -9   8  -5   19.85   20.00
  -9  -8  -5  -17.26   20.91
  -9  -8  -5   -0.82   18.84
 -10   8  -5   18.31   21.34
 -10  -8  -5  -16.40   21.43
 -10  -8  -5   14.40   21.52
 -10  -8  -5   25.75   20.93
  -9  -9   5   21.00   21.24
  -9  -9   5   14.47   21.02
  -9   9   5   11.02   20.67
  -8   9   5   13.44   18.62
  -8  -9   5    7.07   18.75
  -7  -9   5  109.61   22.02
  -7   9   5  126.60   20.63
  -6   9   5   11.05   16.03
  -6  -9   5    4.37   17.19
  -5  -9   5   79.63   18.91
  -5   9   5   72.08   18.89
  -4   9   5    7.43   14.44
  -4  -9   5   -1.68   14.42
  -3   9   5   14.27   15.62
   3   9  -5   37.62   18.58
  -3  -9   5   36.55   15.95
   3  -9  -5   18.61   15.12
   2  -9  -5   15.45   18.80
   2   9  -5   43.03   18.86
  -2   9   5   33.70   15.59
   2  -9  -5   30.99   15.62
  -2  -9   5   16.49   13.93
   1  -9  -5   52.07   16.66
   1  -9  -5  100.70   20.97
   1   9  -5   86.43   19.74
   0   9  -5   36.31   18.09
   0  -9  -5    8.66   16.26
   0  -9  -5   17.53   16.76
  -1  -9  -5  -20.86   15.44
  -1  -9  -5   -6.56   15.72
  -1   9  -5   25.53   17.28
  -2  -9  -5   21.59   17.37
  -2  -9  -5  -11.88   15.15
  -2   9  -5    1.86   16.42
  -2  -9  -5   20.84   13.57
  -3  -9  -5   13.23   14.07
  -3  -9  -5    3.40   17.81
  -3   9  -5   22.60   17.92
  -3  -9  -5   21.97   16.39
  -4  -9  -5  -16.99   15.53
  -4   9  -5   -1.09   17.33
  -4  -9  -5    5.38   14.65
  -4  -9  -5   -2.00   18.23
  -5  -9  -5  104.14   20.40
  -5  -9  -5  147.16   21.44
  -5  -9  -5  116.64   24.26
  -5   9  -5  124.33   23.93
  -6  -9  -5   57.82   19.72
  -6  -9  -5   69.74   23.50
  -6  -9  -5   39.02   18.49
  -6   9  -5   44.37   20.48
  -7  -9  -5  108.66   22.09
  -7   9  -5  114.39   24.67
  -7  -9  -5  153.56   26.99
  -7  -9  -5  131.41   23.75
  -8  -9  -5    8.96   22.59
  -8  -9  -5   16.23   20.01
  -8   9  -5   17.04   20.17
  -8  -9  -5   26.15   20.01
  -9   9  -5   10.37   21.37
  -9  -9  -5  -17.72   20.41
  -7  10   5   66.58   21.89
  -6  10   5   -7.21   18.63
  -6 -10   5   30.99   20.12
  -5  10   5    8.25   18.71
  -5 -10   5   -4.75   17.97
  -4 -10   5   85.99   19.35
  -4  10   5   73.38   19.23
   3 -10  -5   28.40   31.23
  -3  10   5   10.75   17.10
   2 -10  -5   -7.97   24.27
   2  10  -5   28.46   20.58
   1 -10  -5  125.15   24.57
   1 -10  -5   55.09   19.18
   1  10  -5  130.44   24.62
   0 -10  -5    4.60   19.46
   0 -10  -5   14.32   17.88
   0  10  -5   22.52   20.70
  -1 -10  -5   82.51   21.81
  -1 -10  -5   57.07   20.39
  -1  10  -5  129.41   24.76
  -2 -10  -5    7.75   19.37
  -2 -10  -5   22.22   15.00
  -2  10  -5   22.74   20.87
  -2 -10  -5  -26.26   18.50
  -3 -10  -5   -8.13   19.21
  -3  10  -5   45.32   21.15
  -3 -10  -5   41.78   17.02
  -4 -10  -5   37.34   21.61
  -4  10  -5   20.19   21.38
  -4 -10  -5   10.91   16.61
  -5  10  -5   19.58   21.23
  -5 -10  -5    9.49   17.33
  -5 -10  -5   15.64   22.84
  -6 -10  -5   -7.42   17.90
  -6  10  -5   29.59   22.73
  -6 -10  -5   -4.60   21.77
   1  11  -5   37.24   22.87
   0  11  -5   38.46   23.38
  -1 -11  -5    7.05   15.91
 -16   0   6   22.15   20.42
 -16   0   6   57.73   22.54
 -15   0   6    2.87   18.90
 -15   0   6   -8.02   17.38
 -14   0   6   -6.33   16.79
 -14   0   6  -29.16   15.27
 -13   0   6    1.75   14.49
 -13   0   6  -11.13   16.08
 -13   0   6   -5.30   14.12
 -12   0   6   13.70   13.67
 -12   0   6    1.65   12.69
 -12   0   6   22.85   14.85
 -11   0   6   -0.06   11.90
 -11   0   6    7.24   12.11
 -11   0   6   -9.18   11.95
 -10   0   6  788.82   46.56
 -10   0   6  837.64   44.07
 -10   0   6  860.95   42.65
  -9   0   6    1.08    8.73
  -9   0   6   11.82    9.32
  -9   0   6    6.35    9.36
  -8   0   6 1561.15   72.03
  -8   0   6 1551.69   70.20
  -8   0   6 1560.01   77.60
  -7   0   6    8.29    6.15
  -7   0   6   -2.21    6.84
  -7   0   6    0.22    7.20
  -6   0   6   -2.28    4.73
  -6   0   6   -3.37    6.06
  -6   0   6   -1.21    5.84
  -5   0   6   -5.88    4.98
  -5   0   6    0.23    3.94
  -5   0   6   -1.14    4.50
  -5   0   6   -2.32    3.74
  -4   0   6 2122.98   87.85
  -4   0   6 2089.76   97.67
  -4   0   6 1942.97   89.53
   4   0  -6 2036.17   87.75
   3   0  -6   -1.25    3.66
  -3   0   6   -2.28    2.60
  -3   0   6    0.99    4.30
   3   0  -6   -1.47    2.59
   3   0  -6    0.62    3.53
  -3   0   6   -2.79    3.53
   2   0  -6 3940.77  185.29
   2   0  -6 3896.19  164.71
  -2   0   6 3932.39  185.24
  -2   0   6 3835.05  167.25
  -2   0   6 4018.89  164.83
   2   0  -6 3912.24  167.33
   1   0  -6   -5.04    2.70
   1   0  -6   -2.17    2.67
  -1   0   6   -0.98    3.03
  -1   0   6   -2.36    3.18
  -1   0   6    1.65    2.95
   1   0  -6    3.55    3.29
   0   0  -6 1104.07   55.87
   0   0  -6 1127.53   50.35
   0   0  -6 1186.44   49.60
   0   0   6 1168.25   50.39
   1   0   6   -0.77    3.21
  -1   0  -6   -2.54    3.22
  -1   0  -6   -5.83    3.68
   1   0   6   -4.42    3.18
  -1   0  -6   -1.86    4.17
  -2   0  -6   31.86    6.97
  -2   0  -6   32.53    4.67
   2   0   6   31.34    5.20
   2   0   6   33.07    4.61
  -2   0  -6   21.78    5.25
  -3   0  -6   -5.36    3.47
   3   0   6    3.20    5.02
  -3   0  -6   -7.75    6.68
  -3   0  -6    0.51    5.44
  -4   0  -6  159.23   12.34
  -4   0  -6  128.20    9.56
  -4   0  -6   99.34   13.11
  -5   0  -6  -12.68    7.91
  -5   0  -6    0.98    4.40
  -5   0  -6   -2.37    7.22
  -5   0  -6   -1.82    5.00
  -6   0  -6  176.04   13.42
  -6   0  -6  170.48   18.21
  -6   0  -6  190.52   16.12
  -7   0  -6   -5.61   11.06
  -7   0  -6   -8.51    6.67
  -7   0  -6   -2.78    8.43
  -8   0  -6  129.18   12.80
  -8   0  -6  133.79   15.36
  -8   0  -6   99.36   17.44
  -9   0  -6    2.04    8.67
  -9   0  -6   11.70   14.24
  -9   0  -6   -6.04   11.07
 -10   0  -6  403.74   26.07
 -10   0  -6  411.80   28.35
 -10   0  -6  375.30   31.94
 -11   0  -6   -6.16   11.52
 -11   0  -6  -15.13   15.25
 -11   0  -6    7.33   14.18
 -12   0  -6  278.99   26.89
 -12   0  -6  359.36   25.88
 -13   0  -6   -1.89   17.31
 -13   0  -6   28.32   15.30
 -13   0  -6   22.42   20.29
 -14   0  -6  189.13   25.56
 -15   0  -6    1.82   18.95
 -15   0  -6    0.31   22.18
 -16   1   6  -14.98   19.15
 -16   1   6   19.14   20.89
 -16  -1   6   12.83   19.99
 -16  -1   6   14.02   21.03
 -15  -1   6    2.59   17.80
 -15   1   6   -2.56   17.61
 -15   1   6   21.59   19.22
 -15  -1   6   54.76   20.76
 -14  -1   6   37.21   17.68
 -14  -1   6   58.06   18.81
 -14   1   6   17.13   17.71
 -14  -1   6   45.53   18.81
 -14   1   6   11.72   16.59
 -13  -1   6   12.21   16.27
 -13   1   6   37.09   15.46
 -13  -1   6  -13.86   14.45
 -13   1   6    3.52   15.21
 -13  -1   6    5.91   14.56
 -12   1   6    7.57   14.27
 -12  -1   6    5.56   13.65
 -12   1   6   18.99   14.27
 -12   1   6    8.27   16.42
 -12  -1   6   32.77   15.27
 -12  -1   6   -2.78   13.74
 -11  -1   6   28.07   13.18
 -11   1   6   29.50   13.44
 -11  -1   6   13.32   11.85
 -11   1   6   33.86   13.65
 -11   1   6   17.98   15.34
 -11  -1   6   42.36   13.45
 -10   1   6  -11.56   10.74
 -10   1   6   -0.08   12.96
 -10   1   6    5.80   11.35
 -10  -1   6   -5.93   10.58
 -10  -1   6   -1.19   10.39
 -10  -1   6   -5.54   10.60
  -9   1   6   14.35   11.82
  -9   1   6   17.17    9.75
  -9  -1   6  -12.55    8.61
  -9   1   6    2.29    9.79
  -9  -1   6    2.51    8.81
  -9  -1   6    0.55    9.56
  -8  -1   6  896.39   45.20
  -8   1   6  926.46   49.01
  -8  -1   6  888.56   42.50
  -8   1   6  877.78   43.99
  -8   1   6  850.18   43.04
  -8  -1   6  931.36   47.16
  -7  -1   6    9.89    6.73
  -7   1   6   -8.78    7.69
  -7   1   6   -5.20    7.46
  -7  -1   6    2.02    7.47
  -7  -1   6    7.98    6.77
  -7   1   6   -1.80    6.79
  -6   1   6 2928.24  143.33
  -6   1   6 2984.91  128.13
  -6  -1   6 2932.64  130.27
  -6   1   6 2960.26  129.85
  -6  -1   6 3031.36  127.41
  -6  -1   6 3066.97  143.15
  -5  -1   6  246.37   15.83
  -5   1   6  210.92   14.53
   5   1  -6  246.50   14.28
  -5   1   6  237.08   15.31
  -5   1   6  229.81   14.41
  -5  -1   6  249.94   13.75
  -5   1   6  250.79   12.99
  -4   1   6 1657.35   69.29
   4   1  -6 1670.68   68.59
  -4  -1   6 1563.16   68.14
  -4  -1   6 1619.52   70.65
  -4   1   6 1557.32   70.32
  -4   1   6 1486.71   76.10
  -3  -1   6    8.15    3.41
  -3  -1   6    8.51    3.80
   3   1  -6    7.37    3.90
  -3   1   6   13.41    4.51
   3   1  -6   12.93    3.50
  -3  -1   6    6.40    4.64
   3  -1  -6    9.07    4.31
  -3   1   6    7.26    4.53
  -2   1   6   64.03    6.14
  -2   1   6   86.58    7.16
   2  -1  -6   71.09    6.05
   2   1  -6   67.08    6.41
  -2  -1   6   74.60    6.65
  -2   1   6   67.28    5.39
   2   1  -6   65.80    6.12
   2  -1  -6   62.11    6.39
   2  -1  -6   62.05    4.39
  -2  -1   6   68.59    4.85
   2   1  -6   68.51    4.87
  -1  -1   6   33.93    3.48
  -1   1   6   28.59    4.65
   1  -1  -6   26.95    4.66
  -1  -1   6   24.32    4.66
   1   1  -6   31.28    3.22
  -1   1   6   37.86    5.15
   1  -1  -6   28.18    4.72
   1   1  -6   32.77    4.71
   1  -1  -6   33.49    4.02
   1   1  -6   34.58    4.57
  -1   1   6   25.37    4.67
  -1  -1   6   37.14    4.97
   0   1  -6 1549.29   64.51
   0   1   6 1529.32   66.53
   0  -1  -6 1530.57   65.56
   0   1  -6 1508.62   73.79
   0   1  -6 1492.27   64.76
   0  -1  -6 1514.48   65.77
   0   1  -6 1541.26   65.92
   0  -1  -6 1526.35   66.49
   0  -1   6 1520.35   65.72
   0   1   6 1514.16   65.50
   0   1   6 1586.26   74.24
   0  -1  -6 1431.86   73.66
  -1   1  -6  273.22   14.48
   1  -1   6  298.18   14.10
  -1  -1  -6  267.46   17.41
  -1  -1  -6  296.51   15.64
   1   1   6  291.54   15.48
   1   1   6  292.35   15.63
  -1  -1  -6  261.31   14.94
   1  -1   6  294.51   14.43
  -1  -1  -6  287.14   15.40
  -1   1  -6  303.09   17.00
  -1   1  -6  281.18   14.26
  -2  -1  -6   31.86    7.60
  -2  -1  -6   32.42    5.18
   2   1   6   38.20    5.96
  -2  -1  -6   46.73    6.38
   2  -1   6   37.81    5.51
  -2   1  -6   35.98    6.74
  -2   1  -6   42.32    4.30
   2  -1   6   41.30    4.19
   2   1   6   41.05    5.95
  -3  -1  -6   14.58    4.56
   3  -1   6    6.61    5.21
  -3  -1  -6   12.02    7.24
  -3   1  -6    9.27    5.88
  -3   1  -6   15.99    6.84
  -3   1  -6   14.90    3.81
  -3  -1  -6   19.28    6.31
  -4  -1  -6 1192.53   64.31
  -4   1  -6 1271.64   64.94
  -4   1  -6 1202.72   56.22
  -4  -1  -6 1299.22   57.07
  -4   1  -6 1245.26   54.60
  -4   1  -6 1260.76   54.42
  -5  -1  -6   -3.26    6.94
  -5  -1  -6   10.25    8.74
  -5   1  -6    1.44    7.00
  -5   1  -6   -1.89    4.48
  -5  -1  -6    4.08    6.42
  -5   1  -6    0.78    4.13
  -5   1  -6  -11.74    8.40
  -6   1  -6  169.95   19.76
  -6   1  -6  233.37   13.29
  -6  -1  -6  216.20   19.44
  -6  -1  -6  222.67   16.99
  -6   1  -6  247.41   17.78
  -6  -1  -6  213.53   15.92
  -6   1  -6  211.40   13.42
  -7   1  -6  -12.52   12.00
  -7  -1  -6    2.16    9.36
  -7  -1  -6  -17.54    9.64
  -7  -1  -6    3.29    7.60
  -7   1  -6   12.45    6.69
  -7   1  -6   -8.40    9.35
  -8   1  -6  852.17   49.41
  -8  -1  -6  808.96   39.96
  -8  -1  -6  692.73   45.89
  -8  -1  -6  782.65   41.43
  -8   1  -6  739.42   41.21
  -8   1  -6  820.31   38.04
  -9  -1  -6   17.39   10.18
  -9   1  -6   16.83    8.44
  -9  -1  -6   11.28   11.45
  -9   1  -6    9.24   11.76
  -9  -1  -6   -9.16   13.70
  -9   1  -6    7.72   15.27
 -10  -1  -6  279.23   24.34
 -10   1  -6  286.64   24.42
 -10  -1  -6  277.78   21.55
 -10  -1  -6  268.22   27.92
 -10   1  -6  347.74   21.62
 -10   1  -6  354.56   31.89
 -11  -1  -6   10.89   14.38
 -11  -1  -6    0.06    8.76
 -11  -1  -6   36.80   18.29
 -11   1  -6    0.41   17.91
 -11   1  -6   31.93   11.59
 -11   1  -6   15.70   15.31
 -12  -1  -6   36.67   16.95
 -12  -1  -6   15.23    7.61
 -12  -1  -6    6.13   17.67
 -12   1  -6   26.76   16.86
 -12   1  -6   51.54   21.83
 -13  -1  -6  -15.66   18.75
 -13  -1  -6    9.50    9.11
 -13   1  -6   18.37   18.50
 -13   1  -6   44.15   22.27
 -13  -1  -6  -13.05   16.08
 -14  -1  -6   85.61   17.98
 -14   1  -6   31.85   23.01
 -14  -1  -6   92.56   24.66
 -14   1  -6   60.35   21.00
 -14  -1  -6   72.54   21.94
 -15   1  -6   24.28   21.20
 -15   1  -6   31.68   27.80
 -15  -1  -6   24.92   24.18
 -15  -1  -6    7.15   20.87
 -16  -2   6   33.43   22.10
 -16   2   6  -41.56   18.16
 -16  -2   6   -9.97   19.17
 -15   2   6  -10.08   17.53
 -15  -2   6   -8.85   18.97
 -15  -2   6  -13.86   17.34
 -15   2   6    7.05   10.93
 -15  -2   6   -1.53   19.45
 -14  -2   6   22.75   19.28
 -14   2   6   33.60   17.39
 -14   2   6   15.48   13.72
 -14  -2   6   14.64   16.79
 -14  -2   6   41.02   19.27
 -13  -2   6    5.82   15.56
 -13  -2   6  -11.08   16.09
 -13   2   6   10.06   15.64
 -13  -2   6   -0.16   14.40
 -13   2   6  -15.47   14.20
 -12   2   6   71.77   16.76
 -12  -2   6  105.82   17.27
 -12   2   6   97.01   17.21
 -12  -2   6   81.92   18.44
 -12  -2   6   75.08   17.14
 -11  -2   6   34.02   14.76
 -11  -2   6   19.89   12.79
 -11   2   6   28.73   13.08
 -11   2   6   -1.06   13.26
 -11  -2   6   36.88   13.98
 -11   2   6    5.98   12.25
 -10   2   6  443.75   26.34
 -10   2   6  396.23   28.52
 -10  -2   6  337.70   26.22
 -10  -2   6  413.86   25.10
 -10   2   6  411.07   26.89
 -10  -2   6  353.05   26.12
  -9   2   6   90.57   13.35
  -9  -2   6  137.93   14.73
  -9   2   6  111.76   13.42
  -9   2   6  104.52   14.20
  -9  -2   6   95.99   12.49
  -9  -2   6  104.32   14.23
  -8   2   6  609.97   32.05
  -8  -2   6  515.81   31.48
  -8  -2   6  583.13   29.77
  -8   2   6  585.52   31.16
  -8  -2   6  575.87   33.35
  -8   2   6  574.22   31.39
  -7  -2   6   75.94    9.39
  -7   2   6   73.25    7.37
  -7  -2   6   53.39    9.73
  -7  -2   6   75.64   11.15
  -7   2   6   66.96   10.31
  -7   2   6   57.51   10.03
  -6  -2   6   39.71    7.31
  -6   2   6   44.31    8.37
  -6  -2   6   48.99    8.85
  -6   2   6   41.75    8.47
  -6   2   6   56.15    5.09
  -5  -2   6  429.67   21.02
  -5   2   6  411.88   22.99
   5   2  -6  445.76   22.08
  -5   2   6  427.88   22.82
  -5   2   6  458.82   21.40
  -5  -2   6  411.90   23.57
   4   2  -6  698.35   39.24
   4   2  -6  784.81   34.55
  -4  -2   6  752.76   36.49
  -4   2   6  792.31   35.97
  -4   2   6  809.91   36.53
  -4  -2   6  773.64   33.85
  -3  -2   6  446.30   20.02
  -3   2   6  465.91   22.60
  -3   2   6  433.78   22.57
   3   2  -6  424.29   24.60
   3   2  -6  453.28   20.48
  -3  -2   6  459.61   22.87
   2  -2  -6 3301.52  154.18
  -2  -2   6 3238.50  136.50
   2   2  -6 3302.78  136.57
  -2   2   6 3257.16  138.22
  -2   2   6 3191.48  139.77
  -2  -2   6 3306.04  139.56
   2   2  -6 3173.87  155.42
   2   2  -6 3298.63  139.75
   2  -2  -6 3225.26  153.68
  -1   2   6   76.21    7.37
   1  -2  -6   84.36    7.01
  -1  -2   6   84.03    6.78
  -1   2   6   58.14    7.01
   1   2  -6   82.61    7.90
   1   2  -6   81.39    7.05
   0   2  -6 1483.70   64.84
   0   2   6 1521.05   67.59
   0   2  -6 1559.08   66.44
   0  -2  -6 1469.29   66.76
   0   2   6 1590.17   73.79
   0  -2  -6 1562.35   74.21
   0  -2   6 1577.98   66.26
   0  -2   6 1475.68   64.54
   0   2   6 1531.33   66.58
  -1   2  -6  385.07   18.39
   1  -2   6  373.64   18.19
  -1   2  -6  409.03   22.58
  -1  -2  -6  372.30   20.16
  -1  -2  -6  416.16   22.17
   1  -2   6  388.68   18.06
   1   2   6  402.58   20.41
  -1   2  -6  376.55   18.33
  -2   2  -6  456.98   27.12
   2  -2   6  488.54   23.40
  -2   2  -6  507.91   22.26
  -2  -2  -6  465.92   24.72
  -2  -2  -6  516.75   27.39
   2  -2   6  492.24   21.91
  -2   2  -6  497.73   23.52
  -3   2  -6  416.73   22.27
  -3   2  -6  449.92   20.16
  -3   2  -6  452.01   26.11
  -3  -2  -6  452.91   24.01
  -3  -2  -6  448.93   26.07
   3  -2   6  454.17   22.49
  -4   2  -6    6.30    7.27
  -4  -2  -6   10.82    6.66
  -4  -2  -6   19.27    7.49
  -4  -2  -6   15.17    7.85
  -4   2  -6   15.78    3.29
  -4   2  -6    7.39    3.00
  -4   2  -6   11.81    6.25
  -5   2  -6    9.92    7.78
  -5   2  -6    9.04    3.77
  -5  -2  -6   10.29    7.94
  -5  -2  -6    3.15    7.50
  -5   2  -6   10.62    9.22
  -5   2  -6   16.74    3.67
  -5  -2  -6    6.34    8.12
  -6   2  -6   13.29    4.70
  -6   2  -6   10.96    8.27
  -6   2  -6    7.96    4.36
  -6  -2  -6    3.25    8.09
  -6  -2  -6    6.42    8.69
  -6   2  -6   -7.10   10.18
  -6  -2  -6   22.00   10.59
  -7  -2  -6  106.71   15.00
  -7   2  -6   91.26    8.37
  -7  -2  -6   91.98   12.62
  -7   2  -6  106.03    7.96
  -7   2  -6   35.40   15.70
  -7  -2  -6   90.09   13.27
  -7   2  -6   92.41   12.91
  -8  -2  -6   13.05   11.94
  -8  -2  -6    4.46    9.58
  -8   2  -6  -12.13   14.31
  -8  -2  -6    1.89   11.82
  -8   2  -6   13.88   11.86
  -8   2  -6   17.12    6.77
  -9   2  -6   -1.63   12.33
  -9  -2  -6   -0.35   13.23
  -9  -2  -6   11.88   10.94
  -9   2  -6   12.02   18.62
  -9  -2  -6   16.71   12.77
  -9   2  -6   24.70    7.98
 -10  -2  -6   82.34   17.84
 -10   2  -6  105.09   11.92
 -10   2  -6   78.34   22.98
 -10  -2  -6   85.81   14.78
 -10   2  -6   85.69   16.56
 -10  -2  -6   93.61   16.86
 -11  -2  -6   65.00   15.68
 -11  -2  -6   61.87   16.73
 -11  -2  -6   51.35   18.67
 -11   2  -6   65.81   24.38
 -11   2  -6   68.15   17.39
 -12   2  -6  222.98   32.38
 -12  -2  -6  166.91   25.82
 -12  -2  -6  195.04   22.30
 -12   2  -6  208.53   24.80
 -12  -2  -6  188.37   24.16
 -13  -2  -6   43.09   20.81
 -13   2  -6   21.52   26.63
 -13  -2  -6   37.59   16.37
 -13  -2  -6   11.98   18.32
 -13   2  -6   16.22   18.70
 -14   2  -6  235.64   34.90
 -14  -2  -6  170.07   29.19
 -14  -2  -6  172.53   26.12
 -14   2  -6  125.57   24.18
 -14  -2  -6  262.14   26.44
 -15   2  -6   -5.99   26.90
 -15  -2  -6   46.34   22.68
 -15   2  -6   14.04   20.84
 -15  -2  -6   39.83   20.16
 -15  -2  -6   32.41   24.75
 -15   3   6    9.07   19.52
 -15  -3   6   28.51   21.58
 -15  -3   6   17.89   20.96
 -15  -3   6   20.15   19.25
 -14  -3   6    0.20   17.59
 -14  -3   6   -1.89   17.05
 -14  -3   6   19.94   18.72
 -14   3   6    7.64   17.36
 -13  -3   6   11.52   15.73
 -13  -3   6   -0.62   16.55
 -13  -3   6   10.37   16.14
 -13   3   6    6.78   15.66
 -13   3   6   18.86   16.53
 -12  -3   6   12.38   15.64
 -12   3   6    8.69   14.52
 -12   3   6   11.70   14.68
 -12  -3   6  -10.82   13.59
 -12  -3   6    2.39   14.78
 -11  -3   6  138.65   18.33
 -11   3   6  108.86   16.77
 -11   3   6   80.40   15.65
 -11  -3   6  107.03   17.89
 -11  -3   6  108.59   16.18
 -10  -3   6    8.84   12.49
 -10  -3   6    5.22   11.13
 -10   3   6   20.19    8.44
 -10  -3   6    3.78   10.54
 -10   3   6   -1.00    6.43
 -10   3   6   -2.04   11.65
  -9  -3   6  168.36   18.22
  -9  -3   6  165.93   15.03
  -9   3   6  144.65   16.44
  -9   3   6  173.74   13.54
  -9  -3   6  153.59   17.23
  -8   3   6  357.80   25.43
  -8   3   6  491.87   27.65
  -8  -3   6  501.87   25.54
  -8   3   6  519.93   25.59
  -8  -3   6  462.13   28.30
  -8  -3   6  441.25   28.59
  -7   3   6   66.45   10.75
  -7  -3   6   88.34    9.32
  -7  -3   6   54.06   10.93
  -7   3   6   63.51    6.90
  -7   3   6   43.31    9.60
   7  -3  -6   56.60    6.72
  -6  -3   6  915.64   45.69
  -6   3   6  888.42   44.38
  -6  -3   6  947.07   42.48
  -6   3   6  919.70   44.63
   6  -3  -6  940.87   45.95
  -6   3   6  984.80   45.75
  -5   3   6   16.49    3.56
  -5   3   6    7.12    7.04
  -5  -3   6    4.17    4.96
   5  -3  -6   21.48    4.01
  -5   3   6   15.28    7.21
  -5  -3   6    1.81    7.03
   5   3  -6   10.29    6.19
  -4  -3   6  643.92   31.82
   4  -3  -6  623.52   31.15
   4   3  -6  636.38   34.65
  -4   3   6  652.62   31.35
  -4  -3   6  639.54   28.33
   4   3  -6  627.42   29.31
  -4   3   6  648.81   31.63
  -3   3   6 1043.34   48.34
   3   3  -6 1033.10   44.97
   3   3  -6 1057.68   53.60
   3  -3  -6 1087.31   50.57
  -3  -3   6 1049.56   44.63
  -3  -3   6 1021.66   48.22
   2  -3  -6   18.24    3.85
   2  -3  -6    9.86    3.60
  -2   3   6   21.99    6.10
   2   3  -6   12.20    6.17
  -2  -3   6   11.29    5.17
  -2   3   6   20.62    6.04
   1   3  -6  112.92   10.18
  -1   3   6   92.13    8.95
   1  -3  -6   93.55    7.88
  -1   3   6   99.09    9.25
   1  -3  -6   89.31    7.82
  -1  -3   6  103.15    8.05
   1   3  -6  104.61    8.42
   0  -3  -6  139.40   10.07
   0   3  -6  162.35   12.06
   0   3   6  131.91   10.34
   0  -3   6  120.02    6.46
   0   3   6  130.87   10.68
   0   3  -6  133.43    9.59
   0  -3  -6  138.05   10.85
   0  -3   6  137.94    9.22
  -1   3  -6    0.07    3.20
   1  -3   6    0.48    3.57
   1  -3   6   -1.59    3.23
  -1  -3  -6   -6.22    4.97
  -1  -3  -6   -0.62    5.60
  -1   3  -6    1.78    3.48
  -1   3  -6    8.04    5.91
  -2   3  -6   82.45    6.21
  -2  -3  -6   99.40    9.57
   2  -3   6   96.58    7.51
  -2   3  -6   85.35    7.04
  -2  -3  -6  120.79   10.46
   2  -3   6   83.98    5.95
  -2   3  -6   95.81   10.28
  -3   3  -6    8.25    5.60
  -3   3  -6    5.44    6.63
  -3  -3  -6   -3.21    6.64
  -3  -3  -6   12.40    7.28
   3  -3   6    8.76    5.06
  -4   3  -6  177.69   15.21
  -4  -3  -6  159.99   14.09
  -4   3  -6  150.85   12.33
  -4  -3  -6  182.57   15.35
  -4  -3  -6  163.13   14.04
  -5  -3  -6  208.92   16.13
  -5  -3  -6  170.54   14.66
  -5  -3  -6  160.59   15.32
  -5   3  -6  103.63   11.00
  -5   3  -6  159.26   15.68
  -6   3  -6  125.20   12.75
  -6  -3  -6  124.62   14.96
  -6  -3  -6  149.59   15.08
  -6   3  -6  113.47   15.93
  -6  -3  -6  127.61   15.25
  -7  -3  -6   12.14   10.42
  -7  -3  -6   22.09   10.67
  -7  -3  -6   48.85   12.88
  -7   3  -6   30.42   14.69
  -7   3  -6   22.67   10.72
  -8   3  -6  223.83   19.58
  -8  -3  -6  216.20   19.63
  -8  -3  -6  227.12   22.48
  -8  -3  -6  235.97   21.41
  -8   3  -6  259.18   27.40
  -9   3  -6    7.42   17.68
  -9  -3  -6   36.18   14.57
  -9  -3  -6   15.69   12.49
  -9  -3  -6   33.79   14.55
  -9   3  -6   36.68   14.28
 -10   3  -6   71.87   17.14
 -10  -3  -6   51.10   17.58
 -10  -3  -6   98.18   17.35
 -10   3  -6   -5.38   19.83
 -10  -3  -6   86.44   17.90
 -11  -3  -6  301.62   29.54
 -11   3  -6  278.81   25.74
 -11   3  -6  251.80   34.69
 -11  -3  -6  226.31   24.97
 -11  -3  -6  329.04   26.37
 -12  -3  -6   33.77   17.14
 -12  -3  -6   -5.55   18.27
 -12   3  -6   28.70   17.62
 -12  -3  -6   14.24   16.18
 -12   3  -6  -43.19   22.30
 -13   3  -6  102.69   22.40
 -13  -3  -6  124.76   25.33
 -13  -3  -6  144.77   22.66
 -13   3  -6   83.78   31.83
 -13  -3  -6  148.28   23.95
 -14  -3  -6   37.77   20.48
 -14   3  -6    9.08   29.64
 -14   3  -6    0.43   19.95
 -14  -3  -6  -12.24   21.14
 -14  -3  -6   55.60   21.54
 -15  -3  -6   16.74   25.18
 -15   3  -6  -17.05   20.78
 -15  -3  -6   15.13   19.93
 -15   3  -6   15.52   29.04
 -15  -4   6  -15.20   20.32
 -15  -4   6    6.19   21.44
 -14  -4   6  -14.28   18.57
 -14  -4   6   14.58   16.96
 -14   4   6  -19.13   17.44
 -14  -4   6   -6.25   18.55
 -13  -4   6    6.53   17.61
 -13  -4   6    7.05   14.71
 -13  -4   6   20.79   18.42
 -13   4   6   -1.37   16.74
 -12   4   6    8.42   15.57
 -12  -4   6    2.58   13.27
 -12   4   6    5.10   15.69
 -12  -4   6   16.08   16.99
 -12  -4   6   37.27   17.17
 -11  -4   6  203.80   23.13
 -11  -4   6  284.73   24.80
 -11   4   6  213.18   22.56
 -11  -4   6  244.24   20.41
 -11   4   6  187.57   21.21
 -10   4   6  189.90   18.60
 -10  -4   6  126.04   18.87
 -10  -4   6  131.45   15.64
 -10   4   6  149.10   18.24
 -10  -4   6  151.96   19.05
  -9  -4   6   74.03   15.03
  -9   4   6   71.40   14.07
  -9   4   6   61.66   13.85
  -9  -4   6   86.31   14.52
  -9  -4   6   88.84   12.65
  -8   4   6  311.96   23.23
  -8   4   6  326.01   22.56
  -8  -4   6  302.00   24.28
  -8   4   6  325.86   19.52
  -8  -4   6  334.36   20.55
  -7  -4   6  135.60   15.66
  -7   4   6  136.53   14.68
  -7   4   6  120.57   13.11
  -7   4   6  151.76   11.32
  -7  -4   6  154.62   12.34
  -6  -4   6   46.32    7.51
   6   4  -6   12.24    7.50
   6  -4  -6   43.08    6.36
  -6   4   6   28.60    5.96
  -6   4   6   31.82   10.23
  -6  -4   6   24.25    9.84
  -5   4   6  955.89   45.10
  -5   4   6  916.96   44.84
   5  -4  -6  900.22   46.37
   5   4  -6  943.85   42.38
  -5  -4   6  946.90   41.68
  -5   4   6  978.02   46.42
  -5  -4   6  945.29   45.96
  -4   4   6  890.55   43.31
   4  -4  -6  893.54   44.65
   4   4  -6  910.79   39.63
  -4   4   6  854.74   42.80
  -4  -4   6  897.42   43.62
  -4  -4   6  907.51   39.45
  -4   4   6  934.68   44.87
   4   4  -6  955.31   48.68
  -3   4   6  422.93   23.69
   3   4  -6  403.46   26.42
   3  -4  -6  459.06   23.39
  -3  -4   6  444.77   19.17
  -3   4   6  433.08   24.18
  -3  -4   6  437.00   23.73
  -2   4   6  930.76   43.36
  -2  -4   6  880.89   42.19
   2   4  -6  946.95   48.26
  -2   4   6  864.57   42.20
  -1  -4   6   31.62    6.29
   1   4  -6   39.72    8.57
  -1   4   6   22.07    7.96
  -1   4   6   33.03    7.56
   0  -4   6    3.92    2.72
   0   4   6    3.33    6.48
   0  -4  -6    2.74    6.69
   0   4  -6    3.58    7.22
   0   4  -6   -1.21    4.70
   0  -4  -6    4.88    5.60
   0  -4   6    6.12    4.78
  -1   4  -6  520.18   25.12
  -1   4  -6  548.13   23.89
   1  -4   6  548.83   24.75
  -1  -4  -6  499.46   29.14
  -1  -4  -6  492.02   27.48
  -1   4  -6  541.28   30.77
   1  -4   6  553.88   24.43
  -2  -4  -6   29.08    8.72
  -2   4  -6   12.98    4.97
  -2  -4  -6   10.17    6.63
   2  -4   6   17.33    5.38
  -2   4  -6   17.05    7.92
   2  -4   6   15.08    3.60
  -3   4  -6   11.37    6.21
  -3  -4  -6   27.86    8.68
  -3  -4  -6   23.61    8.22
  -3   4  -6   36.07    9.16
   3  -4   6    7.85    5.67
  -4   4  -6   10.39    8.73
  -4  -4  -6    4.76    8.17
  -4  -4  -6    2.09    8.31
  -4  -4  -6   15.17    8.99
  -4   4  -6    6.17    6.37
  -5  -4  -6   -2.79    9.01
  -5   4  -6    9.90    9.83
  -5  -4  -6   -1.83    8.62
  -5  -4  -6    5.22    9.29
  -5   4  -6   -6.14    7.24
  -6   4  -6  208.75   19.98
  -6  -4  -6  198.16   19.15
  -6  -4  -6  217.62   19.21
  -6  -4  -6  214.46   18.80
  -7   4  -6  187.23   21.39
  -7  -4  -6  163.52   18.06
  -7   4  -6  195.96   17.63
  -7  -4  -6  203.58   19.23
  -7  -4  -6  201.24   20.09
  -8  -4  -6    4.29   13.74
  -8  -4  -6    3.27   13.14
  -8  -4  -6  -14.06   12.42
  -8   4  -6   -3.23   14.55
  -8   4  -6   -7.11   11.45
  -9  -4  -6   26.52   13.90
  -9   4  -6   25.46   14.47
  -9  -4  -6   16.17   14.77
  -9  -4  -6   14.46   14.73
  -9   4  -6   28.18   19.65
 -10  -4  -6  103.00   20.23
 -10  -4  -6  155.04   20.09
 -10   4  -6   87.12   17.64
 -10   4  -6   77.61   24.79
 -10  -4  -6  119.27   20.60
 -11  -4  -6   83.29   19.07
 -11   4  -6   88.91   20.36
 -11   4  -6   40.21   26.77
 -11  -4  -6   78.78   22.31
 -11  -4  -6   93.23   19.82
 -12  -4  -6  134.97   22.71
 -12   4  -6   79.89   20.52
 -12  -4  -6   73.78   22.49
 -12  -4  -6  106.61   21.57
 -12   4  -6   34.92   27.85
 -13  -4  -6   -1.88   18.40
 -13  -4  -6   30.81   22.47
 -13   4  -6  -19.27   27.70
 -13   4  -6  -49.08   18.26
 -13  -4  -6    2.42   18.31
 -14  -4  -6   54.66   22.81
 -14   4  -6    5.99   31.94
 -14  -4  -6   21.05   20.56
 -14   4  -6   -2.20   22.41
 -14  -4  -6    0.51   21.38
 -14   5   6    4.61   18.47
 -14  -5   6   23.53   21.42
 -14  -5   6   39.47   22.63
 -13   5   6   12.76   18.63
 -13  -5   6   12.87   17.88
 -13  -5   6   28.15   21.16
 -12  -5   6   11.37   17.88
 -12  -5   6   -2.72   18.44
 -12   5   6  -14.72   15.47
 -12  -5   6   11.38   14.40
 -11   5   6  156.40   21.66
 -11  -5   6  191.67   18.89
 -11  -5   6  117.20   21.91
 -11  -5   6  169.00   22.48
 -10  -5   6   -7.44   15.43
 -10   5   6   -8.70   13.86
 -10  -5   6    8.27   14.83
 -10  -5   6    2.65   11.65
 -10   5   6   -9.96   12.80
  -9   5   6   16.23   13.67
  -9  -5   6   25.76   15.03
  -9   5   6    2.00   12.45
  -9  -5   6   25.58   10.91
  -9  -5   6   15.45   14.07
  -8   5   6  115.87   16.24
  -8   5   6  168.94   17.17
  -8  -5   6  111.08   17.40
  -8  -5   6  149.36   13.72
  -7   5   6   14.45    7.60
  -7   5   6   11.85   10.49
  -7  -5   6    4.45   11.56
  -7   5   6    7.29   10.42
  -7  -5   6    6.79    8.29
  -6  -5   6  443.42   28.13
  -6   5   6  450.10   27.22
  -6   5   6  450.56   25.40
  -6   5   6  468.60   27.02
  -6  -5   6  469.03   23.49
  -5  -5   6   48.76    6.72
   5   5  -6   31.58    5.92
  -5   5   6   35.80   10.70
   5   5  -6   36.57   11.11
  -5   5   6   34.08    7.30
  -5  -5   6   28.66   10.16
  -5   5   6    9.28    5.71
   4   5  -6  257.00   21.16
  -4   5   6  235.08   17.37
  -4   5   6  224.74   17.39
  -4  -5   6  236.73   12.45
  -4   5   6  233.09   15.85
  -4  -5   6  252.66   12.96
  -4  -5   6  224.93   17.33
   3   5  -6  257.10   20.86
  -3   5   6  235.38   17.76
  -3  -5   6  203.38   16.54
  -3  -5   6  253.01   11.62
  -3   5   6  254.79   18.11
  -2   5   6  199.50   15.45
  -2  -5   6  178.97   13.80
   2   5  -6  178.54   17.27
  -2   5   6  179.75   15.26
   1   5  -6  374.84   24.83
  -1  -5   6  364.41   20.34
  -1   5   6  320.56   20.74
   0  -5   6    9.48    3.54
   0  -5   6   -0.45    5.97
   0   5   6    0.92    7.77
   0   5  -6    4.23    8.45
   0  -5  -6   -8.91    7.42
   1  -5   6  677.05   31.11
  -1   5  -6  672.83   38.32
  -1   5  -6  665.71   29.95
  -1  -5  -6  615.39   33.95
   1  -5   6  693.54   30.28
  -1  -5  -6  674.48   36.58
  -2  -5  -6  434.45   24.71
  -2   5  -6  444.98   20.79
  -2  -5  -6  398.66   25.89
  -2   5  -6  433.17   27.94
   2  -5   6  411.38   21.29
   2  -5   6  403.52   19.88
  -3  -5  -6   -2.16    9.71
  -3   5  -6   13.92    9.29
  -3  -5  -6    6.38    8.41
  -3  -5  -6    7.54    8.99
  -3   5  -6   12.99    6.31
  -4  -5  -6   -1.01    9.89
  -4  -5  -6    6.60   10.56
  -4   5  -6    7.83    7.30
  -4  -5  -6   16.00    9.69
  -4   5  -6    1.82    9.89
  -5   5  -6    6.79   10.60
  -5  -5  -6   -5.54    9.80
  -5  -5  -6    9.96   11.46
  -5  -5  -6   -3.04   10.19
  -5   5  -6  -10.01    8.24
  -6   5  -6   13.55   10.24
  -6  -5  -6   33.65   13.64
  -6   5  -6   39.98   13.02
  -6  -5  -6   12.59   11.61
  -6  -5  -6   18.37   11.92
  -7  -5  -6   -3.60   12.76
  -7  -5  -6   -6.53   11.85
  -7   5  -6    5.03   12.47
  -7  -5  -6    8.85   12.69
  -7   5  -6   -5.41    6.96
  -8  -5  -6   27.41   14.81
  -8  -5  -6   36.11   14.48
  -8   5  -6   66.62   17.03
  -8   5  -6   47.13   13.48
  -8  -5  -6   -3.27   13.95
  -9  -5  -6    3.67   15.09
  -9  -5  -6   -3.11   14.23
  -9   5  -6    0.73   17.38
  -9   5  -6    0.53   14.10
  -9  -5  -6    3.41   14.96
 -10  -5  -6   -8.44   15.38
 -10  -5  -6  -10.74   17.03
 -10   5  -6    0.32   15.71
 -10   5  -6   -7.96   18.50
 -10  -5  -6   -2.00   16.85
 -11   5  -6   54.51   19.29
 -11   5  -6   15.50   25.36
 -11  -5  -6   77.15   21.49
 -11  -5  -6   72.93   20.54
 -11  -5  -6   80.67   20.76
 -12  -5  -6    5.75   18.40
 -12   5  -6  -64.56   21.60
 -12  -5  -6   44.18   20.58
 -12   5  -6  -23.00   17.88
 -12  -5  -6  -26.54   19.00
 -13  -5  -6  116.23   25.47
 -13   5  -6  111.45   25.50
 -13  -5  -6  117.95   24.47
 -13  -5  -6  123.35   27.92
 -14   5  -6  -32.72   21.17
 -14  -5  -6   22.41   24.09
 -13  -6   6    2.64   21.31
 -13   6   6    0.90   19.49
 -13  -6   6    2.25   20.69
 -12  -6   6  -13.97   17.48
 -12   6   6   -4.75   17.61
 -12  -6   6   25.97   21.14
 -11  -6   6    2.29   19.10
 -11   6   6   -8.19   16.69
 -11  -6   6   -4.56   16.70
 -10   6   6    2.49   16.11
 -10  -6   6   23.48   15.87
 -10  -6   6   12.97   17.86
  -9   6   6    9.97   14.04
  -9   6   6   13.30   14.41
  -9  -6   6   10.98   16.29
  -9  -6   6   39.99   16.73
  -8  -6   6   16.44   14.92
  -8   6   6   -1.20   12.23
  -8   6   6   30.67   13.93
  -7   6   6  120.47   16.65
  -7   6   6  137.13   16.30
  -7  -6   6  147.39   19.26
  -6   6   6    0.26    8.53
  -6  -6   6    7.99    7.59
  -6   6   6  -13.40   10.50
  -6   6   6   -4.21   10.56
  -6  -6   6   15.54   12.16
  -5   6   6  558.22   30.64
  -5   6   6  511.44   28.94
  -5  -6   6  475.44   29.69
  -5  -6   6  497.85   24.57
  -5   6   6  464.08   29.00
  -4  -6   6   38.41   11.16
  -4   6   6   58.81   11.84
  -4  -6   6   51.90    6.68
   4   6  -6   79.21   14.20
  -3  -6   6   39.71    5.20
  -3  -6   6   46.83   10.95
  -3   6   6   34.45   10.73
   3   6  -6   24.90   12.28
  -2   6   6    1.52    9.28
   2   6  -6   -6.78    9.49
  -2  -6   6    7.32    8.56
  -2  -6   6    7.63    3.21
   1   6  -6   27.59   11.36
  -1  -6   6   26.63    4.06
  -1  -6   6   13.71    7.88
  -1   6   6   30.29    9.99
   0  -6  -6   -2.28    9.70
   0  -6   6   -5.75    6.74
   0   6  -6    8.26   10.62
   0  -6   6   -2.51    4.65
   0  -6   6   -3.30    4.32
  -1  -6  -6   78.76   12.54
  -1   6  -6   80.01   14.12
   1  -6   6   85.27    9.30
  -1   6  -6  107.13    8.38
  -1  -6  -6   92.19   12.96
   1  -6   6  103.74    8.21
  -2  -6  -6   49.94   12.24
   2  -6   6   33.24    6.02
  -2  -6  -6   29.67   12.79
  -2   6  -6   23.72   11.65
  -2   6  -6   53.77    7.68
  -2  -6  -6   38.33   10.62
  -3  -6  -6   97.87   13.62
  -3   6  -6   84.38    9.81
  -3  -6  -6   70.63   14.33
  -3   6  -6   67.23   13.89
  -3  -6  -6   76.67   12.79
  -4   6  -6   -8.15    7.86
  -4  -6  -6   13.89   11.36
  -4   6  -6   18.37   12.56
  -4  -6  -6   11.08   11.53
  -4  -6  -6    6.99   12.15
  -5   6  -6   31.60   13.06
  -5   6  -6   41.47   10.54
  -5  -6  -6    4.87   12.90
  -5  -6  -6    8.68   12.32
  -5  -6  -6   15.61   12.43
  -6   6  -6   13.73   13.08
  -6  -6  -6   22.12   13.21
  -6  -6  -6   22.22   12.93
  -6  -6  -6   11.26   13.91
  -6   6  -6   -1.47   10.63
  -7  -6  -6   45.23   15.22
  -7  -6  -6   13.37   15.89
  -7  -6  -6   52.64   16.37
  -7   6  -6   34.14   13.19
  -7   6  -6   65.96   17.30
  -8   6  -6   28.94   16.68
  -8  -6  -6    1.30   14.67
  -8  -6  -6  -23.28   15.67
  -8   6  -6   -8.36    6.64
  -8  -6  -6   10.68   14.64
  -9   6  -6   38.06   18.91
  -9  -6  -6   64.91   20.27
  -9   6  -6   37.67   15.74
  -9  -6  -6   64.80   18.00
  -9  -6  -6   42.66   17.97
 -10  -6  -6   38.66   20.07
 -10  -6  -6    4.94   17.20
 -10  -6  -6   15.25   18.31
 -10   6  -6   24.33   20.67
 -10   6  -6   13.12   17.09
 -11  -6  -6   27.48   20.88
 -11  -6  -6   15.90   20.35
 -11  -6  -6   36.35   20.09
 -11   6  -6   -4.02   23.62
 -11   6  -6    4.73   18.54
 -12  -6  -6   32.58   21.33
 -12   6  -6  -25.93   24.96
 -12   6  -6    7.47   20.72
 -12  -6  -6   24.71   21.77
 -12  -6  -6  -18.51   20.04
 -13  -6  -6   47.39   21.77
 -13   6  -6  -69.21   27.33
 -13  -6  -6   15.74   23.23
 -13   6  -6   -5.76   22.19
 -12   7   6    0.84   19.68
 -12  -7   6   25.61   20.67
 -12  -7   6   12.28   20.74
 -11  -7   6   15.81   18.58
 -11   7   6   -1.61   17.49
 -11  -7   6   20.55   20.01
 -10   7   6   38.19   17.67
 -10  -7   6    8.59   18.74
 -10  -7   6   21.31   18.51
  -9   7   6   77.23   18.17
  -9  -7   6   78.87   19.94
  -9  -7   6   67.70   19.41
  -8  -7   6   26.54   16.76
  -8   7   6   41.12   16.50
  -7   7   6  158.22   18.64
  -7  -7   6  119.36   19.30
  -7   7   6  124.41   18.85
  -6  -7   6   33.21   15.13
  -6   7   6   -3.62   13.26
  -6   7   6   48.07   14.31
  -5   7   6    4.98   10.27
  -5  -7   6    6.44   11.98
  -5   7   6   13.73   12.30
  -4  -7   6   15.47   12.38
   4   7  -6    0.85   14.12
  -4   7   6   17.84   12.79
  -3  -7   6  181.23   17.64
  -3   7   6  190.07   18.09
   3   7  -6  215.20   22.18
  -2   7   6   29.07   12.47
  -2  -7   6   21.89   10.60
   2   7  -6   43.21   14.53
   1   7  -6  106.09   16.56
   1  -7  -6  109.51   15.42
  -1   7   6  115.08   14.31
  -1  -7   6   93.26   12.58
   0   7  -6    9.01   12.28
   0  -7  -6   -1.82   10.87
   0  -7   6   -2.70    8.05
  -1  -7  -6    3.96   12.78
  -1   7  -6   31.70   13.58
   1  -7   6    2.38    7.64
  -1  -7  -6    1.17   10.96
  -1  -7  -6    9.06    9.84
  -2  -7  -6   59.86   15.04
  -2   7  -6   78.92   15.49
  -2   7  -6   74.58    9.55
  -2  -7  -6   62.04   14.36
  -2  -7  -6   67.66   13.01
  -3   7  -6  -13.08   12.70
  -3   7  -6   -3.66    8.25
  -3  -7  -6   19.02   13.22
  -3  -7  -6    4.85   11.19
  -3  -7  -6   -1.97   14.25
  -4  -7  -6   52.32   16.85
  -4   7  -6   41.31   10.55
  -4   7  -6   57.00   16.11
  -4  -7  -6   34.61   14.39
  -4  -7  -6   55.65   14.11
  -5   7  -6   58.29   16.68
  -5  -7  -6   30.08   14.13
  -5  -7  -6   29.14   13.86
  -5   7  -6   35.38   11.39
  -5  -7  -6   28.46   16.30
  -6   7  -6    6.23   10.82
  -6   7  -6    5.25   14.40
  -6  -7  -6   -0.07   14.18
  -6  -7  -6   -9.67   14.16
  -6  -7  -6    3.51   16.08
  -7   7  -6   34.95   14.55
  -7   7  -6   56.40   17.60
  -7  -7  -6   70.83   17.92
  -7  -7  -6   51.70   17.02
  -7  -7  -6   54.35   19.14
  -8   7  -6   20.79   17.73
  -8  -7  -6    6.85   16.99
  -8  -7  -6   -2.16   18.08
  -8   7  -6    5.43   14.11
  -8  -7  -6   10.95   16.48
  -9   7  -6   36.08   20.01
  -9  -7  -6   10.08   18.30
  -9   7  -6    2.88    7.41
  -9  -7  -6   -1.50   18.38
  -9  -7  -6   19.69   19.56
 -10  -7  -6  -16.67   18.54
 -10   7  -6    1.76   18.00
 -10  -7  -6  -13.63   20.91
 -10  -7  -6    7.84   18.24
 -10   7  -6   19.12   21.42
 -11  -7  -6    7.49   21.29
 -11   7  -6   22.66   23.88
 -11  -7  -6   33.80   21.36
 -11   7  -6   -7.78   18.88
 -11  -7  -6   42.06   23.80
 -12   7  -6   14.20   22.62
 -12  -7  -6   36.14   24.00
 -12   7  -6    7.54   28.18
 -11   8   6  -23.23   18.77
 -11  -8   6   -2.37   21.08
 -10   8   6   13.49   18.80
 -10  -8   6  -12.11   17.07
 -10  -8   6    0.07   20.78
  -9   8   6   -0.12   17.68
  -9  -8   6    9.59   18.19
  -9  -8   6   17.03   19.34
  -8  -8   6   28.83   18.48
  -8   8   6   28.20   17.86
  -7   8   6   98.81   19.76
  -7  -8   6   58.34   18.50
  -6   8   6   18.05   15.88
  -6  -8   6   -1.75   15.73
  -5  -8   6   52.84   15.43
  -5   8   6   45.15   15.45
   4   8  -6   80.00   18.47
  -4   8   6   47.84   16.09
  -4  -8   6   79.09   16.38
  -3  -8   6   40.90   14.01
   3   8  -6   50.55   16.57
  -3   8   6   36.89   14.88
   2   8  -6   18.46   16.02
  -2   8   6   21.72   13.91
  -2  -8   6   20.11   11.98
   1  -8  -6   41.68   16.63
  -1  -8   6   40.02   12.08
   1   8  -6   28.55   15.79
   0  -8  -6   30.90   14.52
   0  -8   6   42.68   11.16
   0  -8  -6   39.50   15.95
   0   8  -6   74.13   18.33
  -1  -8  -6   61.50   16.38
  -1  -8  -6   48.50   12.97
  -1   8  -6   70.99   17.48
  -1  -8  -6   61.53   17.12
  -2  -8  -6    6.04   14.64
  -2   8  -6   44.37   16.30
  -2  -8  -6   14.41   16.06
  -2  -8  -6   25.47   12.54
  -3  -8  -6    3.66   14.40
  -3  -8  -6   23.13   16.67
  -3   8  -6   12.14   16.23
  -3  -8  -6    1.28   12.95
  -4  -8  -6   -3.81   13.70
  -4  -8  -6  -12.43   16.34
  -4   8  -6   12.88   16.64
  -4  -8  -6   -0.83   13.68
  -5  -8  -6   29.45   16.58
  -5  -8  -6   35.71   16.16
  -5  -8  -6   32.67   19.12
  -5   8  -6    9.30   16.86
  -6  -8  -6   45.23   17.39
  -6   8  -6   17.29   17.13
  -6  -8  -6   28.26   16.24
  -6  -8  -6    5.97   19.36
  -7   8  -6   -7.48   17.93
  -7  -8  -6   -3.34   17.38
  -7  -8  -6   10.64   16.75
  -7  -8  -6   -3.95   20.12
  -8  -8  -6    8.77   18.41
  -8   8  -6   16.67   18.17
  -8  -8  -6   10.82   21.12
  -8  -8  -6  -18.65   17.70
  -9  -8  -6   87.40   22.81
  -9   8  -6   48.29   21.54
  -9  -8  -6   11.08   21.89
  -9  -8  -6   36.30   20.50
 -10   8  -6   31.02   23.90
 -10  -8  -6   23.91   21.35
 -10  -8  -6   14.83   21.56
 -10  -8  -6   37.48   24.13
  -9  -9   6    6.64   20.30
  -9   9   6   -4.50   20.62
  -9  -9   6    7.06   21.21
  -8   9   6   17.13   18.43
  -8  -9   6   -2.85   19.32
  -7  -9   6    3.76   17.71
  -7   9   6  -22.99   17.38
  -6  -9   6   -5.24   16.67
  -6   9   6  -23.92   16.71
  -5   9   6    7.23   15.42
  -5  -9   6   29.43   17.77
  -4  -9   6   -3.24   14.36
  -4   9   6    5.17   16.19
  -3   9   6   -9.66   14.84
   3  -9  -6   -2.57   14.00
   3   9  -6   19.89   18.12
  -3  -9   6   -4.39   13.43
   2   9  -6   38.63   19.34
   2  -9  -6   20.41   15.25
  -2  -9   6    8.52   13.47
  -2   9   6   33.07   15.88
   2  -9  -6   52.10   22.63
   1  -9  -6    8.95   18.94
   1  -9  -6   48.00   16.96
   1   9  -6   55.17   18.55
   0   9  -6    1.46   16.98
   0  -9  -6  -18.07   15.23
   0  -9  -6  -13.58   14.67
  -1  -9  -6   17.92   13.68
  -1   9  -6   10.71   17.37
  -1  -9  -6   -9.87   16.46
  -1  -9  -6  -12.35   16.63
  -2  -9  -6   21.13   13.52
  -2   9  -6   14.69   17.40
  -2  -9  -6  -16.90   16.94
  -2  -9  -6   11.69   16.17
  -3  -9  -6  -23.16   16.56
  -3  -9  -6    5.60   16.78
  -3  -9  -6   32.31   15.18
  -3   9  -6    9.65   18.06
  -4   9  -6   67.14   20.28
  -4  -9  -6   47.81   17.92
  -4  -9  -6    5.85   18.33
  -4  -9  -6   41.12   16.75
  -5   9  -6   43.65   20.33
  -5  -9  -6   13.93   18.03
  -5  -9  -6    3.26   20.23
  -5  -9  -6   27.38   17.07
  -6  -9  -6   47.74   19.94
  -6  -9  -6  -16.65   19.12
  -6  -9  -6   10.98   17.71
  -6   9  -6   17.95   19.48
  -7  -9  -6    4.23   19.04
  -7  -9  -6   26.71   23.37
  -7  -9  -6  -22.32   17.59
  -7   9  -6   40.44   21.86
  -8  -9  -6    6.10   20.02
  -8  -9  -6   36.56   20.77
  -8   9  -6   33.21   22.73
  -8  -9  -6  -40.34   21.76
  -6  10   6   -2.72   17.73
  -6 -10   6   -7.16   18.69
  -5  10   6   32.30   19.22
  -5 -10   6   15.70   19.68
  -4  10   6    1.16   18.12
   3 -10  -6  -83.40   30.68
  -3  10   6   18.10   17.48
   2 -10  -6  -17.06   25.55
   2  10  -6   29.53   21.00
   1  10  -6   23.60   21.06
   1 -10  -6  -40.81   21.50
   1 -10  -6    7.64   16.97
   0 -10  -6  -13.02   20.17
   0 -10  -6  -14.12   17.24
   0  10  -6   23.73   21.17
  -1 -10  -6    9.13   20.23
  -1 -10  -6    6.41   14.23
  -1 -10  -6   -5.34   18.80
  -1  10  -6   29.95   21.58
  -2  10  -6    0.78   19.61
  -2 -10  -6  -20.60   18.50
  -2 -10  -6  -12.47   14.14
  -2 -10  -6   -9.90   18.21
  -3  10  -6   -8.14   18.93
  -3 -10  -6   26.10   20.71
  -3 -10  -6    9.16   15.95
  -3 -10  -6   -3.16   20.31
  -4 -10  -6    7.21   20.90
  -4  10  -6   46.73   22.97
  -4 -10  -6   23.88   20.17
  -4 -10  -6   10.14   16.62
  -5 -10  -6   12.87   22.60
  -5  10  -6   16.56   21.20
  -5 -10  -6   -4.94   17.05
  -6  10  -6   14.40   22.72
  -6 -10  -6   -5.43   17.68
 -16   0   7   52.40   22.35
 -16   0   7  -14.55   18.59
 -15   0   7   48.01   20.56
 -15   0   7   20.20   18.69
 -14   0   7   -3.10   16.40
 -14   0   7   -0.27   16.76
 -13   0   7  280.78   26.04
 -13   0   7  225.76   24.96
 -13   0   7  235.71   23.36
 -12   0   7   -6.44   12.70
 -12   0   7    1.83   13.82
 -12   0   7   20.40   14.57
 -11   0   7  258.15   21.25
 -11   0   7  286.36   24.26
 -11   0   7  286.54   23.83
 -10   0   7    3.19   10.56
 -10   0   7   -1.03   10.10
 -10   0   7   -2.99   10.77
  -9   0   7  678.37   35.13
  -9   0   7  670.73   36.35
  -9   0   7  662.32   37.62
  -8   0   7    2.06    7.39
  -8   0   7   -5.45    7.93
  -8   0   7   -0.60    8.90
  -7   0   7    9.82    6.64
  -7   0   7   -0.09    7.30
  -7   0   7    9.39    6.27
  -6   0   7   -3.76    5.53
  -6   0   7   -1.38    4.60
  -6   0   7   -2.37    6.23
  -5   0   7  124.70    8.87
  -5   0   7  107.13    8.78
  -5   0   7  129.31    9.47
  -5   0   7  111.66   10.55
  -4   0   7   -0.77    3.29
  -4   0   7    3.00    4.47
  -4   0   7   -4.48    4.83
   4   0  -7    1.31    3.82
  -3   0   7  321.73   17.85
  -3   0   7  332.33   16.60
   3   0  -7  325.99   16.48
   3   0  -7  320.20   17.08
  -3   0   7  329.81   17.20
   2   0  -7   -3.47    3.23
  -2   0   7   -4.87    3.99
  -2   0   7   -0.45    2.80
  -2   0   7   -3.65    3.44
   2   0  -7   -2.38    2.83
   2   0  -7   -1.82    3.66
  -1   0   7  980.78   44.09
   1   0  -7  969.96   44.29
   1   0  -7  970.61   48.05
   1   0  -7  997.69   42.94
  -1   0   7 1003.88   43.00
  -1   0   7  972.01   48.21
   0   0  -7   -1.30    3.48
   0   0  -7   -3.01    3.51
   0   0  -7   -5.59    2.27
   0   0   7    4.41    1.66
   0   0   7   -3.51    3.62
   0   0  -7   -1.93    3.62
   1   0   7   11.93    4.54
   1   0   7    9.67    3.87
  -1   0  -7   13.00    4.46
  -1   0  -7   10.56    4.18
  -1   0  -7   16.12    5.37
  -2   0  -7   -1.77    5.85
  -2   0  -7   -0.69    3.80
  -2   0  -7   -4.45    4.52
   2   0   7   -0.31    4.19
   2   0   7   -5.35    3.61
  -3   0  -7 2953.48  146.35
  -3   0  -7 3114.24  129.11
  -3   0  -7 2948.70  129.00
  -4   0  -7   -1.13    8.28
  -4   0  -7    7.28    4.74
  -4   0  -7   -5.42    6.33
  -5   0  -7  529.12   27.34
  -5   0  -7  548.10   29.13
  -5   0  -7  574.34   34.51
  -6   0  -7   -7.64    6.13
  -6   0  -7    4.97    8.50
  -6   0  -7   -2.65    9.89
  -7   0  -7    6.37   12.03
  -7   0  -7    6.44    9.88
  -7   0  -7   17.70    8.04
  -8   0  -7   -0.14    7.92
  -8   0  -7  -10.26   10.95
  -8   0  -7   -5.16   13.78
  -9   0  -7  669.08   39.46
  -9   0  -7  760.61   37.19
  -9   0  -7  695.07   45.73
 -10   0  -7   -3.22   13.98
 -10   0  -7   -3.59   10.33
 -10   0  -7    2.75   13.09
 -11   0  -7   19.55   12.08
 -11   0  -7    4.30   17.25
 -11   0  -7   18.43   14.94
 -12   0  -7   14.70   15.98
 -12   0  -7   -3.35   17.56
 -12   0  -7    4.59   12.99
 -13   0  -7   28.64   21.80
 -13   0  -7   40.92   19.67
 -14   0  -7  -18.74   21.05
 -14   0  -7   21.93   18.95
 -15   0  -7   22.00   20.82
 -15   0  -7  -13.83   23.05
 -16   1   7   -4.59   18.70
 -16  -1   7  -10.41   19.16
 -16  -1   7   35.60   22.16
 -16   1   7   27.25   21.16
 -15  -1   7  486.53   35.71
 -15   1   7  519.74   39.40
 -15  -1   7  473.20   38.01
 -14   1   7    9.07   17.10
 -14  -1   7   12.17   16.79
 -14  -1   7   36.93   18.60
 -14   1   7    4.67   16.79
 -13  -1   7  250.18   25.49
 -13   1   7  275.66   26.66
 -13  -1   7  262.31   26.48
 -13   1   7  322.91   26.41
 -13  -1   7  269.51   24.15
 -12  -1   7    2.68   13.73
 -12  -1   7    8.02   14.07
 -12   1   7   10.39   13.61
 -12  -1   7   11.84   13.73
 -12   1   7    2.05   13.12
 -11  -1   7   38.68   14.51
 -11   1   7   20.50   14.98
 -11  -1   7   27.00   12.89
 -11   1   7   42.89   13.88
 -11   1   7   27.67   12.91
 -11  -1   7   28.44   12.86
 -10  -1   7    8.01   11.09
 -10   1   7   -2.06   10.57
 -10   1   7   -0.79   12.81
 -10  -1   7   -7.88   10.08
 -10   1   7  -18.22    9.78
 -10  -1   7    4.86   10.39
  -9  -1   7   47.61   12.19
  -9   1   7   88.41   14.50
  -9  -1   7   79.97   11.63
  -9   1   7   65.82   12.83
  -9  -1   7   70.59   11.84
  -9   1   7   67.04   12.52
  -8   1   7    2.39    9.33
  -8  -1   7    5.61    7.96
  -8  -1   7   -0.65    8.72
  -8   1   7   22.71    9.05
  -8   1   7   16.75    9.07
  -8  -1   7   -0.34    7.38
  -7  -1   7   87.98    9.98
  -7   1   7   67.49   10.35
  -7  -1   7   99.30    9.97
  -7  -1   7   65.28   10.69
  -7   1   7   76.56   10.67
  -7   1   7   79.39    7.70
  -7   1   7   73.66    9.95
  -6   1   7   74.16    6.22
  -6   1   7   73.42    9.41
  -6   1   7   80.56    8.95
  -6   1   7   65.06    9.26
  -6  -1   7   79.67    9.88
  -6  -1   7   67.18    8.06
  -5   1   7   19.08    6.67
  -5   1   7   10.65    4.67
  -5  -1   7   15.17    5.13
  -5   1   7   11.21    6.22
  -5   1   7   22.42    3.19
   5   1  -7   19.17    5.35
  -5  -1   7   22.17    6.90
  -4  -1   7    7.80    5.92
  -4  -1   7   -2.34    3.91
   4   1  -7   -1.66    3.97
  -4   1   7   -3.12    4.74
   4   1  -7    2.59    4.07
  -4   1   7    3.81    5.39
   3   1  -7  481.45   25.02
  -3   1   7  448.13   23.85
   3   1  -7  490.93   22.01
  -3  -1   7  466.30   23.95
  -3   1   7  480.08   23.38
  -3  -1   7  473.64   21.88
   2  -1  -7   -4.62    3.82
  -2  -1   7    0.41    2.91
  -2   1   7   -2.70    3.83
   2   1  -7   -3.70    3.84
  -2   1   7    5.12    4.49
   2   1  -7   -0.50    3.84
   2  -1  -7   -1.34    2.21
  -2   1   7   -4.85    3.58
  -2  -1   7    2.88    4.28
   2   1  -7   -1.87    2.94
  -1   1   7  461.64   22.44
  -1   1   7  510.04   23.19
   1   1  -7  430.57   20.85
   1  -1  -7  462.64   23.75
   1  -1  -7  443.81   22.83
   1   1  -7  460.35   20.76
  -1  -1   7  480.77   22.44
   1   1  -7  460.62   22.46
   1  -1  -7  485.38   22.23
   1   1  -7  465.17   24.56
  -1   1   7  441.07   24.68
   0   1  -7  195.57   12.43
   0   1  -7  177.24   10.35
   0  -1  -7  180.96   12.42
   0   1  -7  191.12   10.19
   0   1   7  166.28   13.86
   0  -1  -7  210.68   12.39
   0  -1   7  189.80   11.22
   0  -1  -7  184.32   11.42
   0  -1  -7  176.56   11.43
   0   1  -7  205.89   11.55
   0   1   7  192.05   11.75
  -1   1  -7 2484.69  119.39
  -1  -1  -7 2508.48  105.68
  -1   1  -7 2469.72  105.37
  -1  -1  -7 2547.14  107.08
   1   1   7 2435.60  106.87
   1   1   7 2543.87  106.06
   1  -1   7 2419.14  105.85
   1  -1   7 2479.00  104.99
  -1  -1  -7 2487.57  106.20
  -1   1  -7 2498.10  106.15
  -1  -1  -7 2366.15  119.70
  -2  -1  -7    4.32    5.28
   2  -1   7   -1.97    3.27
   2   1   7    5.58    4.84
  -2  -1  -7   -1.15    4.32
  -2  -1  -7    3.64    6.84
  -2   1  -7    4.21    3.91
  -2   1  -7    4.70    3.57
  -2   1  -7    1.63    5.39
   2  -1   7    0.20    4.27
  -3  -1  -7  175.32   15.78
  -3   1  -7  197.32   13.40
   3  -1   7  190.21   13.00
  -3   1  -7  192.57   11.47
  -3   1  -7  191.94   15.68
  -3  -1  -7  184.54   13.50
  -4   1  -7    9.19    6.60
  -4   1  -7   -4.35    3.87
  -4  -1  -7    2.23    6.62
  -4   1  -7   -5.19    7.91
  -4  -1  -7   -2.33    8.12
  -5  -1  -7  670.30   34.43
  -5   1  -7  716.86   31.37
  -5   1  -7  648.04   33.82
  -5   1  -7  689.47   40.67
  -5  -1  -7  657.08   39.24
  -5   1  -7  647.96   31.29
  -5  -1  -7  667.94   33.55
  -6  -1  -7  -14.81    8.50
  -6   1  -7   -2.23    8.01
  -6  -1  -7    0.52    7.22
  -6   1  -7    6.96    5.52
  -6  -1  -7    1.07    9.92
  -6   1  -7   -7.20    4.85
  -6   1  -7   -2.55   10.76
  -7   1  -7  544.77   26.73
  -7  -1  -7  495.65   30.20
  -7  -1  -7  473.11   34.75
  -7   1  -7  496.95   29.84
  -7   1  -7  589.19   37.90
  -7  -1  -7  544.92   28.84
  -8  -1  -7    3.03   12.20
  -8  -1  -7  -11.03    8.59
  -8   1  -7    8.08    7.56
  -8   1  -7   -0.40   13.93
  -8  -1  -7    8.61   11.07
  -8   1  -7   13.49   11.31
  -9  -1  -7   50.75   10.58
  -9   1  -7   69.93   18.87
  -9  -1  -7   53.96   16.47
  -9   1  -7   83.49   11.15
  -9  -1  -7   74.87   14.95
  -9   1  -7   68.78   14.82
 -10  -1  -7   -4.38   12.39
 -10   1  -7    6.50   16.27
 -10   1  -7   -6.05   13.53
 -10  -1  -7    2.11    6.53
 -10  -1  -7    1.68   14.71
 -10   1  -7   19.93    9.87
 -11   1  -7   34.13   16.64
 -11   1  -7   36.19   11.73
 -11  -1  -7   31.36   15.71
 -11  -1  -7   35.35   18.12
 -11   1  -7   48.02   20.96
 -11  -1  -7    3.09    5.50
 -12  -1  -7   -5.19   15.81
 -12  -1  -7   25.02   18.55
 -12   1  -7   22.95   20.40
 -12  -1  -7   32.02   11.48
 -12   1  -7   13.87   16.77
 -13  -1  -7   38.98   18.66
 -13  -1  -7   44.16   15.95
 -13   1  -7   37.76   22.20
 -13  -1  -7   -3.22   19.53
 -13   1  -7    3.56   18.80
 -14   1  -7   25.41   20.02
 -14   1  -7   28.47   26.99
 -14  -1  -7   11.33   19.39
 -14  -1  -7   26.61   22.56
 -15  -1  -7   19.65   23.35
 -15   1  -7    5.23   26.56
 -15  -1  -7   -7.45   20.65
 -15   1  -7   35.14   23.08
 -16  -2   7   27.58   20.35
 -15   2   7  -21.15   17.66
 -15  -2   7   27.32   19.03
 -15  -2   7    2.93   19.37
 -15   2   7   -9.66   17.99
 -14  -2   7   32.53   17.07
 -14   2   7   33.04   18.76
 -14   2   7    9.70   16.81
 -14  -2   7    9.28   17.12
 -14  -2   7   -6.82   17.35
 -13   2   7  131.80   20.57
 -13  -2   7  142.29   19.19
 -13  -2   7  107.82   20.69
 -13   2   7  111.09   19.45
 -13  -2   7  126.98   20.42
 -12   2   7   24.51   14.58
 -12   2   7    8.36   13.53
 -12  -2   7   24.86   15.77
 -12  -2   7   22.76   14.65
 -12  -2   7   58.51   15.40
 -11  -2   7  164.89   18.82
 -11   2   7  149.25   18.25
 -11  -2   7  148.03   20.25
 -11   2   7  178.07   19.40
 -11  -2   7  205.12   18.62
 -10  -2   7  154.01   18.12
 -10  -2   7  206.36   16.83
 -10   2   7  166.99   17.45
 -10   2   7  188.43   18.61
 -10  -2   7  161.63   17.52
 -10   2   7  175.52   16.71
  -9  -2   7  178.28   16.46
  -9   2   7  187.13   15.62
  -9  -2   7  141.07   16.62
  -9   2   7  171.28   16.77
  -9   2   7  164.31   16.95
  -9  -2   7  161.68   14.79
  -8  -2   7   16.42    9.87
  -8  -2   7   10.01    8.51
  -8   2   7    7.90    9.22
  -8   2   7    1.49    8.84
  -8  -2   7    7.43    8.04
  -8   2   7   25.51    6.22
  -7   2   7   81.28    6.50
  -7   2   7   54.81    9.88
  -7  -2   7   43.21   10.40
  -7  -2   7   68.21    9.32
  -7   2   7   64.89   10.94
  -6   2   7  145.56    7.68
  -6   2   7  122.97   11.77
  -6  -2   7   98.31   12.04
  -6   2   7  112.82   11.62
  -6  -2   7  144.47   10.54
  -5  -2   7  327.83   20.61
   5   2  -7  348.04   18.50
  -5   2   7  358.33   21.07
  -5   2   7  352.38   19.82
  -5  -2   7  361.69   17.72
  -4  -2   7   -1.65    3.67
   4   2  -7    2.91    4.20
  -4  -2   7    4.71    5.88
  -4   2   7   -0.81    5.52
  -4   2   7    1.40    5.29
   4   2  -7   -5.23    5.30
   3   2  -7    0.90    4.96
  -3   2   7    6.16    5.29
  -3   2   7   11.32    5.61
  -3  -2   7    9.22    3.17
  -3  -2   7    2.77    5.74
   3   2  -7   14.28    3.71
  -2  -2   7  530.16   23.38
   2   2  -7  550.55   29.07
  -2  -2   7  539.80   26.38
   2   2  -7  554.24   23.50
  -2   2   7  569.46   26.59
   2  -2  -7  496.84   26.60
  -2   2   7  546.10   26.84
  -1   2   7    0.53    4.96
   1   2  -7    5.98    4.26
   1   2  -7   -1.44    4.96
  -1  -2   7    1.68    4.26
   1   2  -7    1.98    2.42
   1  -2  -7   10.29    4.39
   1   2  -7    1.57    2.00
  -1   2   7    7.35    4.91
   0   2   7   24.31    5.00
   0  -2  -7   14.59    5.57
   0   2   7   13.32    5.51
   0   2   7   18.41    5.54
   0  -2   7   20.32    4.53
   0   2  -7   19.71    3.94
   0   2  -7   20.68    5.71
   0   2  -7   20.48    4.37
   0  -2  -7   20.56    5.91
   1  -2   7   65.44    5.43
  -1   2  -7   49.40    7.53
  -1   2  -7   47.04    5.25
   1   2   7   47.42    6.98
  -1   2  -7   51.21    6.03
  -1  -2  -7   63.41    7.63
   1  -2   7   45.46    5.18
  -1  -2  -7   48.37    7.44
  -2  -2  -7  194.64   14.97
  -2   2  -7  217.26   11.04
   2  -2   7  198.62   10.29
   2  -2   7  199.71   12.28
  -2   2  -7  184.79   12.44
  -2  -2  -7  180.36   13.54
  -2   2  -7  197.72   14.72
  -3  -2  -7 1343.53   62.42
  -3   2  -7 1412.45   70.37
  -3  -2  -7 1306.74   69.90
  -3   2  -7 1335.92   61.31
   3  -2   7 1455.95   61.31
  -3   2  -7 1438.76   59.89
  -4  -2  -7   11.60    7.55
  -4   2  -7    3.24    3.36
  -4   2  -7    9.92    7.79
  -4  -2  -7   12.61    8.60
  -4   2  -7    5.21    3.51
  -5  -2  -7   54.39   10.17
  -5   2  -7   51.49    5.40
  -5   2  -7   36.49   11.33
  -5   2  -7   34.45    9.36
  -5   2  -7   57.27    5.52
  -5  -2  -7   49.91    9.19
  -5  -2  -7   53.59   11.17
  -6   2  -7  184.75   20.29
  -6  -2  -7  171.34   16.51
  -6  -2  -7  167.73   18.73
  -6  -2  -7  227.05   16.84
  -6   2  -7  180.48   11.79
  -6   2  -7  204.12   12.01
  -6   2  -7  209.02   16.27
  -7   2  -7   19.07    5.71
  -7   2  -7   -4.14   12.83
  -7   2  -7   26.04    6.48
  -7  -2  -7    8.00    9.75
  -7  -2  -7   10.59   12.39
  -7  -2  -7   19.64   11.07
  -7   2  -7   16.35   11.06
  -8  -2  -7   26.27   14.48
  -8  -2  -7   46.21   12.79
  -8   2  -7   25.86   11.95
  -8   2  -7   32.69    7.44
  -8  -2  -7   45.53   11.51
  -8   2  -7    8.59   16.70
  -9   2  -7  178.49   20.08
  -9   2  -7  176.50   27.19
  -9  -2  -7  143.72   17.41
  -9  -2  -7  124.58   19.92
  -9   2  -7  168.42   13.19
  -9  -2  -7  162.29   19.08
 -10  -2  -7   47.76   17.30
 -10  -2  -7   94.54   15.92
 -10   2  -7   30.26   21.99
 -10  -2  -7   45.06   15.67
 -10   2  -7   10.63   13.91
 -11  -2  -7    9.41   13.97
 -11  -2  -7    7.38   14.93
 -11   2  -7  -19.78   21.48
 -11   2  -7  -10.51   14.69
 -11  -2  -7  -16.99   16.10
 -12  -2  -7   48.91   20.45
 -12  -2  -7   62.00   19.65
 -12   2  -7   72.94   20.50
 -12   2  -7   75.79   27.04
 -12  -2  -7   50.47   16.79
 -13   2  -7  -15.84   23.26
 -13   2  -7   -0.23   17.53
 -13  -2  -7   -4.11   16.08
 -13  -2  -7  -14.51   19.88
 -13  -2  -7   -1.55   18.06
 -14  -2  -7   33.74   23.09
 -14  -2  -7   48.28   19.36
 -14  -2  -7   18.56   19.76
 -14   2  -7    4.34   19.91
 -14   2  -7   48.43   29.18
 -15  -2  -7   12.72   19.29
 -15   2  -7   38.07   29.45
 -15  -2  -7   11.79   24.67
 -15  -3   7  125.50   25.37
 -15  -3   7  180.41   23.62
 -15   3   7  131.47   23.90
 -15  -3   7  126.23   24.98
 -14   3   7   28.10   17.79
 -14  -3   7   28.13   19.00
 -14  -3   7   36.71   18.04
 -14  -3   7   34.11   19.97
 -14   3   7   34.30   19.29
 -13  -3   7   83.78   19.99
 -13   3   7  103.12   19.87
 -13   3   7   67.28   16.08
 -13  -3   7   99.10   18.89
 -13  -3   7  100.10   21.23
 -12   3   7  263.77   25.40
 -12  -3   7  291.04   26.57
 -12  -3   7  240.87   25.58
 -12  -3   7  333.60   24.17
 -11   3   7   38.27   14.65
 -11  -3   7   30.70   15.44
 -11   3   7   38.53   12.43
 -11  -3   7   39.46   14.53
 -11  -3   7   29.70   13.04
 -10   3   7  193.43   18.87
 -10   3   7  149.76   17.65
 -10  -3   7  161.04   18.87
 -10  -3   7  162.20   18.20
 -10  -3   7  171.38   16.26
  -9  -3   7   17.15   12.57
  -9  -3   7   35.36   10.41
  -9   3   7   33.87   11.74
  -9  -3   7   40.69   12.15
  -9   3   7   32.57    6.99
  -9   3   7   50.18   12.50
  -8   3   7  -11.54    9.33
  -8   3   7    2.87    9.11
  -8  -3   7    6.07    7.81
  -8  -3   7    4.65    9.73
  -8   3   7    7.89    5.20
  -8  -3   7   17.96   10.57
  -7  -3   7   25.14    7.44
  -7   3   7   12.44    9.21
  -7   3   7   13.51    4.11
  -7   3   7   11.84    9.07
  -7  -3   7    9.46    9.32
   6   3  -7   20.71    7.56
  -6   3   7   12.53    7.42
  -6   3   7   21.80    8.49
  -6  -3   7   17.56    5.98
  -6   3   7   14.71    2.87
  -6  -3   7   27.65    9.35
   5   3  -7   89.85   11.20
  -5  -3   7   72.77   10.37
  -5   3   7   87.38    9.92
  -5   3   7   84.32   10.35
  -5  -3   7  101.25    7.54
   5   3  -7   71.83    8.54
   4   3  -7  125.58   12.22
  -4  -3   7  142.17   12.18
  -4   3   7  136.28   11.89
  -4  -3   7  132.34    8.12
  -4   3   7  156.31   11.99
   4   3  -7  124.36    9.16
  -3  -3   7  158.42   12.06
  -3   3   7  147.23   11.97
   3   3  -7  150.07    8.07
  -3   3   7  143.73   11.76
  -3  -3   7  160.97    7.60
   3  -3  -7  146.24    8.91
   3  -3  -7  143.33    8.80
   3   3  -7  153.93   13.08
  -2  -3   7   69.13    8.19
  -2   3   7   75.50    9.11
   2  -3  -7   85.74    6.41
  -2   3   7   61.52    8.41
   2   3  -7   80.04    9.99
   2  -3  -7   86.28    6.70
   1  -3  -7  577.09   29.14
  -1   3   7  560.74   28.48
   1   3  -7  552.31   31.08
  -1  -3   7  565.29   27.06
  -1   3   7  559.01   27.91
   1   3  -7  589.61   27.75
   1  -3  -7  547.39   28.72
   0  -3   7    4.96    4.31
   0   3  -7    4.34    6.05
   0   3   7    8.95    6.28
   0  -3  -7   10.41    6.15
   0  -3  -7   13.40    5.61
   0   3   7    4.41    5.75
   0   3  -7   12.47    4.89
   1  -3   7  835.04   35.87
  -1  -3  -7  814.92   38.84
   1   3   7  827.64   39.25
  -1   3  -7  846.08   36.80
   1  -3   7  825.18   36.27
  -1   3  -7  798.96   35.51
  -1  -3  -7  806.93   42.05
  -1   3  -7  760.77   42.82
   2  -3   7  300.82   16.19
  -2  -3  -7  309.88   18.59
  -2   3  -7  291.23   15.56
  -2   3  -7  306.15   14.84
  -2  -3  -7  299.78   19.73
   2  -3   7  300.35   14.17
  -2   3  -7  277.38   19.71
  -3   3  -7  593.73   34.14
  -3   3  -7  599.82   26.05
  -3   3  -7  568.82   28.41
  -3  -3  -7  590.30   30.78
   3  -3   7  632.52   29.01
  -3  -3  -7  580.02   33.30
  -4  -3  -7  914.12   49.35
  -4   3  -7  898.76   42.77
  -4   3  -7  909.44   50.05
  -4  -3  -7  978.55   45.11
  -5  -3  -7   87.28   13.17
  -5  -3  -7   82.78   12.02
  -5   3  -7   52.88   11.97
  -5  -3  -7   53.45   10.74
  -6  -3  -7   -5.00    9.82
  -6   3  -7   -3.17   10.81
  -6  -3  -7   -4.79    9.22
  -6  -3  -7    6.45   10.67
  -6   3  -7   -1.53    8.92
  -7  -3  -7  108.93   16.29
  -7   3  -7  102.75   18.03
  -7  -3  -7   98.62   14.10
  -7   3  -7   82.42   14.04
  -7  -3  -7   93.98   15.31
  -8   3  -7  399.47   27.59
  -8   3  -7  415.26   34.50
  -8  -3  -7  403.16   27.02
  -8  -3  -7  412.18   28.01
  -8  -3  -7  413.43   32.14
  -9  -3  -7    4.08   14.26
  -9   3  -7   -5.49   13.29
  -9   3  -7  -24.84   17.09
  -9  -3  -7   43.90   14.18
  -9  -3  -7   10.64   13.57
 -10   3  -7   61.32   16.60
 -10  -3  -7   68.70   18.39
 -10  -3  -7   52.86   15.10
 -10  -3  -7   80.90   18.71
 -10   3  -7   16.73   22.72
 -11   3  -7  -24.11   23.89
 -11  -3  -7    6.48   17.78
 -11  -3  -7   -9.73   15.00
 -11   3  -7  -19.03   14.85
 -11  -3  -7   29.72   15.05
 -12   3  -7   70.51   30.40
 -12   3  -7   38.71   19.15
 -12  -3  -7   37.43   20.97
 -12  -3  -7  116.96   22.18
 -12  -3  -7   85.15   19.87
 -13  -3  -7    3.24   18.07
 -13  -3  -7    8.90   21.81
 -13   3  -7    0.76   18.33
 -13   3  -7   24.17   28.80
 -13  -3  -7   14.65   16.89
 -14  -3  -7   34.17   20.83
 -14  -3  -7   85.03   22.29
 -14   3  -7   56.33   23.88
 -14   3  -7   65.51   30.90
 -14  -3  -7   61.87   25.69
 -15  -4   7   10.99   20.87
 -14  -4   7   71.20   23.35
 -14  -4   7   79.35   19.25
 -14  -4   7   63.10   21.32
 -14   4   7   56.76   20.23
 -13  -4   7   14.78   15.60
 -13  -4   7    1.59   18.66
 -13   4   7    9.96   17.25
 -13  -4   7    9.56   18.07
 -12   4   7   83.09   18.31
 -12  -4   7   44.88   17.81
 -12   4   7   56.55   17.87
 -12  -4   7   77.89   16.44
 -12  -4   7   62.35   19.22
 -11  -4   7  236.18   19.95
 -11   4   7  178.28   21.40
 -11  -4   7  219.45   23.39
 -11   4   7  242.94   22.67
 -11  -4   7  223.99   23.57
 -10   4   7  103.34   16.25
 -10  -4   7   93.65   14.00
 -10  -4   7   58.65   16.41
 -10  -4   7  102.93   15.95
 -10   4   7   78.99   15.40
  -9  -4   7   29.83   12.90
  -9  -4   7   16.72   13.39
  -9   4   7   35.30   12.91
  -9   4   7   18.62   10.37
  -9  -4   7   45.61   10.48
  -8  -4   7   69.72   10.29
  -8  -4   7   54.15   13.52
  -8   4   7   70.21   12.92
  -7   4   7   -1.00    8.07
  -7   4   7   -9.36    9.58
  -7   4   7   -1.63    4.78
  -7  -4   7    5.86    6.93
  -7  -4   7   -0.16    9.93
   6  -4  -7   90.52    7.80
  -6  -4   7  113.27    9.05
  -6   4   7  124.79   13.02
  -6  -4   7   85.22   12.62
  -6   4   7  103.20    8.20
  -6   4   7  109.05   12.71
   6   4  -7  106.66   10.80
  -5   4   7   12.10    8.33
   5   4  -7    4.56    8.55
   5  -4  -7   16.14    4.33
  -5  -4   7   11.71    4.88
  -5   4   7   10.62    7.93
  -5  -4   7   -0.17    7.94
   5   4  -7    3.23    5.28
   4   4  -7    3.63    8.14
  -4   4   7   -7.81    7.15
   4   4  -7    5.47    3.50
   4  -4  -7   -2.36    3.72
  -4  -4   7   -0.58    7.03
  -4  -4   7    4.36    3.29
  -4   4   7   -7.61    7.83
  -3   4   7  478.21   25.97
   3  -4  -7  482.27   24.75
  -3   4   7  443.20   25.44
   3   4  -7  486.13   28.67
  -3  -4   7  463.77   25.45
  -2   4   7  263.11   18.08
  -2  -4   7  260.79   16.15
   2   4  -7  280.82   19.67
   2  -4  -7  274.67   15.82
  -2   4   7  272.32   17.50
  -1   4   7  933.90   42.91
  -1   4   7  853.64   41.45
   1  -4  -7  843.33   44.10
   1   4  -7  886.85   46.79
  -1  -4   7  885.75   40.55
   0  -4  -7  112.13   11.52
   0   4   7   90.52   10.80
   0  -4   7  103.80    8.90
   0   4   7  145.20   12.74
   0   4  -7   98.11   12.00
   0   4  -7  121.76    9.49
   0  -4  -7  119.56   10.29
  -1   4  -7  103.68    8.51
  -1  -4  -7  125.91   11.97
  -1   4  -7  101.20   12.08
   1  -4   7  105.45    7.82
  -1  -4  -7  112.45   10.99
   1  -4   7  119.07    7.80
  -1   4  -7  108.04    7.23
   2  -4   7   75.98    5.67
  -2  -4  -7   73.11   10.33
  -2   4  -7   58.17   10.59
  -2  -4  -7   77.72   11.14
   2  -4   7   71.32    7.39
  -2   4  -7   82.18    6.18
  -2   4  -7   67.12    6.71
  -3  -4  -7  577.47   32.06
  -3   4  -7  513.94   26.50
  -3  -4  -7  556.69   30.00
   3  -4   7  578.07   27.39
  -3   4  -7  559.80   33.45
  -4   4  -7    2.69    8.41
  -4  -4  -7  -11.21    8.42
  -4   4  -7   -8.20    6.78
  -4  -4  -7    3.84    9.46
  -4  -4  -7    2.36    8.70
  -5   4  -7  264.29   18.28
  -5  -4  -7  270.82   20.47
  -5  -4  -7  297.53   22.90
  -5   4  -7  251.04   21.78
  -5  -4  -7  273.80   21.08
  -6   4  -7  506.39   34.21
  -6  -4  -7  522.54   31.03
  -6  -4  -7  533.96   33.80
  -6  -4  -7  519.49   31.30
  -7   4  -7  -10.81   10.10
  -7   4  -7   -7.74   13.23
  -7  -4  -7  -10.44   10.87
  -7  -4  -7   -8.26   12.20
  -7  -4  -7   14.18   12.65
  -8  -4  -7    5.04   12.99
  -8   4  -7   -4.07   11.98
  -8   4  -7   12.32   16.30
  -8  -4  -7   24.93   14.09
  -8  -4  -7    9.77   12.60
  -9   4  -7   36.96   20.93
  -9  -4  -7   68.74   16.49
  -9  -4  -7   82.94   18.36
  -9   4  -7   79.94   17.06
  -9  -4  -7   35.48   15.38
 -10   4  -7    8.95   14.74
 -10  -4  -7   23.31   16.76
 -10   4  -7  -29.14   20.00
 -10  -4  -7    6.61   16.12
 -10  -4  -7   33.05   16.67
 -11   4  -7  -10.17   16.92
 -11  -4  -7   15.65   18.71
 -11  -4  -7   -2.51   16.00
 -11  -4  -7    7.22   15.82
 -11   4  -7  -70.78   22.33
 -12  -4  -7   41.62   19.35
 -12   4  -7   17.21   18.63
 -12  -4  -7   73.15   22.10
 -12  -4  -7  108.03   21.95
 -12   4  -7   -9.68   26.14
 -13  -4  -7   26.38   22.63
 -13   4  -7  -15.19   30.33
 -13  -4  -7   35.87   19.63
 -13  -4  -7   23.49   19.42
 -13   4  -7   35.88   21.06
 -14  -4  -7    3.67   20.87
 -14   4  -7  -28.71   30.67
 -14   4  -7  -28.83   21.26
 -14  -4  -7   16.92   24.80
 -14  -4  -7   30.76   21.87
 -14  -5   7    3.50   19.54
 -14  -5   7   60.49   22.88
 -14   5   7   26.22   20.03
 -13   5   7   25.09   18.35
 -13  -5   7   99.80   20.76
 -13  -5   7   69.53   21.21
 -12   5   7  164.45   22.39
 -12  -5   7  181.59   24.42
 -12  -5   7  169.85   24.34
 -11   5   7   15.51   15.70
 -11  -5   7   22.57   17.58
 -11   5   7  -10.91   16.55
 -11  -5   7    5.89   16.46
 -10   5   7   62.32   16.01
 -10  -5   7   50.80   12.15
 -10   5   7   40.78   16.50
 -10  -5   7   52.34   17.42
 -10  -5   7   66.46   17.33
  -9  -5   7   72.61   11.78
  -9   5   7   78.40   15.91
  -9  -5   7   86.64   16.15
  -9  -5   7   72.79   16.80
  -9   5   7   57.34   15.35
  -8  -5   7   26.93    8.87
  -8  -5   7   24.80   13.41
  -8   5   7    4.95   12.82
  -8   5   7    8.75   12.44
  -7   5   7   11.84   11.33
  -7  -5   7   30.58   13.41
  -7  -5   7   38.43    8.41
  -7   5   7   18.61   11.55
  -6   5   7    2.65    6.23
  -6   5   7   -2.44    3.62
  -6  -5   7    4.28    6.13
  -6  -5   7    3.81   10.22
  -6   5   7    0.88   10.76
   5   5  -7    0.12   10.30
  -5  -5   7   23.94    5.09
  -5  -5   7    1.98    9.54
  -5   5   7   11.02    9.52
  -5   5   7   25.90   10.05
  -4  -5   7   13.91    9.07
  -4   5   7   19.42    9.67
  -4  -5   7   20.35    3.44
  -4   5   7   14.33    8.97
   4   5  -7   18.73   10.67
  -3   5   7   32.23    9.79
  -3  -5   7   23.94    9.00
   3   5  -7   17.04   10.25
  -3   5   7    6.76    8.87
   2   5  -7    0.49    9.11
  -2   5   7    0.39    8.21
  -2   5   7    2.88    8.28
  -2  -5   7   -0.97    6.85
  -1  -5   7  216.55   14.60
  -1   5   7  172.64   15.39
   1   5  -7  214.35   18.22
   1  -5  -7  230.03   15.57
   0  -5  -7  718.20   37.66
   0   5   7  787.77   37.52
   0  -5  -7  738.25   39.85
   0  -5   7  762.14   35.23
   0   5  -7  759.46   42.74
  -1  -5  -7  158.90   14.17
  -1   5  -7  163.28   16.20
   1  -5   7  149.78   11.14
   1  -5   7  173.64   10.75
  -1   5  -7  168.42    9.75
  -1  -5  -7  176.30   15.89
  -1   5  -7  153.67   11.93
  -2  -5  -7   59.38   10.20
  -2  -5  -7   69.55   12.28
   2  -5   7   69.81    6.16
  -2   5  -7   61.76   11.97
   2  -5   7   67.53    7.63
  -2   5  -7   57.32    7.11
  -3   5  -7  228.54   19.66
  -3   5  -7  223.72   14.29
  -3  -5  -7  221.36   18.24
  -3  -5  -7  215.47   17.91
  -4  -5  -7   38.40   12.21
  -4  -5  -7   40.15   12.33
  -4   5  -7   47.43    8.60
  -4  -5  -7   39.11   10.97
  -4   5  -7   33.80   11.95
  -5   5  -7   -3.49    8.56
  -5  -5  -7  -17.03   10.21
  -5   5  -7    2.05   10.62
  -5  -5  -7   -1.91   11.19
  -5  -5  -7   -0.68   11.26
  -6   5  -7    0.81   11.83
  -6   5  -7   -7.76    9.43
  -6  -5  -7   -7.52   12.14
  -6  -5  -7   -3.77   11.67
  -6  -5  -7   15.10   11.89
  -7  -5  -7    1.81   12.75
  -7   5  -7   13.88   13.98
  -7   5  -7   -7.00    7.79
  -7  -5  -7   -2.39   13.06
  -7  -5  -7   -5.64   12.68
  -8   5  -7   48.01   14.61
  -8  -5  -7   85.70   17.11
  -8  -5  -7   83.20   18.57
  -8   5  -7   96.43   20.15
  -8  -5  -7   70.96   17.14
  -9   5  -7   36.99   15.92
  -9  -5  -7   46.38   17.70
  -9  -5  -7   39.30   16.89
  -9  -5  -7   25.62   16.91
  -9   5  -7   16.15   19.98
 -10  -5  -7   25.32   16.96
 -10  -5  -7   35.10   19.10
 -10   5  -7   11.70   17.01
 -10   5  -7   -0.58   20.93
 -10  -5  -7   30.27   18.44
 -11  -5  -7   36.90   21.00
 -11  -5  -7    4.93   17.97
 -11   5  -7  -23.53   15.91
 -11   5  -7  -83.91   22.08
 -11  -5  -7  -22.67   17.10
 -12  -5  -7  190.52   25.70
 -12   5  -7   75.76   30.89
 -12   5  -7   89.64   23.64
 -12  -5  -7  153.43   27.31
 -12  -5  -7  206.97   26.70
 -13  -5  -7   24.16   20.92
 -13   5  -7 -106.90   26.46
 -13  -5  -7    4.51   21.53
 -13   5  -7   -4.76   21.44
 -13  -5  -7   19.55   22.85
 -13  -6   7   19.72   21.57
 -13   6   7    1.78   19.55
 -13  -6   7   37.48   22.11
 -12   6   7   -3.65   18.07
 -12  -6   7    2.99   19.13
 -12  -6   7    2.20   18.44
 -11   6   7  -16.37   16.01
 -11  -6   7  -10.50   16.26
 -11  -6   7  -42.90   16.10
 -10  -6   7   85.74   18.76
 -10  -6   7   70.29   19.97
 -10   6   7   52.47   17.55
  -9  -6   7   41.62   17.59
  -9   6   7   74.13   17.11
  -9   6   7   72.12   17.23
  -8   6   7   12.74   13.69
  -8   6   7   -9.93   13.74
  -8  -6   7  -17.89   13.39
  -7   6   7   72.04   15.56
  -7   6   7   87.47   14.99
  -7  -6   7   40.83   15.64
  -6   6   7   75.84   14.47
  -6   6   7   72.86   14.88
  -6  -6   7   78.95   14.70
  -5  -6   7  136.80   16.42
   5   6  -7  199.38   20.76
  -5   6   7  180.90   17.32
  -4  -6   7  -10.48    9.95
  -4   6   7  -11.81    9.96
  -4   6   7   -8.24   10.19
   4   6  -7    2.48   11.37
  -3  -6   7  234.90   18.32
  -3   6   7  255.36   19.96
  -3   6   7  261.81   19.96
   3   6  -7  259.50   22.26
  -2   6   7   62.25   11.71
   2   6  -7   44.02   12.77
  -2  -6   7   37.90   10.04
  -1   6   7  271.60   20.32
   1   6  -7  327.09   24.15
  -1  -6   7  300.12   18.81
   0  -6  -7  197.80   16.63
   0  -6   7  187.76   14.76
   0   6  -7  242.51   20.07
   0  -6  -7  173.84   17.01
  -1  -6  -7  -11.61    8.86
  -1  -6  -7   -5.04   10.75
   1  -6   7   -2.97    5.92
  -1   6  -7    8.27   10.80
  -1   6  -7    1.86    5.04
  -2   6  -7   13.33   11.58
  -2  -6  -7    9.17    9.95
  -2  -6  -7   21.40   11.75
   2  -6   7   -1.75    4.94
  -2   6  -7    8.40    6.02
  -3  -6  -7   17.41   13.46
  -3  -6  -7   20.57   11.26
  -3   6  -7   38.83   12.95
  -3  -6  -7   36.22   11.80
  -3   6  -7   51.05    8.46
  -4   6  -7   40.05    9.56
  -4  -6  -7   30.75   13.79
  -4   6  -7   33.87   13.20
  -4  -6  -7   30.96   12.34
  -4  -6  -7   20.98   12.31
  -5   6  -7   62.39   11.48
  -5  -6  -7   77.30   15.87
  -5  -6  -7   81.28   15.22
  -5  -6  -7   91.59   17.04
  -5   6  -7   82.06   16.62
  -6  -6  -7  267.99   24.28
  -6   6  -7  276.54   26.14
  -6  -6  -7  318.50   25.27
  -6   6  -7  256.48   19.98
  -6  -6  -7  282.97   25.01
  -7  -6  -7    3.04   15.53
  -7  -6  -7   22.37   14.66
  -7   6  -7   13.88   12.52
  -7   6  -7   28.54   15.84
  -7  -6  -7   13.34   14.39
  -8  -6  -7   54.64   17.55
  -8  -6  -7   70.16   19.07
  -8  -6  -7   53.38   17.92
  -8   6  -7   53.23   13.83
  -8   6  -7   65.22   19.87
  -9   6  -7   67.29   16.53
  -9  -6  -7  113.35   22.19
  -9  -6  -7  114.80   21.65
  -9  -6  -7  102.09   22.75
  -9   6  -7  113.20   24.56
 -10   6  -7  -19.83   16.37
 -10  -6  -7   19.96   18.76
 -10   6  -7  -20.32   20.38
 -10  -6  -7   -5.48   18.33
 -10  -6  -7   11.37   19.13
 -11   6  -7  -14.70   18.66
 -11  -6  -7    0.89   19.96
 -11   6  -7  -15.60   22.50
 -11  -6  -7   26.95   19.70
 -11  -6  -7    8.74   20.16
 -12  -6  -7   -2.25   20.71
 -12  -6  -7   44.22   22.99
 -12   6  -7  -23.60   27.91
 -12  -6  -7   10.36   21.48
 -12   6  -7  -13.96   20.79
 -12  -7   7   86.11   25.08
 -12   7   7   29.60   21.04
 -12  -7   7   50.19   22.55
 -11   7   7   25.87   19.02
 -11  -7   7   16.62   21.06
 -11  -7   7    5.44   20.18
 -10  -7   7   66.38   20.57
 -10   7   7  101.32   20.55
 -10  -7   7   89.15   21.74
  -9   7   7   38.29   17.17
  -9  -7   7   63.05   18.76
  -8   7   7   24.30   16.33
  -8  -7   7   25.97   16.98
  -8   7   7   36.06   16.35
  -7   7   7   47.99   15.75
  -7  -7   7   64.18   16.74
  -7   7   7   58.08   17.02
  -6  -7   7   77.24   16.90
  -6   7   7   54.23   14.99
  -6   7   7   76.97   16.50
   5   7  -7   92.04   17.31
  -5   7   7   92.18   15.86
  -5  -7   7   67.50   15.58
  -5   7   7   80.94   15.09
  -4  -7   7   21.18   12.68
  -4   7   7   -7.86   11.25
   4   7  -7   21.56   13.58
  -3  -7   7   17.05   11.43
   3   7  -7   29.29   15.02
  -3   7   7   17.87   11.91
  -2   7   7   91.30   14.26
   2   7  -7  116.80   18.02
  -2  -7   7   91.89   12.90
   1   7  -7   96.43   17.08
  -1   7   7  111.59   15.44
  -1  -7   7   85.86   12.02
   1  -7  -7   89.29   15.98
   0  -7   7   88.95   11.05
   0   7  -7   98.09   16.62
   0  -7  -7  116.09   16.72
   0  -7  -7  107.99   13.91
  -1   7  -7   25.08   13.96
  -1  -7  -7    3.74   12.95
  -1  -7  -7   27.92   11.65
   1  -7   7   11.27    7.64
  -2  -7  -7    2.69   14.35
  -2  -7  -7   14.84   11.98
  -2  -7  -7   20.41   13.66
  -2   7  -7   39.51   14.99
  -3  -7  -7  243.04   22.04
  -3  -7  -7  236.25   23.26
  -3  -7  -7  260.23   22.39
  -3   7  -7  199.45   22.59
  -4  -7  -7   56.17   14.92
  -4  -7  -7   52.98   16.56
  -4   7  -7   38.82   10.71
  -4   7  -7   62.31   16.12
  -4  -7  -7   42.09   14.34
  -5  -7  -7   55.75   15.51
  -5  -7  -7   51.33   16.38
  -5   7  -7   55.19   12.56
  -5   7  -7  105.04   18.32
  -5  -7  -7  110.46   20.36
  -6  -7  -7   -8.19   14.81
  -6  -7  -7    8.37   14.54
  -6  -7  -7  -15.44   15.97
  -6   7  -7    3.32   11.13
  -6   7  -7  -18.31   14.12
  -7  -7  -7   46.41   19.60
  -7  -7  -7   58.80   18.53
  -7   7  -7   41.41   14.82
  -7  -7  -7   46.77   17.70
  -7   7  -7   56.24   19.20
  -8  -7  -7    9.53   17.59
  -8   7  -7   43.28   19.82
  -8  -7  -7   15.25   19.60
  -8   7  -7   22.07   15.07
  -8  -7  -7   42.44   18.62
  -9  -7  -7   38.74   18.67
  -9  -7  -7   26.43   19.92
  -9  -7  -7   15.48   19.00
  -9   7  -7   37.69   20.60
  -9   7  -7   23.27   16.87
 -10   7  -7    5.16   12.90
 -10  -7  -7   16.85   20.31
 -10  -7  -7    5.25   20.33
 -10   7  -7   16.99   23.33
 -10  -7  -7   17.79   20.38
 -11  -7  -7   70.63   23.44
 -11   7  -7   28.78   21.20
 -11  -7  -7   12.32   21.76
 -11   7  -7    8.82   25.80
 -11  -7  -7   11.02   23.32
 -11   8   7   12.22   20.41
 -11  -8   7   -7.91   20.87
 -10  -8   7    6.15   20.97
 -10   8   7    5.53   19.15
 -10  -8   7   42.70   22.32
  -9  -8   7    1.42   18.36
  -9   8   7   11.82   18.35
  -8   8   7    7.56   16.50
  -8  -8   7   47.69   19.21
  -7   8   7   -3.14   16.47
  -7  -8   7    3.09   16.76
  -6  -8   7    4.97   15.24
  -6   8   7    4.87   15.81
  -5  -8   7   21.18   14.77
  -5   8   7    2.46   14.17
   4   8  -7   33.80   17.00
  -4   8   7   32.91   15.78
  -4  -8   7   20.11   13.10
  -3   8   7   69.88   16.46
  -3  -8   7   55.92   14.38
   3   8  -7   67.20   17.94
  -2   8   7   11.15   13.96
  -2  -8   7   27.34   11.92
   2   8  -7   -0.54   15.22
   1  -8  -7  179.64   21.46
  -1  -8   7  168.45   15.83
   1   8  -7  152.63   21.48
   0  -8  -7  147.00   19.71
   0  -8  -7   68.28   18.08
   0   8  -7   89.76   19.50
   0  -8  -7   91.60   14.95
  -1  -8  -7   59.60   16.52
  -1  -8  -7   45.13   17.29
  -1  -8  -7   69.88   14.46
  -1   8  -7   62.13   17.75
  -2  -8  -7   16.96   16.32
  -2  -8  -7   15.10   15.56
  -2   8  -7   14.43   15.71
  -2  -8  -7    3.77   12.69
  -3  -8  -7   -0.88   13.94
  -3  -8  -7  -40.60   14.93
  -3  -8  -7    9.56   13.16
  -3   8  -7   21.23   16.16
  -4  -8  -7   42.11   19.20
  -4  -8  -7   48.66   17.16
  -4  -8  -7   16.23   15.06
  -4   8  -7   44.04   17.60
  -5  -8  -7   33.21   16.46
  -5  -8  -7   34.86   19.68
  -5   8  -7   26.30   17.43
  -5  -8  -7   26.82   15.56
  -6  -8  -7   55.87   17.92
  -6  -8  -7   42.21   20.93
  -6   8  -7   79.28   21.31
  -6  -8  -7   69.66   19.67
  -7  -8  -7   27.95   18.97
  -7   8  -7   -2.62   17.12
  -7  -8  -7   28.28   19.76
  -7  -8  -7   -1.36   16.81
  -8   8  -7   39.01   21.88
  -8  -8  -7  -21.98   19.21
  -8  -8  -7   14.04   19.34
  -8  -8  -7   -3.43   18.51
  -9  -8  -7   28.37   20.96
  -9  -8  -7   41.34   23.14
  -9  -8  -7   35.82   21.12
  -9   8  -7   76.20   24.78
 -10  -8  -7    1.17   21.20
 -10  -8  -7   27.97   22.26
 -10   8  -7    4.33   23.88
  -9  -9   7   12.58   20.20
  -9   9   7  -23.66   20.02
  -8   9   7   -5.81   18.32
  -8  -9   7    9.65   19.82
  -7  -9   7   45.28   19.48
  -7   9   7   68.10   21.23
  -6  -9   7   10.30   17.27
  -6   9   7   16.40   18.66
  -5   9   7   44.99   16.92
  -5  -9   7   47.54   16.82
   4   9  -7   34.82   18.34
  -4  -9   7   16.22   15.83
  -4   9   7   15.39   16.92
  -3  -9   7   84.49   16.32
   3   9  -7   47.49   19.87
  -3   9   7   60.37   16.81
   2  -9  -7    2.04   19.56
   2   9  -7    1.98   18.23
   2  -9  -7   -4.74   15.39
  -2   9   7    2.37   15.66
   1  -9  -7   13.86   15.28
   1   9  -7   41.60   18.35
   1  -9  -7   21.00   18.41
   0  -9  -7   -9.03   17.82
   0   9  -7    2.39   17.19
   0  -9  -7   -0.20   16.53
   0  -9  -7   -2.33   11.79
  -1  -9  -7   47.01   15.03
  -1   9  -7   38.01   19.03
  -1  -9  -7   31.47   18.68
  -1  -9  -7   41.01   18.94
  -2  -9  -7    6.55   13.87
  -2   9  -7   22.09   18.58
  -2  -9  -7   23.27   17.51
  -2  -9  -7   -3.42   16.56
  -3  -9  -7  191.07   23.65
  -3   9  -7  126.03   23.34
  -3  -9  -7  132.45   19.36
  -3  -9  -7  143.84   23.40
  -4  -9  -7    6.26   15.98
  -4  -9  -7  -10.15   19.55
  -4  -9  -7  -19.56   17.00
  -4   9  -7   31.91   18.87
  -5  -9  -7   67.98   22.83
  -5   9  -7    9.77   20.22
  -5  -9  -7   51.77   17.87
  -5  -9  -7   29.16   18.68
  -6   9  -7   16.22   19.51
  -6  -9  -7   -0.53   16.80
  -6  -9  -7   16.00   19.22
  -6  -9  -7    2.17   21.00
  -7  -9  -7   24.15   20.45
  -7  -9  -7   76.32   24.99
  -7   9  -7   15.59   20.43
  -7  -9  -7   54.83   20.77
  -8   9  -7   10.30   22.56
  -8  -9  -7    0.10   19.56
  -8  -9  -7   13.49   21.07
  -6  10   7   83.53   22.63
  -6 -10   7   72.18   21.09
  -5  10   7   21.90   19.76
  -4  10   7  -12.60   17.39
  -3  10   7   89.50   21.19
   3 -10  -7   63.31   35.26
   3  10  -7   61.95   22.39
   2 -10  -7   -3.39   27.99
   2 -10  -7  -20.18   15.65
   2  10  -7   -1.70   19.19
   1  10  -7    4.70   20.26
   1 -10  -7   -4.83   17.68
   1 -10  -7   -6.59   24.27
   0  10  -7   14.82   21.01
   0 -10  -7   12.23   22.06
   0 -10  -7   -5.59   17.86
   0 -10  -7   14.12   13.68
  -1 -10  -7   17.45   19.54
  -1 -10  -7    3.45   20.72
  -1  10  -7   32.09   20.86
  -1 -10  -7   14.83   14.64
  -2 -10  -7   -0.20   14.71
  -2 -10  -7    6.81   19.63
  -2  10  -7    0.88   20.06
  -2 -10  -7  -15.03   20.13
  -3 -10  -7   81.04   23.24
  -3 -10  -7   29.95   16.75
  -3  10  -7   57.31   22.19
  -3 -10  -7   42.37   21.12
  -4  10  -7   -1.61   21.03
  -4 -10  -7    4.27   21.04
  -4 -10  -7    2.33   19.66
  -4 -10  -7   16.84   16.83
  -5  10  -7    2.11   20.68
  -5 -10  -7   -7.69   16.84
  -5 -10  -7    8.33   21.58
  -5 -10  -7  -36.80   21.17
 -16   0   8   50.49   22.86
 -16   0   8    4.95   20.37
 -15   0   8   -0.98   18.07
 -15   0   8    0.27   18.79
 -14   0   8   20.46   16.72
 -14   0   8   36.60   19.13
 -13   0   8   -9.61   15.95
 -13   0   8    2.94   14.56
 -12   0   8  292.53   23.62
 -12   0   8  302.16   25.91
 -12   0   8  285.74   25.98
 -11   0   8   28.46   13.52
 -11   0   8   20.43   12.16
 -11   0   8   -5.52   11.84
 -10   0   8   91.87   14.27
 -10   0   8  111.11   14.33
 -10   0   8   74.71   14.46
  -9   0   8    4.24    9.00
  -9   0   8   -1.67   10.04
  -9   0   8   -3.81    8.64
  -8   0   8   49.13    8.61
  -8   0   8   31.48   10.77
  -8   0   8   35.42    9.67
  -7   0   8    0.40    7.46
  -7   0   8    0.57    5.85
  -7   0   8   -8.90    6.45
  -6   0   8  221.13   16.71
  -6   0   8  248.78   14.49
  -6   0   8  212.08   15.01
  -5   0   8   -5.00    3.77
  -5   0   8    0.86    6.13
  -5   0   8   -1.60    4.83
   4   0  -8   19.64    4.28
  -4   0   8   21.44    4.46
  -4   0   8   28.20    6.64
  -4   0   8   28.48    5.97
   3   0  -8   -3.58    4.08
  -3   0   8    5.87    3.37
   3   0  -8   -0.97    3.23
  -3   0   8   -4.20    4.95
  -3   0   8   -5.16    4.29
  -2   0   8  856.69   38.28
   2   0  -8  850.90   42.25
  -2   0   8  844.96   39.61
   2   0  -8  852.23   38.22
  -2   0   8  891.63   42.54
  -1   0   8   -2.11    3.86
  -1   0   8    0.63    4.01
   1   0  -8   -1.78    3.44
   1   0  -8    0.59    3.64
  -1   0   8    1.70    3.64
   0   0  -8  136.09    9.52
   0   0   8  129.59    9.33
   0   0  -8  128.90   10.39
   0   0  -8  156.01   10.85
   1   0   8   -3.84    4.17
  -1   0  -8   -3.57    3.98
  -1   0  -8   -0.29    4.50
  -1   0  -8  -10.24    5.00
   1   0   8   -1.16    4.09
   2   0   8    5.89    4.58
  -2   0  -8   11.21    7.12
  -2   0  -8    3.43    4.67
  -2   0  -8    5.92    5.34
  -3   0  -8    7.26    8.03
  -3   0  -8    5.16    4.73
  -3   0  -8    1.43    6.09
  -4   0  -8  978.66   44.63
  -4   0  -8  879.79   50.65
  -5   0  -8   22.96    9.14
  -5   0  -8    4.78    6.00
  -5   0  -8   -3.08    9.54
  -6   0  -8  129.77   17.21
  -6   0  -8  132.81   11.47
  -6   0  -8  105.35   13.53
  -7   0  -8   -4.48    7.02
  -7   0  -8   -5.51    9.84
  -7   0  -8   -3.85   11.61
  -8   0  -8  180.00   15.40
  -8   0  -8  198.44   22.57
  -8   0  -8  222.32   20.56
  -9   0  -8   -1.14   11.97
  -9   0  -8   13.74    9.73
  -9   0  -8    3.35   14.79
 -10   0  -8    2.57   14.11
 -10   0  -8   27.14   11.75
 -10   0  -8   10.43   16.70
 -11   0  -8   -0.45   17.05
 -11   0  -8   15.29   15.33
 -11   0  -8    6.08   11.53
 -12   0  -8    1.06   18.43
 -12   0  -8    8.08   12.87
 -12   0  -8    2.39   16.41
 -13   0  -8   18.24   18.07
 -13   0  -8   -4.65   20.64
 -14   0  -8  121.99   27.83
 -14   0  -8  146.57   25.64
 -15   0  -8   15.19   24.43
 -15   0  -8   13.24   20.29
 -16   1   8  -19.35   19.31
 -16  -1   8   -3.76   18.94
 -16  -1   8   25.33   21.39
 -16   1   8    5.88   21.05
 -15  -1   8   30.70   18.39
 -15  -1   8   49.91   20.18
 -15   1   8   39.36   21.04
 -15   1   8   -1.67   17.57
 -14  -1   8  155.65   22.89
 -14  -1   8  135.14   21.00
 -14   1   8  136.19   21.76
 -14   1   8  124.81   21.11
 -13  -1   8    1.58   14.67
 -13  -1   8   -6.09   14.36
 -13   1   8  -10.04   16.07
 -13   1   8   13.84   15.58
 -13  -1   8   28.15   17.30
 -12   1   8  116.26   17.45
 -12  -1   8  131.49   17.71
 -12  -1   8  108.60   16.97
 -12  -1   8   98.60   18.92
 -12   1   8   84.58   18.21
 -11  -1   8  -23.15   11.18
 -11  -1   8    0.80   12.32
 -11   1   8   -2.54   12.86
 -11   1   8   19.04   13.33
 -11  -1   8   -3.63   11.34
 -10   1   8   -2.74   10.67
 -10   1   8   32.56   13.15
 -10  -1   8   12.07   11.92
 -10   1   8   11.97   12.84
 -10  -1   8   21.06   10.97
 -10  -1   8   10.71   10.13
  -9  -1   8    2.11    8.83
  -9   1   8   11.62   11.16
  -9  -1   8    3.32    9.32
  -9  -1   8    5.07   10.71
  -9   1   8    7.78   10.28
  -9   1   8   -6.35    9.37
  -8  -1   8  105.03   11.54
  -8  -1   8   92.19   11.23
  -8   1   8  100.34   12.65
  -8   1   8   76.13   12.27
  -8   1   8   85.55   11.64
  -8  -1   8   74.15   12.30
  -7  -1   8  180.95   13.16
  -7   1   8  183.36   15.22
  -7  -1   8  203.85   16.45
  -7   1   8  171.09   11.80
  -7   1   8  181.59   14.47
  -7  -1   8  208.00   14.84
  -7   1   8  175.58   14.24
  -6   1   8   47.63    9.78
  -6  -1   8   56.74    9.51
  -6   1   8   67.85    7.72
  -6   1   8   68.98    5.53
  -6  -1   8   55.45    7.95
  -6   1   8   71.46    9.60
  -5   1   8    1.54    5.68
  -5  -1   8    2.55    5.30
  -5   1   8   -1.41    6.07
  -5   1   8    4.36    3.74
  -5  -1   8    1.95    6.93
   4   1  -8  311.54   16.01
  -4  -1   8  280.54   17.82
  -4   1   8  324.08   18.13
  -4   1   8  307.11   16.88
  -4  -1   8  302.28   15.47
   4   1  -8  278.82   17.22
  -3   1   8   29.82    6.29
  -3  -1   8   23.18    6.15
   3   1  -8   39.06    5.70
   3   1  -8   24.77    4.59
  -3   1   8   28.92    4.31
  -3   1   8   28.69    6.35
  -3  -1   8   40.88    4.96
   3  -1  -8   29.43    3.02
  -2   1   8   10.26    5.06
   2  -1  -8   29.36    3.65
  -2   1   8   22.73    5.58
  -2  -1   8   21.77    4.21
   2   1  -8   17.17    3.80
  -2  -1   8   22.78    5.47
   2   1  -8   22.91    5.04
  -2   1   8   11.21    4.97
  -1  -1   8   88.75    7.62
   1   1  -8   92.00    8.27
   1  -1  -8   91.57    7.22
  -1   1   8   82.52    7.97
   1   1  -8   93.49    6.58
  -1   1   8   76.25    8.75
   1   1  -8   92.30    6.60
   1   1  -8   89.60    7.63
  -1   1   8   96.35    8.29
   0   1  -8   76.18    6.53
   0   1  -8   78.11    6.12
   0  -1  -8   90.74    8.14
   0   1   8   66.76    7.42
   0   1  -8   71.08    8.00
   0   1  -8   75.19    7.05
   0  -1   8   80.72    7.03
   0  -1  -8   76.17    7.59
  -1  -1  -8   18.56    5.65
   1  -1   8    9.37    4.24
   1  -1   8   12.15    4.35
   1   1   8    5.49    5.13
  -1   1  -8   12.14    4.40
  -1   1  -8    7.42    5.54
  -1  -1  -8    7.60    6.45
  -1   1  -8   15.60    4.92
   2   1   8 1010.48   44.80
  -2  -1  -8  944.77   51.10
  -2  -1  -8  995.40   45.23
  -2   1  -8 1057.70   43.98
  -2   1  -8 1000.58   50.80
   2  -1   8 1027.41   44.05
  -2   1  -8  830.19   43.76
   2  -1   8  955.68   43.36
  -3   1  -8   15.54    6.58
   3  -1   8    2.19    4.10
  -3   1  -8    4.60    7.35
  -3   1  -8    5.58    4.34
  -3  -1  -8   10.92    8.60
  -3  -1  -8    4.08    6.88
  -4   1  -8  926.66   42.48
  -4  -1  -8  833.17   48.35
  -4  -1  -8  859.27   42.62
  -4   1  -8  821.81   48.40
  -4   1  -8  931.39   40.13
  -5  -1  -8   12.01    8.63
  -5   1  -8   18.06   11.03
  -5  -1  -8   13.23    6.84
  -5   1  -8    4.63    5.09
  -5  -1  -8    9.29   10.23
  -5   1  -8   12.84    5.60
  -5   1  -8    7.85    8.77
  -6   1  -8   12.97    6.04
  -6   1  -8  -12.79   11.63
  -6   1  -8   -5.92    5.45
  -6  -1  -8   -4.00    6.75
  -6   1  -8   -9.40    9.00
  -6  -1  -8   -1.05    9.41
  -6  -1  -8  -10.62   10.37
  -7   1  -8  -14.44    9.15
  -7  -1  -8    1.97   11.87
  -7   1  -8   -3.34    6.76
  -7   1  -8  -14.46   13.14
  -7  -1  -8    3.41    8.35
  -7  -1  -8    2.88   10.16
  -8  -1  -8   50.80   13.45
  -8  -1  -8   32.10    9.25
  -8  -1  -8   30.42   14.49
  -8   1  -8   57.81   13.46
  -8   1  -8   10.57   15.41
  -8   1  -8   56.86    9.53
  -9  -1  -8    2.99   12.43
  -9   1  -8  -22.72   14.93
  -9  -1  -8   -7.81   13.57
  -9  -1  -8    7.75    5.55
  -9   1  -8    3.80   12.19
  -9   1  -8   -7.89    8.31
 -10  -1  -8  155.48   22.96
 -10   1  -8  169.43   21.35
 -10  -1  -8  182.24   21.20
 -10   1  -8  186.76   25.55
 -10   1  -8  227.03   17.02
 -11   1  -8   52.75   21.55
 -11  -1  -8   13.68   17.56
 -11  -1  -8   26.13   11.31
 -11   1  -8   21.31   16.86
 -11  -1  -8   23.11   16.10
 -12   1  -8    8.50   17.11
 -12   1  -8  -11.04   19.32
 -12  -1  -8   22.44   14.28
 -12  -1  -8    7.26   16.31
 -12  -1  -8   33.25   20.01
 -13   1  -8   23.90   25.64
 -13  -1  -8   37.00   16.91
 -13   1  -8   18.19   19.32
 -13  -1  -8   36.89   18.75
 -13  -1  -8   17.64   20.80
 -14   1  -8   51.23   20.81
 -14  -1  -8   26.64   22.80
 -14   1  -8   17.66   25.05
 -14  -1  -8   59.78   21.11
 -15  -1  -8   34.03   25.13
 -15   1  -8   22.75   27.08
 -16  -2   8   56.27   21.52
 -15  -2   8    8.08   19.48
 -15   2   8   -8.68   19.04
 -15  -2   8  -19.81   17.00
 -15   2   8  -10.77   17.26
 -14  -2   8   -6.37   17.81
 -14   2   8   13.61   17.36
 -14  -2   8    3.96   16.06
 -14   2   8   10.64   18.19
 -14  -2   8  -21.89   16.14
 -13  -2   8    5.82   14.47
 -13   2   8    9.20   16.62
 -13  -2   8   27.94   17.89
 -13   2   8  -11.13   15.23
 -13  -2   8   14.02   15.98
 -12  -2   8  244.74   22.41
 -12   2   8  288.26   25.08
 -12   2   8  277.69   25.28
 -12  -2   8  254.33   25.14
 -12  -2   8  311.37   25.52
 -11  -2   8   17.70   12.55
 -11  -2   8   22.77   12.97
 -11   2   8    7.08   12.92
 -11  -2   8   10.26   14.00
 -11   2   8   21.98   13.80
 -10   2   8   38.22   12.69
 -10  -2   8   32.32   13.27
 -10  -2   8   40.66   11.67
 -10  -2   8   42.02   12.47
 -10   2   8   39.55   13.28
  -9   2   8   15.51   11.35
  -9  -2   8    4.29   10.67
  -9   2   8   13.79    6.84
  -9  -2   8   -6.87    9.63
  -9  -2   8    9.95    9.82
  -9   2   8    8.03   10.25
  -8  -2   8    7.98    8.71
  -8   2   8    9.38    4.53
  -8  -2   8    0.35    9.36
  -8   2   8    5.82    9.74
  -8   2   8    1.37    9.12
  -8  -2   8    3.10    7.71
  -7  -2   8   62.71    8.99
  -7   2   8   66.25   10.62
  -7  -2   8   82.27   11.54
  -7   2   8   49.39   10.08
  -6  -2   8  191.66   15.51
  -6   2   8  192.62   14.91
  -6  -2   8  185.42   12.42
  -6   2   8  227.18   15.72
   5   2  -8  247.21   16.64
  -5  -2   8  259.65   17.06
   5   2  -8  241.77   14.28
  -5  -2   8  241.29   13.51
  -5   2   8  236.51   16.51
  -5   2   8  229.19   17.59
  -4  -2   8  161.72    9.41
  -4   2   8  141.66   11.79
  -4   2   8  167.53   12.55
   4   2  -8  157.73   10.00
  -4  -2   8  123.59   11.50
   4   2  -8  142.05   12.12
  -3   2   8  206.65   14.62
  -3   2   8  210.50   13.93
   3   2  -8  209.98   11.16
  -3  -2   8  203.77   14.10
   3   2  -8  220.78   14.52
  -3  -2   8  205.52   10.78
  -2   2   8 1691.81   74.73
  -2  -2   8 1690.68   74.10
  -2  -2   8 1662.07   71.02
   2  -2  -8 1580.44   80.20
  -2   2   8 1778.18   73.75
   2   2  -8 1731.64   71.08
   2   2  -8 1659.77   82.30
  -1  -2   8   12.35    5.04
   1  -2  -8   -1.65    4.60
  -1   2   8    9.17    5.80
   1   2  -8    0.84    5.15
  -1   2   8   12.00    5.44
   1   2  -8    2.95    2.97
   1   2  -8    5.50    2.68
   1   2  -8    0.39    4.42
  -1   2   8    7.79    3.87
   0   2  -8   14.09    4.22
   0   2   8    7.02    5.64
   0  -2   8   16.42    4.72
   0  -2  -8   16.73    6.17
   0   2   8   16.47    5.89
   0   2  -8    9.58    3.22
   0  -2  -8   16.90    6.40
   0   2  -8   20.83    4.84
   0   2  -8   15.13    5.99
  -1   2  -8  222.77   16.31
  -1  -2  -8  246.64   15.50
  -1   2  -8  244.73   13.79
  -1  -2  -8  239.93   17.12
  -1   2  -8  257.14   13.87
   1  -2   8  246.45   13.08
   1   2   8  225.74   15.20
   1  -2   8  257.50   13.03
  -2   2  -8  105.23    9.70
  -2  -2  -8  112.08   10.82
  -2  -2  -8  116.85   12.45
  -2   2  -8  112.89   11.47
   2   2   8  134.33   11.08
  -2   2  -8  117.32    8.89
   2  -2   8  129.85    9.31
   2  -2   8  107.47    7.68
  -3  -2  -8  163.23   13.66
  -3  -2  -8  155.92   14.72
   3  -2   8  167.50   11.94
   3  -2   8  150.14    9.27
  -3   2  -8  168.78   12.36
  -3   2  -8  151.87   14.24
  -3   2  -8  147.65   10.12
  -4   2  -8  480.90   30.07
  -4   2  -8  500.70   22.89
  -4  -2  -8  470.77   27.19
  -4  -2  -8  455.04   29.81
  -5  -2  -8  158.77   15.16
  -5  -2  -8  140.82   16.57
  -5   2  -8  169.67   10.56
  -5  -2  -8  204.16   15.39
  -5   2  -8  152.54   14.43
  -5   2  -8  164.05   10.60
  -5   2  -8  156.24   17.33
  -6   2  -8   68.21    7.05
  -6   2  -8   64.10   12.11
  -6  -2  -8   69.69   14.45
  -6   2  -8   38.75   14.58
  -6  -2  -8   61.25   11.34
  -6  -2  -8   64.30   12.21
  -6   2  -8   63.91    7.09
  -7   2  -8   11.02    5.98
  -7   2  -8    2.25   10.76
  -7  -2  -8    5.28   10.58
  -7  -2  -8    0.50    9.54
  -7   2  -8   -9.70    5.26
  -7   2  -8  -21.54   12.44
  -7  -2  -8  -19.72   10.76
  -8   2  -8   39.64   13.02
  -8   2  -8   80.64    9.15
  -8  -2  -8   60.00   16.20
  -8  -2  -8   65.40   15.07
  -8   2  -8   25.54   17.82
  -8  -2  -8   64.94   12.96
  -9   2  -8   23.61   14.53
  -9  -2  -8   10.87   11.96
  -9   2  -8   18.30    8.17
  -9  -2  -8   22.85   13.64
  -9  -2  -8   18.25   14.77
  -9   2  -8   24.54   18.78
 -10  -2  -8   -3.91   15.52
 -10   2  -8    6.33   13.95
 -10  -2  -8   11.55   14.82
 -10  -2  -8   19.89   12.77
 -10   2  -8  -41.62   18.35
 -11   2  -8   10.20   22.07
 -11  -2  -8   16.23   17.10
 -11  -2  -8   16.74   17.48
 -11   2  -8   -2.55   15.58
 -11  -2  -8   35.60   13.88
 -12   2  -8   20.64   22.92
 -12  -2  -8    5.31   15.03
 -12   2  -8   22.92   18.84
 -12  -2  -8    6.53   16.68
 -12  -2  -8    2.98   18.39
 -13   2  -8  -21.45   25.20
 -13  -2  -8   -4.95   20.91
 -13  -2  -8   16.79   17.10
 -13  -2  -8    9.22   18.12
 -13   2  -8  -38.92   17.75
 -14   2  -8   42.70   27.17
 -14   2  -8   42.90   22.56
 -14  -2  -8   79.20   21.00
 -14  -2  -8   21.84   23.07
 -14  -2  -8   53.38   21.48
 -15   2  -8   43.61   30.64
 -15  -2  -8   15.93   24.85
 -15   3   8    6.83   19.38
 -15  -3   8   35.36   18.12
 -15  -3   8   17.05   20.92
 -14  -3   8  145.58   24.07
 -14   3   8  104.46   21.44
 -14  -3   8  117.05   23.57
 -14  -3   8  190.06   22.18
 -13   3   8   42.75   17.80
 -13  -3   8   36.02   18.09
 -13   3   8   62.76   17.69
 -13  -3   8   56.12   19.76
 -13  -3   8   59.63   16.62
 -12   3   8   66.97   17.01
 -12  -3   8   91.50   18.17
 -12  -3   8   77.05   15.76
 -12  -3   8  104.59   20.13
 -12   3   8  105.62   19.07
 -11  -3   8   36.88   14.35
 -11  -3   8   28.37   12.69
 -11   3   8   34.26   14.74
 -11  -3   8   44.35   16.42
 -11   3   8   17.14   14.06
 -10   3   8   82.03   15.66
 -10  -3   8   49.45   15.04
 -10  -3   8   55.76   13.99
 -10   3   8   68.29   15.03
 -10  -3   8   59.97   11.93
  -9  -3   8  122.17   13.45
  -9   3   8  101.49   15.52
  -9   3   8  132.85   16.52
  -9  -3   8  129.74   17.17
  -9  -3   8  133.65   15.18
  -8  -3   8  212.34   15.88
  -8  -3   8  221.79   19.06
  -8   3   8  223.09   18.13
  -8   3   8  218.20   18.22
  -7  -3   8  155.76   15.60
  -7  -3   8  162.66   12.05
  -7   3   8  158.30   14.85
  -7   3   8  142.48   14.56
  -6   3   8   63.40   10.19
   6   3  -8   66.64    9.18
  -6   3   8   80.92   10.91
  -6  -3   8   85.32   11.48
  -6  -3   8   74.53    7.92
  -5  -3   8  151.27    9.63
   5   3  -8  163.81   14.36
  -5   3   8  155.21   13.49
  -5   3   8  147.77   13.12
   5   3  -8  146.77   10.87
  -5  -3   8  134.88   13.13
   4   3  -8   -7.96    4.52
   4   3  -8    3.15    7.02
  -4   3   8   -3.51    6.78
  -4  -3   8    8.61    7.52
  -4   3   8   12.15    7.14
  -4  -3   8   13.04    3.66
   3  -3  -8    7.53    2.68
  -3   3   8    9.24    6.85
   3   3  -8    9.90    7.48
   3   3  -8    4.97    3.03
  -3   3   8   11.79    6.64
   3  -3  -8   13.83    3.56
  -3  -3   8   12.52    6.41
  -2   3   8   64.90    8.83
   2  -3  -8   73.68    6.86
  -2   3   8   70.58    9.05
   2  -3  -8   67.75    5.85
  -2  -3   8   60.12    7.99
   2   3  -8   77.78    9.63
  -1   3   8  614.41   31.49
  -1  -3   8  636.40   30.61
  -1   3   8  617.57   32.31
   1   3  -8  709.13   35.78
   1  -3  -8  647.44   33.29
   0  -3  -8  194.74   14.17
   0   3  -8  186.72    9.18
   0   3   8  200.12   14.44
   0   3   8  185.74   14.02
   0   3  -8  183.76   14.77
   0  -3  -8  178.42   13.86
   0   3  -8  213.96   12.58
   0  -3   8  197.04   12.25
   1   3   8  340.59   21.18
  -1  -3  -8  369.27   21.29
  -1   3  -8  369.08   22.66
  -1  -3  -8  365.87   21.92
   1  -3   8  337.37   17.67
   1  -3   8  357.14   17.22
  -1   3  -8  343.95   17.04
  -1   3  -8  368.30   18.48
  -2  -3  -8  519.96   27.22
  -2  -3  -8  515.08   28.99
   2  -3   8  499.79   22.89
  -2   3  -8  514.02   29.68
  -2   3  -8  509.01   23.71
  -2   3  -8  474.32   24.04
   2  -3   8  497.31   24.34
  -3  -3  -8  615.56   31.77
   3  -3   8  616.01   29.53
   3  -3   8  575.11   26.62
  -3   3  -8  611.61   34.80
  -3   3  -8  589.53   29.27
  -3   3  -8  629.00   27.16
  -3  -3  -8  598.14   34.42
  -4   3  -8    1.47    8.77
  -4  -3  -8   -5.48    8.45
  -4  -3  -8   10.03    8.85
  -4   3  -8  -14.31    7.10
  -5   3  -8  106.70   14.74
  -5  -3  -8   84.49   13.78
  -5   3  -8   96.54   11.15
  -5  -3  -8  132.81   14.28
  -5  -3  -8   96.69   12.73
  -6  -3  -8   29.55   11.94
  -6   3  -8   25.36   14.06
  -6  -3  -8   40.04   12.88
  -6   3  -8   32.02   11.17
  -6  -3  -8   59.19   11.81
  -7   3  -8  215.50   19.28
  -7  -3  -8  202.47   19.68
  -7   3  -8  178.78   22.81
  -7  -3  -8  206.09   21.58
  -7  -3  -8  255.78   20.39
  -8   3  -8    5.01   16.96
  -8  -3  -8   25.96   13.89
  -8  -3  -8   54.09   13.35
  -8   3  -8   23.70   13.38
  -8  -3  -8   29.19   14.87
  -9   3  -8  -59.57   17.50
  -9  -3  -8   14.45   12.98
  -9  -3  -8   -8.52   14.77
  -9  -3  -8    4.84   13.57
  -9   3  -8   -9.31   12.95
 -10  -3  -8   47.00   18.11
 -10  -3  -8   73.10   16.23
 -10   3  -8   46.75   16.68
 -10   3  -8    9.18   22.61
 -10  -3  -8   44.85   16.69
 -11  -3  -8   78.47   19.15
 -11   3  -8   53.95   19.60
 -11  -3  -8   59.28   20.46
 -11   3  -8   39.46   25.80
 -11  -3  -8   90.27   18.53
 -12   3  -8  -11.86   24.87
 -12  -3  -8   -8.76   16.68
 -12   3  -8  -37.60   17.39
 -12  -3  -8   24.00   18.77
 -12  -3  -8   15.09   19.50
 -13  -3  -8   20.63   23.05
 -13  -3  -8   23.93   19.45
 -13   3  -8   -9.52   26.95
 -13  -3  -8   17.43   17.68
 -13   3  -8   -9.35   20.10
 -14  -3  -8   24.52   20.52
 -14   3  -8   28.94   22.78
 -14  -3  -8   22.14   24.63
 -14   3  -8    1.29   29.72
 -14  -3  -8   16.14   20.19
 -15  -4   8  -13.56   20.32
 -14  -4   8    1.45   19.75
 -14   4   8   14.74   18.65
 -14  -4   8   -1.37   19.19
 -13  -4   8   13.23   18.08
 -13   4   8    8.30   17.39
 -13  -4   8    8.21   18.54
 -13   4   8   16.40   18.45
 -13  -4   8   32.72   15.96
 -12  -4   8   60.89   19.37
 -12  -4   8   62.70   14.51
 -12  -4   8   22.36   16.97
 -12   4   8   12.00   15.95
 -12   4   8   54.27   17.41
 -11  -4   8   22.12   15.20
 -11   4   8   -1.03   10.55
 -11  -4   8    2.80   14.96
 -11  -4   8   15.52   12.07
 -11   4   8    4.25   14.96
 -10  -4   8  142.56   19.98
 -10  -4   8  194.68   16.96
 -10  -4   8  170.01   19.25
 -10   4   8  199.39   20.67
  -9   4   8   11.59   11.63
  -9  -4   8    3.07   13.11
  -9  -4   8   10.09    9.49
  -9  -4   8   30.97   13.11
  -9   4   8   -7.89   12.19
  -8  -4   8  113.77   11.55
  -8  -4   8  100.71   15.53
  -8   4   8   97.65   14.69
  -8   4   8   70.78   13.82
  -7   4   8   46.74   11.71
  -7   4   8   64.25   11.98
  -7  -4   8   34.10    7.84
  -7  -4   8   49.99   12.03
  -6  -4   8   30.79    6.22
  -6   4   8   30.93   10.46
  -6  -4   8    1.53    9.76
  -6   4   8   34.35   10.23
   6   4  -8   34.18    8.27
  -5   4   8  113.37   12.41
   5   4  -8  137.85    9.37
   5   4  -8  123.20   13.94
  -5  -4   8  130.60    8.56
  -5   4   8  109.45   12.75
  -5  -4   8  124.33   12.97
   4  -4  -8   83.07    6.52
   4  -4  -8   84.87    6.92
   4   4  -8   76.00   11.87
  -4  -4   8   81.98   11.12
   4   4  -8   80.85    5.44
  -4   4   8   98.38   11.26
  -4   4   8   69.22   10.55
   3  -4  -8  253.55   14.56
  -3   4   8  225.84   17.13
  -3  -4   8  244.87   17.06
  -3   4   8  228.36   17.68
   3  -4  -8  256.33   14.52
   3   4  -8  260.75   19.20
   2   4  -8   36.55   10.01
  -2   4   8   29.18    8.22
  -2   4   8   31.14    8.49
   2  -4  -8   22.78    5.88
  -2  -4   8   27.07    7.15
  -1   4   8   20.26    8.08
   1   4  -8   15.72    8.75
  -1   4   8   29.38    8.79
  -1  -4   8   20.34    6.48
   1  -4  -8   17.31    6.16
   0  -4  -8   72.73   10.55
   0   4  -8   90.46   11.62
   0   4  -8   78.11    8.71
   0   4   8   66.88    9.90
   0   4   8   89.07   11.27
   0  -4   8   72.17    7.65
   0  -4  -8   89.85    9.63
  -1   4  -8  206.02   12.95
  -1  -4  -8  215.04   16.18
  -1   4  -8  211.12   17.29
   1  -4   8  199.93   12.42
  -1  -4  -8  165.93   15.25
   1  -4   8  207.79   11.50
  -1   4  -8  207.79   10.60
  -2   4  -8    9.08    4.43
  -2  -4  -8    8.22    7.96
   2  -4   8    8.82    5.65
   2  -4   8    9.65    3.79
  -2   4  -8   10.88    5.02
  -2  -4  -8    2.35    8.34
  -2   4  -8    0.16    8.05
  -3  -4  -8  368.76   23.07
  -3   4  -8  323.98   23.64
  -3  -4  -8  319.68   22.59
   3  -4   8  356.59   19.10
  -3   4  -8  319.89   18.07
  -4   4  -8  267.68   21.78
  -4  -4  -8  313.90   21.17
  -4   4  -8  285.28   17.66
  -4  -4  -8  272.46   22.37
  -5  -4  -8  146.27   16.03
  -5   4  -8  101.67   15.61
  -5  -4  -8  123.90   15.03
  -5  -4  -8  147.14   16.55
  -5   4  -8   99.51   12.43
  -6   4  -8  334.30   27.51
  -6  -4  -8  327.21   24.90
  -6  -4  -8  391.93   27.50
  -6  -4  -8  346.74   25.18
  -6   4  -8  362.71   22.74
  -7   4  -8   37.29   15.81
  -7  -4  -8   54.84   14.77
  -7   4  -8   23.89   11.54
  -7  -4  -8   49.31   14.42
  -7  -4  -8    7.17   12.25
  -8   4  -8   -2.94   11.68
  -8  -4  -8    3.39   12.71
  -8   4  -8  -10.38   16.78
  -8  -4  -8   -0.89   13.81
  -8  -4  -8   29.04   14.71
  -9  -4  -8   -9.30   13.99
  -9  -4  -8   -4.82   16.01
  -9  -4  -8    4.44   14.56
  -9   4  -8  -27.77   18.76
  -9   4  -8    4.41   14.55
 -10   4  -8   19.57   15.69
 -10  -4  -8   11.55   16.31
 -10  -4  -8   32.50   17.15
 -10  -4  -8   45.99   18.92
 -10   4  -8  -33.49   20.60
 -11  -4  -8   23.27   19.07
 -11  -4  -8    4.68   18.62
 -11   4  -8   -3.01   17.69
 -11  -4  -8   15.79   16.96
 -11   4  -8  -62.48   24.01
 -12  -4  -8   14.82   18.91
 -12  -4  -8  -18.14   19.44
 -12   4  -8  -66.18   25.98
 -12  -4  -8   46.20   20.18
 -12   4  -8   -2.48   19.74
 -13   4  -8  -10.05   19.56
 -13  -4  -8   14.39   20.78
 -13  -4  -8    3.83   21.88
 -13   4  -8  -34.77   29.41
 -13  -4  -8   -5.50   18.53
 -14   4  -8   -3.78   21.80
 -14  -4  -8   15.39   25.03
 -14   4  -8   -2.37   32.58
 -14  -4  -8   24.34   21.74
 -14  -5   8   16.26   21.15
 -13   5   8   -5.98   17.84
 -13  -5   8  -17.88   18.08
 -13  -5   8  -14.25   19.55
 -12   5   8   85.21   19.64
 -12  -5   8   34.68   18.88
 -12  -5   8   59.99   21.04
 -11   5   8    6.86   17.16
 -11   5   8   -4.43   14.73
 -11  -5   8  -11.06   16.15
 -11  -5   8   -3.83   16.74
 -10   5   8   -6.61   13.69
 -10  -5   8   18.43   15.58
 -10   5   8    0.81   15.40
 -10  -5   8    2.77   15.97
  -9  -5   8    5.51   14.18
  -9   5   8   -4.59   12.86
  -9   5   8  -15.35   13.27
  -8   5   8  133.97   17.03
  -8  -5   8   99.90   17.26
  -8  -5   8  126.95   12.04
  -7   5   8  272.47   22.11
  -7   5   8  252.97   20.90
  -7  -5   8  309.10   23.26
  -7  -5   8  326.47   17.46
  -6  -5   8   21.24    5.82
  -6   5   8   30.00   11.21
  -6   5   8   19.26   10.28
  -6  -5   8   21.30   11.15
   5   5  -8   13.67   10.71
  -5  -5   8    7.66    3.90
  -5  -5   8   -9.48    8.93
  -5   5   8    0.49    9.39
  -5   5   8    7.16    9.99
  -4   5   8  151.84   15.03
   4   5  -8  201.69   17.95
  -4  -5   8  140.51   14.34
  -4   5   8  177.44   15.47
  -3   5   8   70.12   11.46
  -3   5   8   54.73   11.00
   3  -5  -8   69.96    8.12
   3   5  -8   71.67   12.90
  -3  -5   8   65.85   10.51
   2   5  -8   16.15   10.24
   2  -5  -8   -1.77    6.40
  -2  -5   8   -8.35    7.27
  -2   5   8   -9.13    8.25
  -2   5   8   -2.48    8.49
  -1   5   8  595.00   32.55
  -1   5   8  670.51   34.10
   1  -5  -8  623.35   33.54
   1   5  -8  658.64   37.29
  -1  -5   8  604.67   31.01
   0  -5  -8  381.77   24.29
   0  -5  -8  363.04   23.07
   0  -5   8  369.14   20.33
   0   5  -8  424.96   27.29
  -1  -5  -8  237.45   18.54
  -1   5  -8  202.50   19.29
  -1   5  -8  247.27   14.87
  -1  -5  -8  227.20   17.81
   1  -5   8  224.09   14.11
  -1   5  -8  237.23   11.94
   1  -5   8  243.49   12.92
  -2   5  -8  163.34   17.75
  -2  -5  -8  252.05   18.77
   2  -5   8  204.76   13.44
   2  -5   8  193.53   11.50
  -2  -5  -8  210.41   16.79
  -2   5  -8  176.15   12.02
  -3   5  -8   34.66   11.82
  -3  -5  -8   29.47   11.18
  -3  -5  -8   50.80   11.49
  -3   5  -8   31.47    7.26
  -4   5  -8   18.92   12.00
  -4  -5  -8    6.86   11.67
  -4   5  -8   18.86    7.84
  -4  -5  -8   -2.28   10.60
  -4  -5  -8   19.43   10.56
  -5  -5  -8   18.03   12.20
  -5   5  -8   30.43    9.33
  -5  -5  -8   35.05   12.23
  -5   5  -8   44.17   13.26
  -5  -5  -8   25.62   12.81
  -6  -5  -8   48.53   14.51
  -6   5  -8   98.35   17.79
  -6  -5  -8  112.81   16.94
  -6  -5  -8   91.42   16.53
  -6   5  -8   79.97   13.26
  -7   5  -8   -0.73   11.09
  -7   5  -8    3.29   14.64
  -7  -5  -8    5.43   14.17
  -7  -5  -8    4.47   14.09
  -7  -5  -8   -6.19   13.11
  -8  -5  -8   89.87   18.81
  -8  -5  -8  118.98   18.67
  -8   5  -8   57.21   20.30
  -8   5  -8   37.38   11.46
  -8  -5  -8   81.05   18.84
  -9  -5  -8   18.74   17.01
  -9   5  -8   35.79   16.44
  -9   5  -8   12.92   21.18
  -9  -5  -8    5.61   16.69
  -9  -5  -8   13.47   16.59
 -10   5  -8   39.68   18.54
 -10   5  -8    7.96   22.88
 -10  -5  -8   49.89   19.60
 -10  -5  -8   44.08   19.68
 -10  -5  -8   71.73   20.92
 -11   5  -8   95.93   20.98
 -11  -5  -8  161.36   25.81
 -11   5  -8  -14.34   27.34
 -11  -5  -8  136.57   22.86
 -11  -5  -8  155.72   23.77
 -12   5  -8  -93.91   23.90
 -12   5  -8   15.45   21.27
 -12  -5  -8   11.71   19.49
 -12  -5  -8   -2.06   18.86
 -12  -5  -8   18.18   22.26
 -13   5  -8   36.14   22.41
 -13   5  -8 -106.58   26.11
 -13  -5  -8    1.54   22.43
 -13  -5  -8    6.56   21.99
 -13  -5  -8   32.24   22.90
 -13  -6   8    2.68   19.92
 -13  -6   8  -10.65   22.00
 -13   6   8  -10.17   18.68
 -12  -6   8   48.79   20.11
 -12   6   8   62.71   21.03
 -12  -6   8   69.17   23.14
 -11  -6   8   -2.07   17.74
 -11   6   8   13.08   17.14
 -11  -6   8   12.44   18.55
 -10   6   8  255.20   25.96
 -10   6   8  290.23   27.62
 -10  -6   8  315.55   28.10
 -10  -6   8  328.28   29.89
  -9   6   8   -5.17   14.51
  -9  -6   8    9.38   16.11
  -9   6   8    0.46   15.13
  -8  -6   8   12.32   14.24
  -8   6   8   -2.79   13.59
  -8   6   8   -0.15   13.59
  -7   6   8   -1.41   12.23
  -7   6   8   13.25   13.04
  -7  -6   8    0.45   13.00
  -6   6   8    4.45    6.10
  -6   6   8   39.01   13.44
  -6  -6   8   44.73   14.19
   5   6  -8   97.94   16.33
  -5   6   8   94.77   14.91
  -5   6   8  115.90   16.02
  -5  -6   8   81.73   14.83
  -4   6   8    8.01   11.20
   4   6  -8   14.16   12.74
  -4   6   8   10.07   10.69
  -4  -6   8    6.32   10.61
  -3   6   8  120.50   14.83
  -3   6   8  129.69   15.66
  -3  -6   8  105.12   13.25
   3   6  -8  126.11   17.32
  -2   6   8   30.90   11.00
   2   6  -8   39.45   12.69
  -2  -6   8    9.84    9.30
   2  -6  -8   17.77    8.42
  -1   6   8   48.50   12.08
  -1  -6   8   28.44    8.15
   1   6  -8   36.08   12.92
   1  -6  -8   20.47    9.23
   0  -6  -8  181.82   17.96
   0   6  -8  182.28   19.04
   0  -6   8  178.39   13.83
   0  -6  -8  180.48   16.31
  -1  -6  -8  159.14   15.76
  -1   6  -8  171.91   10.13
   1  -6   8  169.09   12.75
  -1  -6  -8  160.20   16.86
  -1   6  -8  141.02   17.98
  -2  -6  -8  328.56   23.33
  -2   6  -8  322.86   17.09
  -2  -6  -8  337.25   23.98
  -2   6  -8  331.42   25.80
   2  -6   8  310.00   17.01
  -3   6  -8   84.34    9.55
  -3   6  -8   91.09   16.33
  -3  -6  -8  119.59   16.52
  -3  -6  -8  110.08   15.12
  -3  -6  -8   89.15   14.96
  -4  -6  -8   54.82   13.32
  -4   6  -8   60.79   10.16
  -4  -6  -8   63.13   14.23
  -4  -6  -8   54.81   15.48
  -4   6  -8   81.32   15.66
  -5  -6  -8  132.31   17.50
  -5  -6  -8   82.27   17.09
  -5  -6  -8  124.02   19.19
  -5   6  -8   94.58   12.51
  -5   6  -8   95.35   17.43
  -6  -6  -8   45.26   16.83
  -6  -6  -8   49.40   14.84
  -6  -6  -8   23.55   14.63
  -6   6  -8   31.83   11.22
  -6   6  -8   52.21   16.23
  -7   6  -8    0.24   15.47
  -7  -6  -8    6.40   16.07
  -7   6  -8   -2.86   12.51
  -7  -6  -8   -2.45   15.65
  -7  -6  -8    0.09   14.35
  -8   6  -8   71.61   21.37
  -8  -6  -8   43.79   18.62
  -8   6  -8   47.26   15.19
  -8  -6  -8   49.04   18.52
  -8  -6  -8   45.31   17.97
  -9   6  -8    7.60    7.01
  -9  -6  -8    6.29   17.67
  -9  -6  -8  -19.98   16.27
  -9  -6  -8   17.91   19.48
  -9   6  -8   -4.11   21.38
 -10   6  -8  -17.53   17.01
 -10  -6  -8   27.92   19.67
 -10  -6  -8  -14.94   19.08
 -10   6  -8  -30.38   22.26
 -10  -6  -8  -14.78   18.32
 -11  -6  -8  -14.23   19.69
 -11   6  -8  -75.94   22.34
 -11  -6  -8   -0.79   20.03
 -11  -6  -8    9.75   20.78
 -11   6  -8  -27.92   18.53
 -12  -6  -8   16.31   20.87
 -12   6  -8  -81.63   27.32
 -12  -6  -8   14.29   22.44
 -12  -6  -8   21.59   21.06
 -12   6  -8  -35.90   20.54
 -12   7   8   20.62   20.05
 -12  -7   8   32.95   22.52
 -11  -7   8   12.14   20.49
 -11   7   8  -17.15   17.96
 -11  -7   8   -9.14   19.78
 -10  -7   8   11.42   18.73
 -10  -7   8  -17.48   17.98
 -10   7   8  -23.07   16.47
  -9   7   8  -16.75   15.98
  -9  -7   8  -15.40   16.21
  -8   7   8  120.07   19.20
  -8  -7   8   88.05   19.36
  -8   7   8  121.55   19.87
  -7  -7   8  -31.68   12.90
  -7   7   8   13.56   15.05
  -7   7   8   12.75   15.39
  -6   7   8   67.50   16.10
  -6  -7   8   37.54   14.66
  -6   7   8   46.13   14.51
   5   7  -8   45.04   16.06
  -5   7   8   21.57   13.43
  -5   7   8   10.52    7.92
  -5  -7   8   52.81   13.69
  -4   7   8  308.50   23.30
  -4  -7   8  309.62   23.15
   4   7  -8  298.87   26.62
   3   7  -8    7.21   13.02
  -3   7   8  -12.04   11.13
  -3  -7   8    0.29   10.73
   2   7  -8   18.93   14.86
  -2  -7   8   34.00   10.94
  -2   7   8   12.69   11.90
   1  -7  -8   17.80   14.18
  -1   7   8   19.08   12.47
   1   7  -8   41.91   15.31
  -1  -7   8   10.18    9.28
   1  -7  -8   34.75   10.99
   0  -7   8  150.27   12.94
   0  -7  -8  167.58   16.30
   0   7  -8  143.57   19.15
   0  -7  -8  110.42   17.08
  -1  -7  -8  408.37   29.57
  -1  -7  -8  488.77   30.63
  -1   7  -8  494.33   33.36
  -2  -7  -8   23.65   12.24
  -2  -7  -8  -16.29   13.98
  -2   7  -8   16.22   13.88
  -2  -7  -8   20.96   14.17
  -3   7  -8   16.69   14.18
  -3  -7  -8   36.49   14.89
  -3  -7  -8   25.49   12.53
  -3  -7  -8   20.63   15.44
  -4  -7  -8   49.24   17.27
  -4   7  -8   44.81   16.33
  -4  -7  -8   68.08   15.75
  -4  -7  -8   57.95   15.56
  -5  -7  -8   69.15   16.37
  -5   7  -8   84.49   18.15
  -5  -7  -8   79.96   18.18
  -5  -7  -8   77.44   19.85
  -6   7  -8  113.72   21.59
  -6  -7  -8  125.87   19.46
  -6  -7  -8  108.34   19.24
  -6  -7  -8  127.16   22.25
  -7  -7  -8   19.92   19.15
  -7  -7  -8   34.93   17.79
  -7   7  -8   29.60   18.18
  -7  -7  -8   52.74   17.62
  -8  -7  -8   46.35   19.25
  -8  -7  -8   66.82   20.61
  -8   7  -8   87.99   22.09
  -8  -7  -8   81.83   22.21
  -9  -7  -8   19.78   20.30
  -9   7  -8    6.52   21.22
  -9  -7  -8    2.35   19.15
  -9  -7  -8    7.31   18.83
 -10  -7  -8  -27.34   18.06
 -10  -7  -8  -26.40   18.47
 -10   7  -8    0.90   22.89
 -10  -7  -8   -7.17   20.99
 -11  -7  -8   42.49   22.43
 -11  -7  -8   14.89   22.77
 -11   7  -8  -38.33   26.21
 -10  -8   8  110.16   24.58
 -10   8   8   69.75   21.46
 -10  -8   8   77.17   23.64
  -9   8   8  -13.83   18.35
  -9  -8   8  -12.47   18.03
  -8  -8   8  110.94   20.78
  -8   8   8   84.92   19.70
  -7  -8   8   -4.27   16.01
  -7   8   8   15.35   17.74
  -6  -8   8   10.11   14.95
  -6   8   8    9.60   16.37
  -5   8   8    5.45   14.68
  -5  -8   8    0.45   14.44
   4   8  -8   22.87   16.94
  -4  -8   8   -1.58   13.57
  -4   8   8    2.01   15.03
   3   8  -8   24.27   16.31
  -3   8   8   11.15   13.74
  -3  -8   8   10.77   12.16
  -2   8   8    8.22   13.64
   2  -8  -8   36.92   17.35
  -2  -8   8   12.79   11.26
   2   8  -8   32.61   17.23
   1  -8  -8   39.27   17.31
   1  -8  -8   28.96   11.74
   1   8  -8   27.62   16.33
  -1  -8   8    7.86   10.49
   0  -8  -8   89.23   18.96
   0  -8  -8   88.90   14.95
   0   8  -8  100.11   20.02
  -1  -8  -8   20.98   15.81
  -1   8  -8   30.32   16.35
  -1  -8  -8   39.88   15.72
  -1  -8  -8   21.59   12.33
  -2  -8  -8  106.11   19.85
  -2  -8  -8  144.60   18.49
  -2   8  -8  131.27   21.13
  -2  -8  -8  114.46   20.35
  -3  -8  -8   68.95   17.60
  -3   8  -8  125.37   20.94
  -3  -8  -8  102.57   20.13
  -3  -8  -8  103.03   17.03
  -4  -8  -8    9.75   17.33
  -4  -8  -8   31.76   15.29
  -4  -8  -8   26.80   17.36
  -4   8  -8   36.79   18.23
  -5  -8  -8   -9.04   15.08
  -5  -8  -8   14.41   17.24
  -5   8  -8   17.04   16.95
  -5  -8  -8   15.19   18.32
  -6  -8  -8  115.82   20.95
  -6   8  -8  117.43   22.97
  -6  -8  -8   58.72   18.97
  -6  -8  -8  114.10   22.85
  -7  -8  -8   12.54   19.70
  -7  -8  -8   16.42   18.52
  -7   8  -8    6.59   19.90
  -7  -8  -8   16.25   19.23
  -8  -8  -8   22.96   20.04
  -8   8  -8   75.46   23.09
  -8  -8  -8   75.52   23.64
  -8  -8  -8   66.96   22.00
  -9  -8  -8  -18.16   21.46
  -9   8  -8   11.00   22.23
  -9  -8  -8   45.54   21.81
  -9  -8  -8    0.55   20.21
 -10   8  -8   36.50   26.76
 -10  -8  -8    1.33   21.54
  -8  -9   8   44.83   20.96
  -8   9   8   46.47   19.96
  -7   9   8   -4.73   18.74
  -7  -9   8  -11.08   17.04
  -6  -9   8   81.45   19.44
  -6   9   8  109.83   22.16
  -5   9   8   44.96   19.47
  -5  -9   8   44.20   16.62
   4   9  -8  201.75   27.24
  -4   9   8  161.34   21.51
  -4  -9   8  172.70   19.83
  -3   9   8   49.81   18.20
   3   9  -8   67.15   20.87
  -3  -9   8   76.04   16.53
   2   9  -8   31.70   19.21
   2  -9  -8   54.61   23.26
   1  -9  -8    8.91   20.32
   1  -9  -8    2.93   11.80
   1   9  -8    2.14   18.50
   1  -9  -8    4.93   17.05
   0  -9  -8   -5.61   17.22
   0  -9  -8    6.47   13.16
   0  -9  -8   12.78   19.29
   0   9  -8   16.46   17.82
  -1   9  -8    3.49   17.37
  -1  -9  -8  -22.17   15.63
  -1  -9  -8    9.22   13.09
  -1  -9  -8  -21.62   17.33
  -2  -9  -8    0.87   17.78
  -2  -9  -8   16.29   14.92
  -2  -9  -8  -11.11   16.11
  -2   9  -8   32.73   18.95
  -3  -9  -8    4.79   14.05
  -3  -9  -8    5.20   19.53
  -3  -9  -8   28.30   18.91
  -3   9  -8   14.30   18.13
  -4  -9  -8   -2.38   20.38
  -4   9  -8   33.59   20.84
  -4  -9  -8    1.68   18.50
  -4  -9  -8   -0.48   15.73
  -5  -9  -8  -10.45   19.02
  -5  -9  -8    3.67   19.68
  -5  -9  -8   10.52   16.48
  -5   9  -8  -12.40   18.52
  -6  -9  -8   74.84   22.37
  -6  -9  -8   69.18   24.36
  -6  -9  -8   52.89   20.25
  -6   9  -8   77.82   24.08
  -7  -9  -8   27.32   21.44
  -7  -9  -8    6.40   22.94
  -7  -9  -8   39.37   20.20
  -7   9  -8   11.95   22.22
  -8   9  -8  167.93   28.75
  -8  -9  -8  148.63   26.52
  -5  10   8   11.83   20.01
  -4  10   8   31.82   20.07
   3  10  -8    4.33   20.46
   3 -10  -8  -34.27   32.48
   2 -10  -8  -18.30   25.73
   2  10  -8   11.24   20.66
   2 -10  -8   -7.31   16.88
   1 -10  -8   -6.88   24.78
   1 -10  -8   19.15   18.64
   1  10  -8   37.12   21.61
   0  10  -8   76.83   23.57
   0 -10  -8   92.93   26.15
   0 -10  -8   99.43   22.43
  -1 -10  -8  -15.37   21.69
  -1 -10  -8    3.36   14.77
  -1 -10  -8  -27.73   17.50
  -1  10  -8   13.84   21.23
  -2 -10  -8  127.08   24.46
  -2 -10  -8  125.00   25.61
  -2 -10  -8   80.76   18.21
  -2  10  -8  124.27   25.48
  -3  10  -8   19.51   22.15
  -3 -10  -8  -26.16   18.56
  -3 -10  -8  -10.00   15.29
  -3 -10  -8  -24.00   19.86
  -4 -10  -8   38.78   18.38
  -4 -10  -8    2.72   21.86
  -4 -10  -8    1.08   20.70
  -4  10  -8    4.57   21.53
  -5  10  -8   70.54   25.12
  -5 -10  -8   23.81   18.72
 -16   0   9  -18.98   18.57
 -15   0   9   69.71   22.02
 -15   0   9   54.80   19.55
 -14   0   9  -13.26   15.75
 -14   0   9  -13.50   17.99
 -13   0   9   50.00   16.29
 -13   0   9   30.36   17.15
 -12   0   9   -6.11   12.90
 -12   0   9   20.73   14.87
 -11   0   9  444.79   31.36
 -11   0   9  440.30   28.34
 -11   0   9  443.63   30.48
 -10   0   9  -15.30   11.31
 -10   0   9   -4.87   10.28
 -10   0   9   -3.67    9.97
  -9   0   9  318.86   24.00
  -9   0   9  350.69   22.27
  -9   0   9  336.49   22.34
  -8   0   9   -7.49    7.90
  -8   0   9  -13.98    9.22
  -8   0   9    2.96    7.22
  -7   0   9  124.73   11.58
  -7   0   9  134.91   10.93
  -7   0   9  123.40   13.58
  -6   0   9    2.92    7.35
  -6   0   9   -0.21    4.80
  -6   0   9    1.94    6.40
  -5   0   9  884.23   43.06
  -5   0   9  851.49   40.59
  -5   0   9  914.87   43.87
  -4   0   9    1.63    3.69
  -4   0   9   -7.16    5.84
   4   0  -9   -2.73    3.54
  -4   0   9   -0.04    5.34
  -3   0   9 1827.40   84.57
  -3   0   9 1999.45   92.15
   3   0  -9 1936.58   82.62
  -3   0   9 1902.40   82.62
   3   0  -9 1923.51   91.97
   2   0  -9   -1.01    4.03
   2   0  -9   -1.33    3.69
  -2   0   9   -2.80    4.90
  -2   0   9   -1.92    4.49
  -2   0   9    3.08    3.73
  -1   0   9  588.22   28.63
   1   0  -9  599.76   27.70
   1   0  -9  601.67   30.71
  -1   0   9  586.71   27.69
   0   0  -9   -8.64    4.12
   0   0   9   -4.46    4.34
   0   0  -9    3.04    4.54
   0   0  -9   -0.54    3.04
  -1   0  -9  170.08   11.24
   1   0   9  144.04   10.97
  -1   0  -9  157.38   13.53
   2   0   9   -1.51    4.26
  -2   0  -9    6.51    6.19
  -2   0  -9    1.15    7.08
  -3   0  -9    4.92    6.53
   3   0   9    2.58    5.23
  -3   0  -9    2.24    7.93
  -4   0  -9  -12.85    8.77
  -4   0  -9   -1.00    7.67
  -5   0  -9  275.25   19.57
  -5   0  -9  232.89   22.00
  -6   0  -9   -2.44    6.84
  -6   0  -9  -10.19    8.99
  -6   0  -9   13.38   12.40
  -7   0  -9  -11.29   12.80
  -7   0  -9    7.21   10.82
  -7   0  -9   19.62    8.30
  -8   0  -9   -3.83   12.23
  -8   0  -9  -12.37   13.56
  -8   0  -9  -11.97    8.04
  -9   0  -9   69.47   19.24
  -9   0  -9  129.62   14.22
  -9   0  -9  127.88   17.83
 -10   0  -9    3.41   17.00
 -10   0  -9   10.97   14.77
 -10   0  -9   17.54   11.07
 -11   0  -9  526.16   37.19
 -11   0  -9  627.97   35.00
 -12   0  -9   -7.09   16.05
 -12   0  -9   -3.18   19.59
 -13   0  -9  125.41   22.55
 -13   0  -9   96.31   25.30
 -14   0  -9   23.69   20.42
 -14   0  -9    4.81   21.81
 -15   0  -9   37.25   25.49
 -16   1   9    6.77   19.21
 -16  -1   9    4.55   19.52
 -15   1   9   50.12   20.22
 -15   1   9   46.20   21.22
 -15  -1   9   16.11   18.23
 -15  -1   9   49.99   21.10
 -14   1   9   -2.26   16.69
 -14  -1   9    3.90   15.77
 -14  -1   9    4.39   18.54
 -14   1   9  -12.92   17.34
 -13   1   9   96.76   18.56
 -13  -1   9   85.89   17.27
 -13  -1   9   92.91   19.60
 -13   1   9   85.37   19.05
 -12  -1   9   23.53   13.31
 -12   1   9   34.76   15.97
 -12  -1   9   16.95   15.00
 -12  -1   9   11.83   13.78
 -12   1   9   16.85   14.27
 -11   1   9    1.08   12.70
 -11   1   9   -0.83   12.88
 -11  -1   9   -5.94   11.41
 -11  -1   9   -8.48   13.31
 -11  -1   9  -19.17   10.96
 -10  -1   9   66.28   12.67
 -10   1   9   78.55   13.44
 -10  -1   9   71.06   14.74
 -10   1   9   74.75   14.29
 -10   1   9   65.68   14.35
 -10  -1   9   90.02   13.57
  -9   1   9  481.94   29.42
  -9  -1   9  442.56   28.87
  -9   1   9  443.30   26.83
  -9   1   9  450.12   29.41
  -9  -1   9  472.34   26.49
  -9  -1   9  464.25   28.13
  -8   1   9   20.28    9.07
  -8   1   9   19.38    9.23
  -8   1   9   23.99   10.75
  -8  -1   9   10.59    8.50
  -8  -1   9   23.28    8.49
  -8  -1   9    9.71    9.99
  -7   1   9 1966.76   91.98
  -7  -1   9 1927.40   84.31
  -7   1   9 1897.54   87.51
  -7  -1   9 1908.16   87.54
  -7   1   9 1922.59   93.59
  -7   1   9 1878.17   85.25
  -7  -1   9 1974.16   94.16
  -6  -1   9  101.14   11.94
  -6   1   9  120.48   12.23
  -6   1   9  124.06   11.62
  -6   1   9  103.09    7.21
  -6   1   9  114.97    8.86
  -6  -1   9  108.04    9.84
  -5   1   9 1992.99   90.95
  -5  -1   9 2082.83   87.91
  -5  -1   9 2083.22   91.21
  -5   1   9 2124.22   97.36
   5   1  -9 1933.02   98.53
  -5   1   9 2036.92   88.99
  -4  -1   9   25.74    5.36
  -4   1   9   23.84    6.43
   4   1  -9   24.25    5.37
  -4  -1   9   14.19    6.97
   4   1  -9   24.73    5.65
  -4   1   9   12.02    6.63
   3   1  -9   23.87    5.66
  -3   1   9   29.56    4.89
   3   1  -9   22.62    4.80
  -3  -1   9   32.30    6.89
  -3  -1   9   15.73    4.87
  -3   1   9   32.28    6.72
  -3   1   9   20.83    6.49
   3  -1  -9   18.30    3.34
  -2  -1   9   14.65    6.13
  -2  -1   9   11.54    4.19
   2   1  -9   13.41    4.00
  -2   1   9   16.39    5.92
   2  -1  -9   10.51    3.66
   2   1  -9    8.50    4.96
  -2   1   9    2.48    5.31
  -2   1   9    8.38    5.42
  -1   1   9  120.65    9.70
   1   1  -9  120.33    9.95
   1  -1  -9  117.69    9.24
  -1   1   9  114.06    9.50
   1   1  -9  112.08    7.68
  -1   1   9  120.39   10.94
  -1  -1   9  117.58    9.31
   1   1  -9  107.39    8.21
   0   1  -9  172.41   13.19
   0   1   9  177.58   12.25
   0   1  -9  163.05   12.19
   0   1  -9  189.89   10.84
   0  -1  -9  170.59   12.55
   0   1  -9  173.72   10.98
   0  -1   9  190.88   11.51
   0  -1  -9  159.72   12.49
  -1   1  -9  113.05    9.38
  -1  -1  -9  109.67   11.54
  -1   1  -9  130.51    9.45
  -1   1  -9  132.63   11.74
   1  -1   9  130.86    9.88
  -1  -1  -9  130.42   10.57
   1   1   9  127.74   10.06
   1  -1   9  123.06    9.22
  -2   1  -9   43.01    5.98
   2   1   9   48.55    7.18
  -2  -1  -9   41.36    9.81
  -2   1  -9   33.58    8.02
  -2   1  -9   46.48    7.28
  -2  -1  -9   51.80    8.39
   2  -1   9   41.91    5.69
   2  -1   9   46.06    6.87
  -3   1  -9    5.21    5.77
  -3   1  -9   11.36    8.31
  -3   1  -9   11.57    5.24
  -3  -1  -9    0.52    8.76
   3  -1   9   18.06    5.06
  -3  -1  -9   27.74    7.95
  -4   1  -9   23.72    6.00
  -4  -1  -9   16.38    8.39
  -4   1  -9   20.36    7.97
  -4   1  -9   13.58   10.11
  -4  -1  -9   16.25   10.61
  -5   1  -9  767.59   34.16
  -5  -1  -9  674.16   36.73
  -5   1  -9  706.72   36.88
  -5  -1  -9  697.34   42.42
  -5   1  -9  679.66   42.88
  -6   1  -9   -1.26    9.25
  -6  -1  -9    9.80   10.42
  -6   1  -9    1.13    6.26
  -6  -1  -9   10.54    8.33
  -6  -1  -9   10.48   12.70
  -6   1  -9   -2.82   12.42
  -7   1  -9  918.58   54.55
  -7  -1  -9  726.59   41.30
  -7  -1  -9  821.15   50.35
  -7   1  -9  940.49   45.07
  -7  -1  -9  860.25   44.49
  -7   1  -9  871.99   40.33
  -8  -1  -9   39.71   15.66
  -8   1  -9   12.11    8.58
  -8  -1  -9   -1.65    5.35
  -8   1  -9   18.27   12.06
  -8  -1  -9    7.05   12.44
  -8   1  -9   10.49   16.71
  -9   1  -9  291.75   24.33
  -9  -1  -9  322.87   26.32
  -9   1  -9  328.12   20.67
  -9   1  -9  245.44   28.78
  -9  -1  -9  302.24   28.30
 -10   1  -9   21.27   10.67
 -10  -1  -9   28.63   16.84
 -10  -1  -9   24.84   10.41
 -10   1  -9   34.09   15.03
 -10  -1  -9   11.81   14.91
 -10   1  -9   23.92   18.47
 -11  -1  -9   84.45   15.28
 -11  -1  -9   60.13   17.60
 -11   1  -9   52.17   18.65
 -11  -1  -9   27.77   18.77
 -11   1  -9   66.65   22.64
 -12  -1  -9   -5.28   17.45
 -12   1  -9   -5.19   22.20
 -12  -1  -9   -6.47   14.30
 -12  -1  -9   19.81   19.72
 -12   1  -9    3.36   16.71
 -13  -1  -9  171.42   27.90
 -13  -1  -9  135.93   24.60
 -13   1  -9  155.54   24.55
 -13   1  -9  190.14   31.47
 -14   1  -9    5.94   24.55
 -14   1  -9    9.26   21.20
 -14  -1  -9   -2.15   21.54
 -14  -1  -9   12.02   20.49
 -15  -2   9  -10.30   16.67
 -15   2   9  -13.05   18.51
 -15  -2   9  -32.39   18.71
 -15   2   9   13.38   20.14
 -14   2   9   23.07   18.20
 -14  -2   9   23.42   16.50
 -14  -2   9   22.94   19.55
 -14   2   9   26.95   19.53
 -13   2   9   30.05   18.16
 -13  -2   9   32.82   17.96
 -13   2   9   58.52   18.02
 -13  -2   9   68.57   17.27
 -13  -2   9   68.13   17.37
 -12  -2   9   47.66   17.60
 -12   2   9   32.22   15.68
 -12  -2   9   67.27   15.65
 -12  -2   9   28.20   14.16
 -12   2   9   23.54   16.12
 -11   2   9  704.70   41.92
 -11   2   9  730.74   39.98
 -11  -2   9  734.65   38.29
 -11  -2   9  710.38   42.27
 -11  -2   9  664.63   41.18
 -10   2   9   15.58   12.06
 -10   2   9   12.42   12.09
 -10  -2   9   14.66   13.55
 -10  -2   9   30.17   11.70
 -10  -2   9   11.07   10.67
  -9  -2   9  494.65   31.19
  -9   2   9  529.59   31.18
  -9  -2   9  519.45   28.13
  -9   2   9  496.59   29.81
  -9  -2   9  541.63   31.53
  -8  -2   9  344.80   20.33
  -8  -2   9  333.47   24.66
  -8   2   9  351.64   23.46
  -8  -2   9  353.77   22.92
  -8   2   9  339.07   22.92
  -7   2   9    8.08    8.87
  -7  -2   9   -0.38    6.53
  -7  -2   9   -5.82    8.49
  -7   2   9    3.56    8.92
  -6   2   9  318.99   21.63
  -6   2   9  309.00   19.80
  -6  -2   9  318.46   21.03
  -6  -2   9  332.41   17.69
  -5   2   9 1154.08   54.03
  -5   2   9 1178.07   52.99
   5   2  -9 1148.26   50.97
  -5  -2   9 1175.63   50.47
  -5  -2   9 1112.24   53.85
   5   2  -9 1132.34   58.13
  -4  -2   9   50.29    5.55
   4   2  -9   35.68    7.70
  -4   2   9   21.82    7.41
   4   2  -9   43.27    5.63
  -4   2   9   39.01    7.86
  -4  -2   9   41.80    8.17
   3   2  -9 1863.92   91.05
  -3   2   9 1788.22   82.60
   3   2  -9 1908.05   79.06
  -3  -2   9 1870.06   78.89
  -3  -2   9 1808.61   82.30
  -3   2   9 1909.32   81.69
   2  -2  -9   46.32    4.93
  -2   2   9   46.81    7.63
   2   2  -9   39.45    4.30
  -2  -2   9   34.59    7.05
   2   2  -9   47.58    4.57
  -2   2   9   37.17    7.22
   2   2  -9   50.61    8.06
  -1  -2   9  117.99    9.66
   1   2  -9  118.13   10.71
   1   2  -9  120.42    7.32
  -1   2   9  131.50   10.93
  -1   2   9  113.35   10.31
  -1   2   9  120.22    9.85
   1   2  -9  113.19    7.65
   1  -2  -9  110.79    9.37
   0   2  -9  159.85   13.19
   0  -2   9  134.20   10.31
   0  -2  -9  133.97   11.97
   0   2   9  155.75   11.54
   0  -2  -9  158.74   12.15
   0   2  -9  144.32   10.25
   0   2  -9  136.82    9.41
   0   2  -9  123.82    8.58
  -1   2  -9   65.50    9.51
   1  -2   9   71.21    6.55
   1  -2   9   62.88    6.44
  -1  -2  -9   60.47    9.98
   1   2   9   58.41    8.84
  -1   2  -9   67.50    7.32
  -1   2  -9   63.15    6.75
  -1  -2  -9   66.58    9.30
   2   2   9  137.10   11.68
  -2  -2  -9  117.82   11.45
  -2  -2  -9   83.05   12.43
  -2   2  -9  122.19   12.02
  -2   2  -9  121.25    8.76
   2  -2   9  105.18    9.20
  -2   2  -9  119.22   10.46
   2  -2   9  111.76    8.03
  -3  -2  -9  242.22   17.98
  -3   2  -9  265.94   19.37
  -3   2  -9  239.84   16.39
  -3   2  -9  264.39   14.43
  -3  -2  -9  272.25   20.11
   3  -2   9  231.34   13.24
  -4   2  -9  109.62   11.31
  -4  -2  -9  157.77   16.44
  -4   2  -9  158.76   16.69
  -4   2  -9  176.65   11.21
  -4  -2  -9  153.70   14.40
  -5   2  -9  354.36   18.85
  -5  -2  -9  358.47   26.35
  -5  -2  -9  365.89   23.08
  -5   2  -9  314.04   25.81
  -5   2  -9  342.88   17.81
  -5   2  -9  338.86   22.26
  -6  -2  -9   70.04   13.06
  -6  -2  -9   71.00   11.41
  -6  -2  -9   70.78   15.67
  -6   2  -9   74.86    8.02
  -6   2  -9   60.82   12.61
  -6   2  -9   53.66   15.37
  -6   2  -9   79.01    7.87
  -7   2  -9  -17.91   13.67
  -7   2  -9   -3.69   10.56
  -7  -2  -9    4.60   11.83
  -7  -2  -9    5.65    9.50
  -7  -2  -9   -4.51   12.70
  -7   2  -9    6.86    6.14
  -8  -2  -9  159.92   21.63
  -8  -2  -9  201.61   20.00
  -8  -2  -9  173.21   17.31
  -8   2  -9  221.90   14.45
  -8   2  -9  241.78   21.21
  -8   2  -9  110.41   23.04
  -9   2  -9  250.28   24.08
  -9  -2  -9  278.37   25.12
  -9  -2  -9  266.94   27.94
  -9  -2  -9  285.16   22.64
  -9   2  -9  238.29   29.98
 -10  -2  -9  -13.75   13.56
 -10   2  -9   -2.76   14.34
 -10  -2  -9    0.49   16.54
 -10   2  -9  -18.62   19.69
 -10  -2  -9   13.08   13.54
 -11  -2  -9  295.44   28.03
 -11   2  -9  323.54   29.46
 -11  -2  -9  317.46   25.96
 -11   2  -9  397.18   38.34
 -11  -2  -9  302.71   32.64
 -12  -2  -9   11.95   17.92
 -12  -2  -9  -21.96   18.78
 -12   2  -9  -18.99   23.04
 -12  -2  -9   13.10   15.59
 -12   2  -9   12.43   17.37
 -13   2  -9   53.53   26.13
 -13  -2  -9   52.01   24.15
 -13  -2  -9   23.66   17.69
 -13  -2  -9   28.21   19.33
 -13   2  -9    9.85   19.08
 -14   2  -9   36.19   22.78
 -14   2  -9   -0.23   26.77
 -14  -2  -9   25.26   21.28
 -14  -2  -9  -18.48   21.71
 -14  -2  -9   30.95   19.04
 -15   3   9  -11.62   18.42
 -15  -3   9   36.53   21.69
 -15  -3   9    7.59   17.19
 -14   3   9    6.54   17.67
 -14  -3   9    2.56   17.67
 -14  -3   9   22.80   17.73
 -14   3   9   29.79   19.81
 -14  -3   9   -1.88   18.96
 -13   3   9   60.07   19.04
 -13   3   9   15.87   17.24
 -13  -3   9   54.34   17.90
 -13  -3   9   14.98   14.06
 -13  -3   9   18.54   18.24
 -12  -3   9   35.77   14.23
 -12   3   9   41.58   17.80
 -12  -3   9   33.72   15.90
 -12  -3   9   16.39   17.05
 -12   3   9   17.88   15.31
 -11  -3   9    4.49   14.92
 -11  -3   9    3.52   13.02
 -11  -3   9    9.30   11.83
 -11   3   9   25.33   15.15
 -11   3   9   14.23   14.65
 -10   3   9  139.14   17.74
 -10   3   9  103.64   17.41
 -10  -3   9  116.40   14.36
 -10  -3   9   92.77   17.41
 -10  -3   9  130.17   16.76
  -9  -3   9  128.60   12.83
  -9  -3   9  134.69   17.84
  -9   3   9   91.89   15.80
  -9   3   9  103.65   15.89
  -9  -3   9  123.58   15.60
  -8  -3   9   34.41   12.94
  -8   3   9   25.69   11.02
  -8   3   9   30.06   11.32
  -8  -3   9   24.62    8.52
  -7   3   9 1125.23   53.88
  -7  -3   9 1170.66   50.72
  -7   3   9 1070.65   54.33
  -7  -3   9 1140.95   55.72
  -6  -3   9    5.85    9.10
  -6   3   9   11.43    8.85
  -6   3   9    5.89    9.25
   6   3  -9    3.96    6.61
  -6  -3   9   -3.28    5.45
   5   3  -9  479.57   28.00
  -5   3   9  478.37   26.31
   5   3  -9  461.35   23.45
  -5   3   9  498.64   26.64
  -5  -3   9  426.74   26.80
  -5  -3   9  471.80   22.06
   4   3  -9   -0.92    7.59
  -4   3   9   -6.26    7.24
  -4   3   9    0.37    6.90
   4   3  -9   -5.37    4.65
  -4  -3   9    2.79    3.56
  -4  -3   9   -4.46    7.19
  -3  -3   9    5.80    6.77
  -3   3   9   -1.68    6.38
   3   3  -9  -10.55    3.17
   3   3  -9   -1.93    6.82
  -3   3   9   -4.72    6.91
   3  -3  -9    4.03    2.92
  -2   3   9  662.71   32.16
   2  -3  -9  644.88   31.52
   2   3  -9  689.20   35.57
  -2  -3   9  623.70   30.86
   2  -3  -9  589.83   32.24
  -2   3   9  608.65   32.04
  -1   3   9  151.39   12.84
  -1  -3   9  152.71   11.44
   1  -3  -9  161.37   12.50
  -1   3   9  174.43   13.72
   1   3  -9  183.75   14.73
   0   3   9   68.76    9.60
   0   3  -9   69.70    9.97
   0  -3   9   72.30    7.59
   0  -3  -9   64.30    9.06
   0  -3  -9   72.78    9.73
   0   3  -9   74.90    5.40
   0   3  -9   76.75    5.34
   0   3  -9   77.48    8.09
  -1   3  -9   72.23    6.72
  -1   3  -9   69.97    7.30
   1   3   9   72.94   10.15
  -1  -3  -9   59.07    9.78
   1  -3   9   61.95    6.64
  -1  -3  -9   66.50    9.91
   1  -3   9   60.78    6.17
  -1   3  -9   65.68   10.10
   2  -3   9  214.90   13.49
  -2   3  -9  230.48   18.34
  -2   3  -9  229.67   13.10
  -2  -3  -9  233.59   16.58
  -2   3  -9  183.26   13.29
  -2  -3  -9  197.63   17.25
   2  -3   9  217.64   11.80
  -3   3  -9   -0.74    4.01
  -3  -3  -9   -3.12    8.79
  -3   3  -9  -10.10    6.55
  -3  -3  -9    2.55    8.43
  -3   3  -9    8.77    8.41
   3  -3   9    2.54    3.57
  -4   3  -9   18.67    3.99
  -4  -3  -9   26.97   11.38
  -4  -3  -9   32.16   10.64
  -4   3  -9   14.60    9.70
  -4   3  -9   16.40    8.55
  -5   3  -9  100.56   15.69
  -5   3  -9   74.99    5.58
  -5   3  -9   50.89   11.69
  -5  -3  -9   85.03   14.22
  -5  -3  -9   83.65   12.49
  -5  -3  -9   86.19   13.58
  -6   3  -9  -11.91   12.08
  -6   3  -9   -8.54    7.17
  -6  -3  -9   -2.72   11.67
  -6  -3  -9   -1.53   12.29
  -6  -3  -9   -7.12   10.21
  -7  -3  -9  392.49   31.07
  -7  -3  -9  416.00   26.83
  -7   3  -9  373.17   25.94
  -7   3  -9  404.91   34.44
  -7  -3  -9  442.14   28.52
  -8  -3  -9  -15.13   12.00
  -8   3  -9   11.55   12.80
  -8   3  -9  -15.80   17.09
  -8  -3  -9   25.40   15.45
  -8  -3  -9   23.80   12.95
  -9  -3  -9  171.23   23.48
  -9  -3  -9  238.22   22.00
  -9  -3  -9  229.50   22.80
  -9   3  -9  149.02   27.36
  -9   3  -9  183.92   20.91
 -10   3  -9   65.65   26.91
 -10  -3  -9   70.39   17.11
 -10  -3  -9   65.73   19.79
 -10  -3  -9   70.77   18.43
 -10   3  -9   65.51   18.50
 -11   3  -9  -16.99   22.39
 -11  -3  -9   10.85   17.89
 -11  -3  -9    0.23   17.32
 -11  -3  -9   14.02   16.35
 -11   3  -9   13.02   18.48
 -12   3  -9  125.60   30.97
 -12  -3  -9  114.99   25.85
 -12  -3  -9   91.04   21.82
 -12  -3  -9  128.98   21.65
 -12   3  -9  146.04   24.98
 -13  -3  -9   53.69   23.96
 -13  -3  -9   82.41   20.07
 -13   3  -9  105.39   33.29
 -13   3  -9   76.90   23.87
 -13  -3  -9  105.13   24.15
 -14   3  -9    9.69   21.66
 -14   3  -9  -12.58   28.90
 -14  -3  -9    3.39   24.15
 -14  -3  -9   61.29   21.74
 -14  -4   9   51.46   20.78
 -14  -4   9   64.65   23.21
 -14   4   9   38.39   20.10
 -13  -4   9   47.43   18.72
 -13  -4   9   66.00   22.02
 -13   4   9   54.83   19.15
 -13   4   9   50.27   16.52
 -12  -4   9   11.02   16.40
 -12   4   9   -9.75    8.39
 -12  -4   9   21.45   18.33
 -12   4   9   20.97   16.59
 -11  -4   9   56.54   13.10
 -11   4   9   23.87   15.22
 -11  -4   9   21.72   16.90
 -11  -4   9    9.53   15.30
 -11   4   9   17.27   15.33
 -10  -4   9   10.26   14.57
 -10  -4   9   -6.23   12.52
 -10   4   9    6.25   13.48
 -10   4   9   26.34   13.97
 -10  -4   9  -12.37    9.45
  -9   4   9   21.84   12.86
  -9   4   9   13.51   12.83
  -9  -4   9   26.00    9.77
  -9  -4   9   35.70   14.88
  -8  -4   9  192.93   19.50
  -8   4   9  226.33   19.58
  -8  -4   9  222.44   15.51
  -8   4   9  200.10   19.09
  -7  -4   9  -10.59   10.41
  -7  -4   9   23.02    6.96
  -7   4   9   -8.15    9.89
  -7   4   9  -11.10    9.78
  -6   4   9  346.80   23.64
  -6  -4   9  388.46   18.18
  -6  -4   9  327.11   23.29
  -6   4   9  320.75   22.85
   5   4  -9   93.55    7.97
  -5  -4   9  107.33    7.33
   5   4  -9   97.85   13.44
  -5  -4   9  109.58   13.22
  -5   4   9   95.85   12.22
  -5   4   9   97.45   12.49
  -4   4   9   77.86   11.35
  -4  -4   9   88.96   11.63
   4   4  -9   97.60   13.31
  -4   4   9   87.28   11.40
   4  -4  -9   76.63    6.53
   3  -4  -9  291.67   16.92
   3   4  -9  318.28   22.04
  -3   4   9  299.02   19.75
   3  -4  -9  320.76   17.26
  -3   4   9  317.33   20.28
  -3  -4   9  304.90   19.79
   2  -4  -9    0.94    5.40
   2   4  -9   15.88    9.39
  -2   4   9    1.02    8.00
  -2   4   9    4.83    7.96
  -2  -4   9    5.75    6.87
   1   4  -9  352.61   24.01
   1  -4  -9  367.99   21.22
  -1   4   9  370.49   22.34
  -1   4   9  362.01   21.67
  -1  -4   9  346.19   19.77
   0   4  -9  129.52   14.19
   0  -4  -9  156.47   13.88
   0  -4   9  132.48   10.29
   0   4   9  131.49   13.92
   0  -4  -9  134.96   12.29
  -1  -4  -9   85.40   12.32
   1  -4   9   74.55    6.48
  -1  -4  -9   70.61   10.79
   1  -4   9   83.94    7.68
  -1   4  -9   84.54    6.09
  -1   4  -9   88.66   12.25
  -1   4  -9  100.61    8.65
   2  -4   9    5.14    5.89
  -2  -4  -9   -3.86    8.69
  -2   4  -9    7.91    5.25
  -2   4  -9    2.94    4.78
  -2  -4  -9    6.33    8.06
   2  -4   9   11.82    4.38
  -2   4  -9   11.73    9.18
  -3   4  -9   62.98    4.79
  -3  -4  -9   54.00   11.14
  -3   4  -9   37.91   11.00
   3  -4   9   59.51    8.70
  -3  -4  -9   46.35   11.24
  -3   4  -9   27.42    7.65
  -4   4  -9  123.68   15.50
  -4   4  -9  100.16   11.48
  -4  -4  -9  120.19   14.96
  -4  -4  -9  134.67   15.09
  -5   4  -9   -3.69    8.53
  -5  -4  -9   -2.51   11.09
  -5  -4  -9    4.40   10.48
  -5  -4  -9   11.11   11.14
  -5   4  -9   -0.20   10.95
  -6   4  -9   -3.22   12.19
  -6  -4  -9   -4.24   11.47
  -6   4  -9  -10.81    9.64
  -6  -4  -9    0.40   11.94
  -6  -4  -9   -6.32   11.46
  -7  -4  -9   45.95   14.90
  -7   4  -9   20.81   15.96
  -7  -4  -9   20.63   13.66
  -7   4  -9    9.57    4.99
  -7  -4  -9   18.09   15.11
  -8   4  -9  109.88   23.50
  -8  -4  -9  195.73   20.94
  -8  -4  -9  172.90   21.42
  -8   4  -9  151.60   19.11
  -8  -4  -9  144.79   21.15
  -9  -4  -9   50.97   17.96
  -9  -4  -9   34.50   17.65
  -9  -4  -9   56.42   17.17
  -9   4  -9    8.83   15.33
  -9   4  -9    8.51   20.65
 -10  -4  -9   50.30   17.82
 -10  -4  -9   44.62   17.97
 -10  -4  -9   31.22   18.17
 -10   4  -9   15.40   15.99
 -10   4  -9  -21.55   21.62
 -11  -4  -9   19.11   20.95
 -11   4  -9   48.03   20.18
 -11  -4  -9   48.53   18.33
 -11  -4  -9   42.04   19.39
 -11   4  -9  -15.44   25.57
 -12  -4  -9   24.74   21.12
 -12  -4  -9   25.67   19.53
 -12   4  -9  -21.67   19.86
 -12   4  -9  -40.62   27.47
 -12  -4  -9   -6.17   19.32
 -13  -4  -9   63.61   20.91
 -13   4  -9   22.48   32.44
 -13  -4  -9   16.51   20.93
 -13   4  -9   76.78   24.79
 -13  -4  -9   52.95   23.88
 -14  -5   9    8.46   21.13
 -13  -5   9    1.89   18.85
 -13  -5   9    8.05   18.65
 -13   5   9    4.72   18.07
 -12  -5   9   20.66   18.25
 -12   5   9   14.43   17.48
 -12   5   9   20.88   19.40
 -12  -5   9   34.42   19.93
 -11  -5   9    2.35   16.70
 -11   5   9   12.38   17.35
 -11   5   9   22.25   16.09
 -11  -5   9    6.56   17.70
 -10  -5   9  419.51   31.57
 -10  -5   9  398.04   32.23
 -10   5   9  402.00   29.74
  -9   5   9   41.82   15.01
  -9   5   9   20.74    9.97
  -9  -5   9   55.20   16.22
  -8  -5   9  121.21   18.40
  -8   5   9  112.08   17.78
  -8   5   9  125.58   16.97
  -7   5   9  573.33   32.88
  -7   5   9  526.84   32.04
  -7  -5   9  485.22   31.69
  -6   5   9  195.33   18.01
  -6  -5   9  205.47   18.38
  -6   5   9  207.03   18.82
   6   5  -9  196.92   19.77
  -5  -5   9   19.97   10.81
   5   5  -9   10.42   12.16
  -5   5   9   13.00   10.35
  -5   5   9   14.37   10.24
  -4   5   9  162.86   16.44
   4   5  -9  194.72   18.77
  -4  -5   9  146.28   14.33
   4  -5  -9  164.15   11.71
  -4   5   9  168.63   15.83
   3   5  -9   36.81   11.72
  -3   5   9   41.60   11.44
  -3  -5   9   45.03    9.23
   3  -5  -9   30.04    6.91
  -3   5   9   48.42   11.67
  -2   5   9  143.53   14.50
  -2   5   9  123.99   14.67
   2  -5  -9  143.49   11.57
   2   5  -9  131.77   15.79
  -2  -5   9  143.26   12.57
  -1   5   9   82.73   12.88
   1  -5  -9   73.50    9.80
   1   5  -9   81.57   13.36
  -1   5   9   64.62   11.41
  -1  -5   9   70.00    9.45
   0  -5  -9    9.22    7.99
   0   5  -9    6.77   10.04
   0  -5   9    0.04    6.43
   0  -5  -9   15.03    9.61
  -1   5  -9  278.87   16.80
  -1  -5  -9  277.08   20.01
  -1   5  -9  252.47   21.67
   1  -5   9  257.58   15.65
  -1  -5  -9  310.72   21.78
   1  -5   9  276.92   13.68
   2  -5   9   76.57    6.73
   2  -5   9   78.00    8.50
  -2  -5  -9   64.29   11.36
  -2   5  -9   68.21    7.26
  -2   5  -9   81.96   13.57
  -2  -5  -9   78.49   13.18
  -2   5  -9   92.08    7.58
  -3  -5  -9   28.67   11.88
  -3   5  -9   44.57   12.46
  -3  -5  -9   32.44   11.44
  -3   5  -9   33.53    7.59
  -4  -5  -9  246.47   21.14
  -4  -5  -9  238.65   20.91
  -4   5  -9  183.79   20.49
  -4   5  -9  227.22   15.62
  -4  -5  -9  234.05   20.17
  -5  -5  -9  -13.99   11.28
  -5  -5  -9   10.82   12.10
  -5   5  -9    1.01    9.30
  -5  -5  -9   -1.14   12.24
  -5   5  -9   15.76   12.66
  -6   5  -9    3.62   13.44
  -6   5  -9   -2.01   10.75
  -6  -5  -9   17.43   13.40
  -6  -5  -9    6.87   13.90
  -6  -5  -9   -7.02   12.95
  -7   5  -9   35.58   17.01
  -7  -5  -9   35.72   15.44
  -7  -5  -9   28.11   15.12
  -7  -5  -9   47.66   16.51
  -7   5  -9   28.65   13.79
  -8  -5  -9   13.47   15.35
  -8  -5  -9   35.76   16.58
  -8   5  -9   -2.33   18.78
  -8  -5  -9    6.75   15.01
  -8   5  -9    7.92    8.98
  -9  -5  -9   87.21   19.48
  -9   5  -9   67.44   18.21
  -9  -5  -9   47.12   19.78
  -9  -5  -9   79.79   19.31
  -9   5  -9   66.13   24.95
 -10  -5  -9  190.27   24.83
 -10  -5  -9  120.55   21.87
 -10   5  -9   78.93   27.42
 -10   5  -9  126.27   20.95
 -10  -5  -9  115.97   23.52
 -11   5  -9  -79.26   25.27
 -11  -5  -9   32.60   20.75
 -11  -5  -9   46.88   20.07
 -11   5  -9  -12.35   18.85
 -11  -5  -9  -21.43   18.36
 -12   5  -9  -78.86   26.24
 -12  -5  -9    8.75   22.35
 -12   5  -9   39.05   23.25
 -12  -5  -9   81.27   22.61
 -12  -5  -9   47.39   22.01
 -13  -5  -9   -4.09   21.82
 -13   5  -9  -69.76   29.51
 -13  -5  -9   -0.23   21.43
 -13   5  -9    8.68   23.16
 -13  -6   9   13.32   21.46
 -12   6   9   10.97   19.22
 -12  -6   9   24.84   20.86
 -12  -6   9   43.54   21.87
 -11   6   9    1.10   17.69
 -11  -6   9  -38.76   17.08
 -11  -6   9   -9.69   18.67
 -10   6   9   -5.93   17.13
 -10  -6   9   30.74   18.42
 -10  -6   9   -4.58   15.95
 -10   6   9    0.62   16.82
  -9  -6   9   -0.43   15.67
  -9   6   9   16.29   14.86
  -9   6   9   10.58   15.95
  -8   6   9  180.48   19.68
  -8   6   9   95.45   15.67
  -8  -6   9  173.23   20.30
  -7  -6   9   49.98   14.89
  -7   6   9   54.92   14.99
  -7   6   9   50.49   13.44
  -6  -6   9   82.88   15.12
  -6   6   9  111.20   16.89
  -6   6   9  114.44   16.13
  -5   6   9   72.79   15.18
  -5   6   9   77.81   14.28
  -5  -6   9   55.71   12.62
   5   6  -9   50.77   14.82
  -4   6   9   63.01   14.27
   4  -6  -9   74.77    9.34
  -4  -6   9   71.09   13.05
   4   6  -9   62.11   15.22
  -4   6   9   86.52   14.07
   3  -6  -9   21.06    7.90
  -3  -6   9   19.91    9.98
  -3   6   9   13.70   12.15
  -3   6   9   14.74   11.98
   3   6  -9   15.32   12.33
  -2  -6   9   27.90    9.42
   2  -6  -9   40.92    9.48
   2   6  -9   66.24   14.19
  -2   6   9   35.26   12.03
  -2   6   9   36.20   11.90
   1  -6  -9    2.69   11.86
   1   6  -9   -8.44   11.20
   1  -6  -9    7.45    8.68
  -1   6   9   -5.04   10.83
  -1  -6   9    0.66    7.51
   0  -6  -9   25.20   11.53
   0   6  -9   -2.86   11.68
   0  -6  -9    6.60    9.23
   0  -6   9    3.68    7.33
  -1  -6  -9  101.46   14.94
  -1  -6  -9   91.61   12.93
   1  -6   9   89.01    8.97
  -1   6  -9   95.62   15.96
  -2  -6  -9   11.98   11.76
  -2   6  -9    4.69   11.65
  -2  -6  -9    9.06   10.64
  -3  -6  -9   82.51   15.53
  -3   6  -9   74.35   15.67
  -3  -6  -9   90.78   14.19
  -3   6  -9   77.75    9.31
  -4  -6  -9   10.49   12.80
  -4  -6  -9   23.49   13.86
  -4  -6  -9    7.27   14.18
  -4   6  -9    9.96   13.04
  -4   6  -9   17.74    8.82
  -5  -6  -9   -2.85   14.04
  -5  -6  -9  -14.39   14.41
  -5   6  -9   -3.20   13.21
  -5   6  -9    8.69   10.19
  -5  -6  -9   -5.51   12.23
  -6  -6  -9  193.59   21.68
  -6   6  -9  133.14   21.76
  -6  -6  -9  231.85   22.48
  -6   6  -9  190.83   17.48
  -6  -6  -9  200.09   22.88
  -7   6  -9   38.18   18.85
  -7   6  -9   -1.17   12.84
  -7  -6  -9    7.03   16.97
  -7  -6  -9   20.12   15.50
  -7  -6  -9   12.05   15.71
  -8   6  -9  123.84   24.04
  -8  -6  -9  138.48   21.85
  -8   6  -9  104.34   18.21
  -8  -6  -9  132.36   21.17
  -8  -6  -9  113.14   21.68
  -9  -6  -9   86.02   21.49
  -9  -6  -9   68.56   21.34
  -9   6  -9   30.62   16.74
  -9   6  -9   16.93   22.04
  -9  -6  -9   49.15   18.91
 -10  -6  -9   -2.16   18.78
 -10   6  -9    2.16   14.56
 -10  -6  -9   -4.52   19.21
 -10  -6  -9   -4.33   19.26
 -10   6  -9  -40.84   24.77
 -11   6  -9  -32.38   18.70
 -11  -6  -9   -5.32   20.99
 -11  -6  -9   36.53   21.68
 -11  -6  -9   -2.38   20.45
 -11   6  -9  -76.87   24.41
 -12  -6  -9   33.54   22.93
 -12  -6  -9   22.70   23.59
 -12   6  -9 -111.81   28.54
 -12   6  -9  -16.92   21.76
 -12  -6  -9   13.15   22.50
 -12  -7   9   -5.41   22.04
 -11   7   9   14.38   19.17
 -11  -7   9   26.32   20.92
 -11  -7   9   19.42   18.68
 -10  -7   9   40.58   20.12
 -10  -7   9   36.51   19.71
 -10   7   9   28.27   18.17
  -9  -7   9    8.19   17.71
  -9   7   9  -10.70   16.76
  -8   7   9   20.99   17.05
  -8   7   9   22.26   16.34
  -8  -7   9   64.88   17.65
  -7   7   9   53.94   16.56
  -7  -7   9   52.50   16.51
  -7   7   9   39.00   16.02
  -6   7   9    9.04    9.87
  -6  -7   9   29.92   14.01
  -6   7   9   51.84   15.43
  -5   7   9   58.63   14.85
  -5  -7   9   44.51   14.47
  -5   7   9   32.33   14.96
   5   7  -9   59.61   17.76
  -4  -7   9   31.45   12.79
  -4   7   9   32.25   14.32
   4   7  -9   15.75   15.75
  -4   7   9   22.03   13.26
   3  -7  -9    9.04    9.15
  -3  -7   9   12.82   10.83
  -3   7   9   19.58   13.40
   3   7  -9   11.13   14.81
  -2   7   9   90.48   14.99
   2  -7  -9  108.34   13.26
   2   7  -9  131.52   19.41
  -2  -7   9  102.28   12.89
   1   7  -9   18.29   14.19
   1  -7  -9   33.67   10.69
   1  -7  -9   23.55   13.69
  -1  -7   9   20.01    9.54
  -1   7   9   14.15   12.29
   0  -7  -9   79.82   16.64
   0  -7   9   55.99    9.96
   0   7  -9   39.97   15.47
   0  -7  -9   85.26   12.95
  -1  -7  -9    2.79   13.00
  -1   7  -9   24.25   15.01
  -1  -7  -9   16.86   11.43
  -2  -7  -9   38.04   15.33
  -2   7  -9   38.20   15.71
  -2  -7  -9   21.97   12.60
  -3   7  -9   15.49   15.04
  -3  -7  -9    5.17   15.77
  -3  -7  -9    6.22   12.55
  -3  -7  -9   -7.30   14.23
  -4  -7  -9   -8.70   15.86
  -4   7  -9   19.23   15.25
  -4  -7  -9   -5.88   12.74
  -4  -7  -9    0.49   14.19
  -5   7  -9   -3.23   15.42
  -5  -7  -9  -14.28   15.48
  -5  -7  -9   10.34   14.18
  -5  -7  -9    3.65   16.05
  -6   7  -9   31.58   17.60
  -6  -7  -9   15.61   17.95
  -6  -7  -9   26.64   15.74
  -6  -7  -9    3.19   18.11
  -7  -7  -9    5.67   18.35
  -7  -7  -9   11.38   16.38
  -7   7  -9   14.46   18.23
  -7  -7  -9    9.32   17.93
  -8  -7  -9  -11.51   16.89
  -8  -7  -9  -17.15   18.37
  -8  -7  -9   29.19   18.55
  -8   7  -9   14.65   20.81
  -9  -7  -9  -14.02   19.52
  -9  -7  -9   19.47   20.14
  -9   7  -9  -13.71   22.93
[truncated: 290,018 more chars]
