# Supplementary material for: Bis{μ-2,2′-[(3,4-di­thia­hexane-1,6-di­yl)bis­(nitrilo­methanylyl­idene)]bis­(4-bromo­phenolato)-κ4 O,N,N′,O′}dicopper(II)
Source: Acta Crystallogr E Crystallogr Commun. 2018 Jan 1;74(Pt 1):38–40. doi: 10.1107/S2056989017017790 (PMC5778481; doi:10.1107/S2056989017017790)
Supplement: Supplementary file 2 [file e-74-00038-Isup2.hkl]

data_I                                                                          
_shelx_title ' d49 in P2(1)/n'                                                  
_shelx_refln_list_code          4                                               
_shelx_F_calc_maximum      404.07                                               
_exptl_crystal_F_000      1140.00                                               
_reflns_d_resolution_high  0.8107                                               
                                                                                
loop_                                                                           
 _space_group_symop_operation_xyz                                               
 'x, y, z'                                                                      
 '-x+1/2, y+1/2, -z+1/2'                                                        
 '-x, -y, -z'                                                                   
 'x-1/2, -y-1/2, z-1/2'                                                         
                                                                                
_cell_length_a    12.3596                                                       
_cell_length_b     8.3442                                                       
_cell_length_c    19.5002                                                       
_cell_angle_alpha  90.000                                                       
_cell_angle_beta   95.156                                                       
_cell_angle_gamma  90.000                                                       
                                                                                
_shelx_F_squared_multiplier     1.000                                           
                                                                                
loop_                                                                           
 _refln_index_h                                                                 
 _refln_index_k                                                                 
 _refln_index_l                                                                 
 _refln_F_squared_calc                                                          
 _refln_F_squared_meas                                                          
 _refln_F_squared_sigma                                                         
 _refln_observed_status                                                         
   2   0   0       9088.39       9512.50       197.71 o                         
   4   0   0       1698.14       1778.18        62.53 o                         
   6   0   0      15684.83      15195.60       428.89 o                         
   8   0   0       3913.98       4307.66       210.26 o                         
  10   0   0          1.30          0.00       130.72 o                         
  12   0   0       4626.98       4540.06       250.48 o                         
  14   0   0       4343.56       3881.79       344.16 o                         
   1   1   0        818.97        857.70        19.04 o                         
   2   1   0      35145.07      36604.09       483.03 o                         
   3   1   0        669.86        727.03        26.49 o                         
   4   1   0      23470.70      22444.92       306.01 o                         
   5   1   0        955.00        947.22        47.55 o                         
   6   1   0      14444.13      13476.35       251.67 o                         
   7   1   0        828.56        869.95        69.14 o                         
   8   1   0        295.73        382.49        67.59 o                         
   9   1   0       3641.91       3814.28       135.75 o                         
  10   1   0       3977.91       4142.05       220.83 o                         
  11   1   0        310.11        350.79        99.88 o                         
  12   1   0        818.43        878.24       119.22 o                         
  13   1   0        433.03        786.49       128.98 o                         
  14   1   0         29.81         26.82       126.14 o                         
  15   1   0          2.92        245.38       160.40 o                         
   0   2   0     163272.72     182673.11      4578.36 o                         
   1   2   0        555.02        534.42        25.73 o                         
   2   2   0      13619.00      14079.54       200.96 o                         
   3   2   0      16347.98      17164.29       245.16 o                         
   4   2   0       3451.86       3281.85        74.29 o                         
   5   2   0        839.84        858.28        45.61 o                         
   6   2   0       3843.58       3936.98       102.05 o                         
   7   2   0       1850.93       1891.97       107.34 o                         
   8   2   0       4883.04       4791.75       158.48 o                         
   9   2   0       1466.09       1572.98       113.33 o                         
  10   2   0        259.41        125.01       147.28 o                         
  11   2   0         16.33        247.76       115.21 o                         
  12   2   0       3056.02       2951.64       157.10 o                         
  13   2   0        484.91        398.70       126.80 o                         
  14   2   0        862.43        788.14       162.38 o                         
   1   3   0      17962.74      18964.07       324.00 o                         
   2   3   0      26035.08      26982.53       394.50 o                         
   3   3   0       4817.88       4858.36        94.56 o                         
   4   3   0      26864.99      27925.71       468.71 o                         
   5   3   0       8516.82       8289.98       164.22 o                         
   6   3   0       5100.43       4880.90       117.58 o                         
   7   3   0          8.59          0.00        46.08 o                         
   8   3   0        945.88        898.33        81.85 o                         
   9   3   0        314.95        337.73        83.94 o                         
  10   3   0       2178.85       2500.97       131.60 o                         
  11   3   0         83.86        246.45       106.01 o                         
  12   3   0        176.91        275.27       264.88 o                         
  13   3   0       2467.76       2752.37       195.89 o                         
  14   3   0        124.21          0.00       174.38 o                         
   0   4   0      27093.26      28070.70       628.04 o                         
   1   4   0       1311.07       1412.43        45.68 o                         
   2   4   0      14469.50      14851.48       309.92 o                         
   3   4   0      21093.26      21191.12       362.10 o                         
   4   4   0         22.70        102.92        52.86 o                         
   5   4   0       5692.06       5837.95       130.82 o                         
   6   4   0       1842.20       2036.95        88.10 o                         
   7   4   0       1756.58       2219.38       102.46 o                         
   8   4   0        828.11       1165.81        88.27 o                         
   9   4   0          2.45          0.00        78.71 o                         
  10   4   0        288.67        393.58       113.43 o                         
  11   4   0         66.71         94.88       123.90 o                         
  12   4   0        476.43        339.97       140.17 o                         
  13   4   0        469.24        260.23       153.33 o                         
   1   5   0       3329.01       3419.32       104.52 o                         
   2   5   0       3783.75       3970.08       120.64 o                         
   3   5   0       6694.52       6532.75       256.65 o                         
   4   5   0       4043.60       4007.46       128.11 o                         
   5   5   0        514.65        600.09        76.37 o                         
   6   5   0        143.88        105.06        53.33 o                         
   7   5   0        507.19        576.27        78.51 o                         
   8   5   0         10.48        109.52        79.96 o                         
   9   5   0       2085.65       2212.62       144.61 o                         
  10   5   0        549.44        846.17       126.48 o                         
  11   5   0        170.92        341.81       133.82 o                         
  12   5   0        530.80        746.71       154.90 o                         
  13   5   0        305.05        147.65       177.57 o                         
   0   6   0        152.74         63.87        70.30 o                         
   1   6   0         11.27          0.00        59.88 o                         
   2   6   0       2662.04       2860.34       112.12 o                         
   3   6   0       5357.91       5464.31       186.55 o                         
   4   6   0        785.34        783.51        99.00 o                         
   5   6   0       3859.09       4002.77       169.68 o                         
   6   6   0        230.99        235.79       112.78 o                         
   7   6   0        673.40        733.43       128.26 o                         
   8   6   0        554.52        647.82       116.19 o                         
   9   6   0         20.56        115.14       114.28 o                         
  10   6   0         60.91        117.10       130.77 o                         
  11   6   0          3.49          5.02       137.69 o                         
  12   6   0         12.42        244.06       171.76 o                         
   1   7   0       6347.72       6586.04       176.77 o                         
   2   7   0        224.90         43.56        79.06 o                         
   3   7   0       1138.04       1298.30       100.86 o                         
   4   7   0        231.62        140.88        63.61 o                         
   5   7   0        742.97        767.57       116.73 o                         
   6   7   0        120.77        145.54       120.30 o                         
   7   7   0        811.63       1029.08       127.46 o                         
   8   7   0        389.20        602.81       130.93 o                         
   9   7   0         45.03        181.34       134.08 o                         
  10   7   0        137.28        436.65       175.35 o                         
  11   7   0          1.36         97.58       176.07 o                         
   0   8   0        276.16         40.07       125.63 o                         
   1   8   0        165.74        125.19        86.40 o                         
   2   8   0         99.27         83.20        96.70 o                         
   3   8   0        620.59        734.10       124.04 o                         
   4   8   0       1022.02       1163.00       165.72 o                         
   5   8   0        312.95        289.56       115.25 o                         
   6   8   0         40.39        105.38       119.13 o                         
   7   8   0         75.99        197.10       129.91 o                         
   8   8   0        632.94        430.65       155.56 o                         
   9   8   0         63.19          0.00       237.57 o                         
   1   9   0         20.52          0.00       130.80 o                         
   2   9   0        311.71        308.46       164.09 o                         
   3   9   0        195.58        489.34       167.67 o                         
   4   9   0         53.90          0.00       161.23 o                         
   5   9   0        132.39        310.07       174.32 o                         
   6   9   0        569.56        574.90       150.94 o                         
   7   9   0        607.96        419.46       162.57 o                         
   1  10   0        205.13        265.31       233.04 o                         
   2  10   0        242.88         70.48       226.68 o                         
   3  10   0        421.34        500.07       249.04 o                         
 -15   0   1       1913.98       2357.87       247.38 o                         
 -13   0   1         48.35          0.00       162.51 o                         
 -11   0   1       1984.69       1988.14       175.57 o                         
  -9   0   1      32389.52      30608.45       835.65 o                         
  -7   0   1      20436.37      18953.91       526.98 o                         
  -5   0   1        557.90        682.22        54.87 o                         
  -3   0   1       1802.24       1616.79        49.70 o                         
  -1   0   1      14626.27      13925.42       345.42 o                         
   1   0   1        942.06        921.76        33.62 o                         
   3   0   1       4883.82       4940.25       120.99 o                         
   5   0   1      13709.28      13416.85       376.86 o                         
   7   0   1      26915.91      25304.52       863.83 o                         
   9   0   1       1345.04       1095.31       265.75 o                         
  11   0   1       7364.39       6793.73       371.28 o                         
  13   0   1       2594.45       2166.61       274.27 o                         
  15   0   1         91.00        101.04       197.52 o                         
 -15   1   1       1079.56       1078.44       176.11 o                         
 -14   1   1        157.04        268.93       131.27 o                         
 -13   1   1       8438.50       9015.93       389.99 o                         
 -12   1   1        665.85       1008.44       119.27 o                         
 -11   1   1       3816.61       3943.14       156.19 o                         
 -10   1   1       3324.83       3671.94       142.78 o                         
  -9   1   1        396.94        296.24        76.63 o                         
  -8   1   1          9.18        167.47        63.26 o                         
  -7   1   1       7723.69       6974.40       169.61 o                         
  -6   1   1       2659.36       3219.54       120.08 o                         
  -5   1   1      15002.38      13939.74       234.49 o                         
  -4   1   1        119.85        164.85        23.31 o                         
  -3   1   1       3160.41       2930.03        53.03 o                         
  -2   1   1       5925.72       5651.12        85.21 o                         
  -1   1   1        270.23        328.35        13.67 o                         
   0   1   1       1683.11       1749.60        28.63 o                         
   1   1   1         43.56         41.31        11.22 o                         
   2   1   1       5475.26       5588.13        79.43 o                         
   3   1   1      32444.56      32004.13       426.84 o                         
   4   1   1       4148.36       4068.12        76.64 o                         
   5   1   1        826.10        914.58        46.99 o                         
   6   1   1        910.87       1196.19        58.19 o                         
   7   1   1        251.77        253.29        59.05 o                         
   8   1   1       1911.98       1797.26        93.56 o                         
   9   1   1      14295.29      13465.91       308.24 o                         
  10   1   1        151.95        292.26        86.48 o                         
  11   1   1        850.79        885.04       199.16 o                         
  12   1   1        409.32        498.17       113.64 o                         
  13   1   1        957.30        913.41       131.30 o                         
  14   1   1        181.50          0.00       144.64 o                         
  15   1   1        731.43        822.55       174.99 o                         
 -14   2   1          8.36          5.01       150.56 o                         
 -13   2   1         20.36         96.54       122.30 o                         
 -12   2   1        650.11        812.27       120.49 o                         
 -11   2   1       5906.12       5878.21       194.65 o                         
 -10   2   1        394.87        434.41        92.06 o                         
  -9   2   1       7915.06       7634.39       217.94 o                         
  -8   2   1       1390.76       1863.16       134.34 o                         
  -7   2   1       3971.49       3673.53       116.91 o                         
  -6   2   1       3557.65       3770.16       108.06 o                         
  -5   2   1          3.44          7.12        38.18 o                         
  -4   2   1       9184.90       9317.40       154.29 o                         
  -3   2   1       1760.22       2003.14        45.87 o                         
  -2   2   1        603.13        602.20        22.82 o                         
  -1   2   1      14163.16      15812.30       216.16 o                         
   0   2   1      16492.15      18593.01       251.32 o                         
   1   2   1       4265.55       4402.31        71.22 o                         
   2   2   1       1458.35       1472.57        51.68 o                         
   3   2   1       6747.10       6816.94       108.04 o                         
   4   2   1        909.12       1047.51        37.53 o                         
   5   2   1       7447.92       7017.42       142.10 o                         
   6   2   1        797.83       1087.14        90.60 o                         
   7   2   1       8412.46       8226.38       175.94 o                         
   8   2   1       3732.49       4002.69       167.03 o                         
   9   2   1        876.70        933.63        92.46 o                         
  10   2   1        621.11        589.19       120.86 o                         
  11   2   1       1545.55       1378.24       127.16 o                         
  12   2   1         40.40        220.59       112.63 o                         
  13   2   1        303.17        258.78       143.94 o                         
  14   2   1        982.32       1088.08       171.15 o                         
 -14   3   1         17.66         48.65       163.71 o                         
 -13   3   1       4818.97       4553.31       348.27 o                         
 -12   3   1         22.94          0.00       114.11 o                         
 -11   3   1       5307.55       5213.45       184.24 o                         
 -10   3   1       5433.18       5954.64       187.82 o                         
  -9   3   1        252.87        360.97        83.59 o                         
  -8   3   1       2847.05       2975.39       143.68 o                         
  -7   3   1       3061.85       2964.45       103.11 o                         
  -6   3   1       1838.19       1765.41        69.18 o                         
  -5   3   1       9780.00       9868.37       189.84 o                         
  -4   3   1       9963.77       9982.96       185.24 o                         
  -3   3   1       2896.36       3150.18        75.87 o                         
  -2   3   1      12847.71      13230.46       193.56 o                         
  -1   3   1       3074.31       3393.21        66.76 o                         
   0   3   1          0.32          0.00        20.36 o                         
   1   3   1       3027.03       3352.97        66.25 o                         
   2   3   1         47.55         17.28        20.76 o                         
   3   3   1       1665.13       1560.46        51.90 o                         
   4   3   1          8.47         52.49        29.33 o                         
   5   3   1       1446.70       1494.69        55.13 o                         
   6   3   1       8563.66       8590.45       175.11 o                         
   7   3   1        193.89        319.00        52.24 o                         
   8   3   1        862.07        854.49        68.79 o                         
   9   3   1       6620.43       6487.37       188.30 o                         
  10   3   1        538.39        605.68       114.86 o                         
  11   3   1        620.97        301.84       156.34 o                         
  12   3   1       5302.79       5456.65       252.40 o                         
  13   3   1         40.97          0.00       144.76 o                         
  14   3   1        145.45          0.00       158.91 o                         
 -14   4   1        260.01        139.35       178.85 o                         
 -13   4   1       1123.47        982.39       179.30 o                         
 -12   4   1       1182.13       1115.68       150.21 o                         
 -11   4   1        719.34        582.99       127.72 o                         
 -10   4   1        162.91        159.20        93.81 o                         
  -9   4   1       1297.82       1442.13       101.66 o                         
  -8   4   1       5505.50       5568.15       164.89 o                         
  -7   4   1       6868.27       6484.77       152.02 o                         
  -6   4   1       7555.45       7605.54       163.81 o                         
  -5   4   1        853.74        990.62        58.85 o                         
  -4   4   1      19479.71      19633.36       369.82 o                         
  -3   4   1        140.98        242.54        33.80 o                         
  -2   4   1        617.50        708.48        43.31 o                         
  -1   4   1       7067.67       7567.36       186.20 o                         
   0   4   1        123.92        128.27        28.18 o                         
   1   4   1       6280.19       6434.07       113.48 o                         
   2   4   1       2744.63       3072.90        73.16 o                         
   3   4   1        270.66        359.54        60.67 o                         
   4   4   1         51.46         62.16        42.95 o                         
   5   4   1       5443.09       5868.91       146.69 o                         
   6   4   1       1301.81       1481.99        63.68 o                         
   7   4   1      11773.77      11678.15       230.13 o                         
   8   4   1      12914.09      12255.11       275.65 o                         
   9   4   1       2045.33       1974.18       113.67 o                         
  10   4   1        285.64        261.66       116.55 o                         
  11   4   1        521.64        499.79       132.63 o                         
  12   4   1         32.71          0.00       140.67 o                         
  13   4   1         88.04          0.00       152.43 o                         
 -13   5   1         56.58        240.22       177.24 o                         
 -12   5   1        197.99        129.90       160.41 o                         
 -11   5   1       5221.24       5419.57       315.48 o                         
 -10   5   1       5656.94       6395.36       227.15 o                         
  -9   5   1        500.28        501.35       111.16 o                         
  -8   5   1       1384.40       1436.11        99.55 o                         
  -7   5   1        622.41        499.97        79.11 o                         
  -6   5   1         10.33        130.25        58.20 o                         
  -5   5   1          1.26          0.00        52.53 o                         
  -4   5   1       3742.08       3626.29       120.38 o                         
  -3   5   1        176.94        246.94        58.74 o                         
  -2   5   1       1930.81       2177.22        79.13 o                         
  -1   5   1         28.02         23.65        31.31 o                         
   0   5   1        320.45        405.27        44.78 o                         
   1   5   1       5242.66       5460.23       124.59 o                         
   2   5   1       2431.70       2409.98        81.31 o                         
   3   5   1       2983.97       2995.95        91.90 o                         
   4   5   1        385.59        425.46        56.10 o                         
   5   5   1       9673.76       9231.02       210.00 o                         
   6   5   1       2234.15       2016.04        94.12 o                         
   7   5   1        369.78        413.50        94.34 o                         
   8   5   1       2390.97       2545.36       139.98 o                         
   9   5   1         26.17        211.94       109.14 o                         
  10   5   1        389.14        629.39       128.30 o                         
  11   5   1       1423.89       1681.05       160.45 o                         
  12   5   1        903.95        917.23       159.30 o                         
  13   5   1         58.60          0.00       155.51 o                         
 -12   6   1       2390.51       2124.80       280.30 o                         
 -11   6   1        522.08        528.92       168.35 o                         
 -10   6   1         36.88         97.64       125.69 o                         
  -9   6   1          5.01          6.41       113.38 o                         
  -8   6   1       4296.17       4534.46       205.45 o                         
  -7   6   1         16.89        150.17        96.26 o                         
  -6   6   1       2606.74       2890.40       255.55 o                         
  -5   6   1       1515.90       1655.58       120.87 o                         
  -4   6   1       3408.32       3649.92       152.44 o                         
  -3   6   1       2116.39       2267.74       119.45 o                         
  -2   6   1        790.24        767.22        81.28 o                         
  -1   6   1      14504.30      14319.81       295.34 o                         
   0   6   1         12.05          0.00        53.78 o                         
   1   6   1        215.54        241.17        62.08 o                         
   2   6   1         90.30         44.14        65.80 o                         
   3   6   1          6.78         10.61        55.30 o                         
   4   6   1        658.07        533.77        76.43 o                         
   5   6   1       3194.80       3460.70       143.02 o                         
   6   6   1       1312.65       1613.09       118.43 o                         
   7   6   1       1307.71       1341.02       123.81 o                         
   8   6   1       1794.49       1950.55       162.39 o                         
   9   6   1       1567.40       1682.15       145.41 o                         
  10   6   1          9.02        189.02       129.08 o                         
  11   6   1       1040.39       1231.84       163.34 o                         
  12   6   1         48.70          0.00       171.83 o                         
 -11   7   1       2240.17       2353.86       258.28 o                         
 -10   7   1        785.39        923.03       172.80 o                         
  -9   7   1        363.49        456.34       134.77 o                         
  -8   7   1       4134.91       4632.40       200.23 o                         
  -7   7   1       1575.60       1404.72       133.27 o                         
  -6   7   1        422.63        718.17       127.24 o                         
  -5   7   1        748.26        618.00       117.00 o                         
  -4   7   1        883.53        924.47       100.70 o                         
  -3   7   1        765.12        845.18       107.50 o                         
  -2   7   1       4927.67       4574.10       145.91 o                         
  -1   7   1        263.07        190.67        83.27 o                         
   0   7   1        203.23         86.32        73.68 o                         
   1   7   1       5357.65       5543.74       173.26 o                         
   2   7   1        173.54         11.19        77.89 o                         
   3   7   1       1035.45       1176.72       100.34 o                         
   4   7   1        122.15        137.17       109.69 o                         
   5   7   1       4845.17       5051.23       363.48 o                         
   6   7   1       2034.76       1984.08       138.24 o                         
   7   7   1        165.45        111.15       112.78 o                         
   8   7   1        101.18        229.40       125.63 o                         
   9   7   1       1886.49       1590.44       156.06 o                         
  10   7   1       1214.89       1159.54       160.74 o                         
  11   7   1         25.55          0.00       169.89 o                         
  -9   8   1        599.12        275.40       225.22 o                         
  -8   8   1        202.25        131.19       153.64 o                         
  -7   8   1        101.35        116.69       144.91 o                         
  -6   8   1       1413.70       1342.81       176.39 o                         
  -5   8   1       1870.55       1969.82       156.77 o                         
  -4   8   1        124.32         54.60       102.93 o                         
  -3   8   1       1086.53        877.90       110.16 o                         
  -2   8   1        850.76        728.28       105.88 o                         
  -1   8   1       4008.34       4250.31       139.84 o                         
   0   8   1        305.76        337.48        92.38 o                         
   1   8   1       2516.82       3056.93       156.52 o                         
   2   8   1       1063.50       1263.54       114.43 o                         
   3   8   1       3175.13       3463.87       175.83 o                         
   4   8   1         16.52        208.17       120.25 o                         
   5   8   1        567.91        762.54       142.13 o                         
   6   8   1        113.49         34.95       130.49 o                         
   7   8   1       3033.81       3216.80       184.31 o                         
   8   8   1        521.92        315.65       142.86 o                         
   9   8   1       1520.87       1665.91       196.42 o                         
  -7   9   1       1613.33       1463.90       316.42 o                         
  -6   9   1        324.40        412.88       179.47 o                         
  -5   9   1        320.20        168.64       177.68 o                         
  -4   9   1        217.90         64.35       160.81 o                         
  -3   9   1        127.33         70.01       159.57 o                         
  -2   9   1         10.41         84.37       155.13 o                         
  -1   9   1          4.79          0.00       133.14 o                         
   0   9   1         56.95         52.69       130.27 o                         
   1   9   1        555.67        560.94       161.94 o                         
   2   9   1         14.27         84.08       156.47 o                         
   3   9   1       3344.31       3339.08       226.76 o                         
   4   9   1        125.63        111.11       165.64 o                         
   5   9   1       2200.85       2543.54       220.07 o                         
   6   9   1        193.16        149.60       158.98 o                         
   7   9   1        194.05         89.36       149.56 o                         
  -3  10   1       2334.28       2199.56       281.71 o                         
  -2  10   1         40.71        166.22       231.70 o                         
   1  10   1        241.07          0.00       231.08 o                         
   2  10   1       1178.44       1339.96       270.41 o                         
   3  10   1        329.61        706.44       256.64 o                         
 -14   0   2       1164.39       1464.10       213.99 o                         
 -12   0   2       1097.58       1273.69       177.68 o                         
 -10   0   2         46.95          0.00       111.91 o                         
  -8   0   2        226.55        235.32        89.48 o                         
  -6   0   2      22315.81      21623.43       583.33 o                         
  -4   0   2         16.96          8.36        26.60 o                         
  -2   0   2       8350.33       8103.00       165.96 o                         
   0   0   2      14687.89      10091.74       308.31 o                         
   2   0   2         32.12          5.34        24.44 o                         
   4   0   2        868.62       1037.60        61.28 o                         
   6   0   2      13720.20      14042.58       482.63 o                         
   8   0   2      30277.83      27904.88       960.70 o                         
  10   0   2       4761.04       4719.57       302.75 o                         
  12   0   2        393.20        132.74       144.46 o                         
  14   0   2        548.70        586.15       193.65 o                         
 -15   1   2        462.35        700.41       290.79 o                         
 -14   1   2        486.49        560.74       134.39 o                         
 -13   1   2       1429.70       1784.29       137.98 o                         
 -12   1   2       3693.81       3841.58       183.94 o                         
 -11   1   2        282.61        309.76        67.47 o                         
 -10   1   2       4675.42       5147.66       187.33 o                         
  -9   1   2        600.78        398.40        81.56 o                         
  -8   1   2       5819.13       5788.28       175.00 o                         
  -7   1   2         12.18        238.36        56.57 o                         
  -6   1   2      27688.97      29965.95       620.56 o                         
  -5   1   2        998.61       1146.07        53.18 o                         
  -4   1   2      10697.95      11063.72       168.07 o                         
  -3   1   2       3171.00       3063.92        59.94 o                         
  -2   1   2        260.83        302.30        14.81 o                         
  -1   1   2       1446.82       1473.86        25.92 o                         
   0   1   2         38.75         42.63         8.03 o                         
   1   1   2      10429.12      11472.35       174.15 o                         
   2   1   2       4216.54       4524.74        75.29 o                         
   3   1   2       5354.34       5343.87        88.36 o                         
   4   1   2      40224.55      38684.70       538.57 o                         
   5   1   2        316.90        300.71        37.78 o                         
   6   1   2      11212.23      10638.60       207.83 o                         
   7   1   2       1908.46       2015.06        81.84 o                         
   8   1   2         43.05         52.58        66.08 o                         
   9   1   2         12.94        179.21        75.56 o                         
  10   1   2       6254.33       6149.42       186.75 o                         
  11   1   2        221.03        226.64        96.90 o                         
  12   1   2       3870.58       4776.00       323.37 o                         
  13   1   2        343.39        418.44       124.25 o                         
  14   1   2        508.39        269.86       163.90 o                         
 -14   2   2       2228.86       2172.20       186.12 o                         
 -13   2   2         33.85          0.00       118.46 o                         
 -12   2   2       1176.11       1142.59       126.05 o                         
 -11   2   2         10.71        159.91       161.96 o                         
 -10   2   2       2991.28       2677.62       209.94 o                         
  -9   2   2        319.84        620.65        86.08 o                         
  -8   2   2      12852.72      12111.23       265.87 o                         
  -7   2   2        147.67        310.24        59.25 o                         
  -6   2   2       8110.41       8275.02       167.79 o                         
  -5   2   2       3018.08       2834.08        74.30 o                         
  -4   2   2       3581.38       3705.58        79.46 o                         
  -3   2   2          2.60         10.91        25.18 o                         
  -2   2   2       1103.13       1179.85        33.44 o                         
  -1   2   2       6687.54       7257.51       100.33 o                         
   0   2   2      17203.67      18720.54       264.14 o                         
   1   2   2      20914.34      22489.71       376.32 o                         
   2   2   2       1040.63        986.28        44.58 o                         
   3   2   2        297.26        388.69        34.80 o                         
   4   2   2       3244.87       3283.98        73.04 o                         
   5   2   2       5975.55       5603.54       120.98 o                         
   6   2   2      24534.91      23828.04       419.57 o                         
   7   2   2       4349.03       4626.78       120.34 o                         
   8   2   2      17683.02      16871.55       320.25 o                         
   9   2   2       1749.29       1857.20       139.67 o                         
  10   2   2        483.35        405.30        93.70 o                         
  11   2   2         34.72          0.00        95.45 o                         
  12   2   2        476.92        548.24       136.22 o                         
  13   2   2        601.80        733.29       154.61 o                         
  14   2   2         92.20        391.73       161.56 o                         
 -14   3   2         58.71          0.00       160.37 o                         
 -13   3   2       1256.48       1221.24       161.02 o                         
 -12   3   2        638.73        668.08       145.60 o                         
 -11   3   2       2547.12       2849.70       145.18 o                         
 -10   3   2       2957.86       3206.58       139.58 o                         
  -9   3   2         11.32          0.00        75.59 o                         
  -8   3   2        514.00        682.92        77.30 o                         
  -7   3   2        392.26        690.19        67.07 o                         
  -6   3   2       6213.85       5993.35       135.42 o                         
  -5   3   2       3802.67       4027.90        98.71 o                         
  -4   3   2       4469.71       4516.00       101.10 o                         
  -3   3   2        975.02       1015.25        40.11 o                         
  -2   3   2        999.55       1173.61        34.18 o                         
  -1   3   2        616.11        614.21        30.48 o                         
   0   3   2       3495.72       4051.50        75.38 o                         
   1   3   2        231.22        215.94        28.38 o                         
   2   3   2       3303.74       3301.10        65.22 o                         
   3   3   2       7038.39       7352.00       155.39 o                         
   4   3   2      14140.11      13729.75       270.91 o                         
   5   3   2       5173.35       5025.69       110.80 o                         
   6   3   2       1431.23       1360.47        58.12 o                         
   7   3   2       3957.31       3742.39       106.71 o                         
   8   3   2        837.66        794.60        74.68 o                         
   9   3   2       7173.64       7177.44       199.83 o                         
  10   3   2       1149.68        936.18       137.37 o                         
  11   3   2       1747.25       1552.65       150.30 o                         
  12   3   2       2732.59       2926.26       188.64 o                         
  13   3   2         65.09          0.00       231.67 o                         
  14   3   2          1.27        176.57       166.88 o                         
 -14   4   2          1.83         21.20       174.13 o                         
 -13   4   2        226.46        161.34       159.76 o                         
 -12   4   2         43.83        146.27       132.07 o                         
 -11   4   2        542.38        463.97       141.69 o                         
 -10   4   2        853.23        851.18       104.56 o                         
  -9   4   2        111.37        156.78       101.99 o                         
  -8   4   2       6139.46       6712.00       180.65 o                         
  -7   4   2       1250.51       1482.61        86.24 o                         
  -6   4   2       4668.11       5157.17       136.79 o                         
  -5   4   2       4410.26       4482.21       119.71 o                         
  -4   4   2       2269.97       2639.97        79.47 o                         
  -3   4   2        111.64        132.47        31.37 o                         
  -2   4   2       4694.71       4695.85       103.57 o                         
  -1   4   2      14177.99      14916.16       246.87 o                         
   0   4   2       1646.86       1761.02        61.90 o                         
   1   4   2        154.65        187.53        37.12 o                         
   2   4   2        226.32        285.86        34.34 o                         
   3   4   2       2959.92       2946.77        96.89 o                         
   4   4   2        660.34        652.17        55.63 o                         
   5   4   2      10876.70      10267.20       218.76 o                         
   6   4   2       6409.03       5899.40       149.84 o                         
   7   4   2       9276.18       9026.73       188.57 o                         
   8   4   2       6954.06       6985.48       188.45 o                         
   9   4   2         17.56          0.00        98.40 o                         
  10   4   2        178.72        179.16       114.11 o                         
  11   4   2        183.02        137.81       131.58 o                         
  12   4   2        173.27          0.00       144.16 o                         
  13   4   2       1148.09        949.28       172.57 o                         
 -13   5   2       2334.18       2248.67       210.04 o                         
 -12   5   2         17.17          0.00       154.25 o                         
 -11   5   2       1030.77       1583.95       145.55 o                         
 -10   5   2       1466.82       1837.50       141.18 o                         
  -9   5   2       1372.29       1396.17       110.08 o                         
  -8   5   2        486.44        756.41        90.32 o                         
  -7   5   2        157.08        156.09        74.59 o                         
  -6   5   2       5495.85       5723.36       172.20 o                         
  -5   5   2        115.35        144.69        65.84 o                         
  -4   5   2      10699.18      11061.17       256.60 o                         
  -3   5   2         13.86          0.00        47.11 o                         
  -2   5   2       2981.67       2932.85        93.20 o                         
  -1   5   2       2057.45       2161.97        77.15 o                         
   0   5   2        875.75        969.57        54.30 o                         
   1   5   2       6023.73       5697.48       123.79 o                         
   2   5   2         75.85         46.00        42.96 o                         
   3   5   2       2956.13       2918.46        93.02 o                         
   4   5   2         23.80         55.26        39.84 o                         
   5   5   2        140.44        238.43        42.79 o                         
   6   5   2         24.11          8.75        80.02 o                         
   7   5   2       3075.57       2989.70       141.40 o                         
   8   5   2       2173.90       2333.64       139.03 o                         
   9   5   2       2972.86       2779.49       160.87 o                         
  10   5   2       1128.16       1314.71       144.86 o                         
  11   5   2        982.85        955.84       149.47 o                         
  12   5   2       1404.05       1134.53       214.89 o                         
  13   5   2          1.59          0.00       155.77 o                         
 -12   6   2          7.30        161.25       167.55 o                         
 -11   6   2        689.16        649.07       164.16 o                         
 -10   6   2       2255.67       2320.61       233.39 o                         
  -9   6   2        344.16        554.80       133.08 o                         
  -8   6   2       5966.42       6599.77       220.93 o                         
  -7   6   2        133.19        268.45        86.93 o                         
  -6   6   2        529.19        756.30       113.16 o                         
  -5   6   2          1.86          0.00        90.23 o                         
  -4   6   2         22.93         70.63        85.49 o                         
  -3   6   2       1003.20        983.34        87.09 o                         
  -2   6   2       6158.09       6586.12       181.87 o                         
  -1   6   2       2627.28       2859.72       103.02 o                         
   0   6   2         31.84          0.00        50.66 o                         
   1   6   2         46.94          0.00        63.64 o                         
   2   6   2       1045.32       1171.84        83.11 o                         
   3   6   2       3217.81       3154.68       104.32 o                         
   4   6   2       3559.90       3188.40       121.21 o                         
   5   6   2       7629.84       7506.14       206.43 o                         
   6   6   2       2999.44       3105.71       144.22 o                         
   7   6   2        707.79        794.56       113.41 o                         
   8   6   2        174.74        245.12       114.69 o                         
   9   6   2        300.47        320.32       126.10 o                         
  10   6   2       1948.36       1653.94       247.53 o                         
  11   6   2        137.68        118.42       145.42 o                         
  12   6   2          9.34         60.20       156.46 o                         
 -11   7   2        323.96        167.10       199.98 o                         
 -10   7   2        297.93        410.54       193.92 o                         
  -9   7   2        407.82        259.16       181.41 o                         
  -8   7   2       2944.28       3133.59       167.60 o                         
  -7   7   2          8.85        161.27       121.73 o                         
  -6   7   2       1961.52       2232.54       150.83 o                         
  -5   7   2        397.63        352.62       110.99 o                         
  -4   7   2       5042.43       5100.58       195.94 o                         
  -3   7   2        432.03        446.29        98.00 o                         
  -2   7   2       2364.24       2408.51       109.73 o                         
  -1   7   2          1.69          0.00        64.52 o                         
   0   7   2        355.26        244.86        81.93 o                         
   1   7   2       1070.55        985.34        94.45 o                         
   2   7   2        872.30        875.14        92.51 o                         
   3   7   2       2077.86       2154.12       144.10 o                         
   4   7   2        950.95       1080.77       212.63 o                         
   5   7   2        554.06        569.01       108.13 o                         
   6   7   2       1237.28       1236.81       232.73 o                         
   7   7   2        572.94        759.40       125.18 o                         
   8   7   2       3575.85       3720.97       187.74 o                         
   9   7   2       2447.63       2488.06       174.56 o                         
  10   7   2        748.27        516.40       154.27 o                         
  -9   8   2        147.13         69.89       212.02 o                         
  -8   8   2       1409.04        952.23       201.95 o                         
  -7   8   2        190.33        102.39       178.04 o                         
  -6   8   2        638.17        491.00       163.99 o                         
  -5   8   2        432.66        555.72       157.40 o                         
  -4   8   2       1091.13       1072.00       133.35 o                         
  -3   8   2          6.54        131.09       105.69 o                         
  -2   8   2       5028.83       5253.90       186.28 o                         
  -1   8   2        117.17         32.83        88.39 o                         
   0   8   2       2776.71       2941.18       141.65 o                         
   1   8   2        846.85        858.10        94.94 o                         
   2   8   2       6993.62       7011.80       213.99 o                         
   3   8   2         66.03          0.00       113.41 o                         
   4   8   2        933.56        689.52       130.60 o                         
   5   8   2        833.24        831.37       125.58 o                         
   6   8   2         20.23        104.22       119.17 o                         
   7   8   2        197.07        175.36       105.07 o                         
   8   8   2         84.03        181.27       140.09 o                         
   9   8   2        217.03        250.05       152.44 o                         
  -7   9   2        707.60        824.41       205.45 o                         
  -6   9   2        990.54       1102.80       198.93 o                         
  -5   9   2         47.95         38.59       165.65 o                         
  -4   9   2       1689.91        922.24       357.47 o                         
  -3   9   2        564.33        599.97       159.89 o                         
  -2   9   2       2508.12       2598.41       177.09 o                         
  -1   9   2        105.02         65.78       137.00 o                         
   0   9   2        289.54         57.05       131.83 o                         
   1   9   2        315.51        209.43       178.09 o                         
   2   9   2        282.72        408.82       226.27 o                         
   3   9   2         30.18        179.13       166.20 o                         
   4   9   2       2246.33       2259.48       219.45 o                         
   5   9   2       1844.26       1776.83       216.76 o                         
   6   9   2        192.88         99.35       215.01 o                         
   7   9   2        113.05        256.93       203.17 o                         
  -3  10   2        565.42        230.76       620.06 o                         
  -2  10   2        532.78        484.16       332.34 o                         
   0  10   2        190.52        301.25       235.74 o                         
   1  10   2         83.67          0.00       224.91 o                         
   2  10   2       2074.13       1812.00       280.92 o                         
   3  10   2         12.58          0.00       248.89 o                         
 -15   0   3       1230.85       1077.72       216.04 o                         
 -13   0   3        109.01        124.65       166.75 o                         
 -11   0   3       6297.66       5990.34       272.13 o                         
  -9   0   3      21205.76      20171.25       575.77 o                         
  -7   0   3       4184.83       4377.87       173.15 o                         
  -5   0   3          1.29         36.13        49.73 o                         
  -3   0   3      56055.14      57180.86      1104.97 o                         
  -1   0   3      32021.15      32089.35       577.38 o                         
   1   0   3     131738.50     129969.48      2300.63 o                         
   3   0   3      10072.31       9096.95       428.49 o                         
   5   0   3        351.62        418.00        58.20 o                         
   7   0   3        578.71        362.96       131.74 o                         
   9   0   3       1219.96       1124.41       130.03 o                         
  11   0   3        280.04        164.82       141.31 o                         
  13   0   3       9906.71      10903.36       787.56 o                         
 -15   1   3        121.36        228.53       135.79 o                         
 -14   1   3          5.81        221.13       163.81 o                         
 -13   1   3       1817.28       1590.18       183.21 o                         
 -12   1   3          1.13        451.84       109.06 o                         
 -11   1   3        468.51        416.15       122.51 o                         
 -10   1   3        111.24        191.43       123.02 o                         
  -9   1   3       2233.81       2302.08       107.24 o                         
  -8   1   3       2042.74       2283.79       115.56 o                         
  -7   1   3      13656.76      12957.74       270.54 o                         
  -6   1   3       4996.92       5531.61       137.00 o                         
  -5   1   3      57970.53      56308.15       830.12 o                         
  -4   1   3         57.08         29.42        22.32 o                         
  -3   1   3      36235.50      35492.53       522.22 o                         
  -2   1   3       8373.39       8153.28       120.54 o                         
  -1   1   3        490.08        480.48        16.41 o                         
   0   1   3       4632.95       4814.66        68.10 o                         
   1   1   3      25109.78      26093.06       334.77 o                         
   2   1   3        849.80        845.85        42.69 o                         
   3   1   3      52881.44      52750.28       816.13 o                         
   4   1   3       1409.91       1471.00        55.09 o                         
   5   1   3       6651.35       6317.08       134.20 o                         
   6   1   3        107.51        110.82        43.39 o                         
   7   1   3       6381.91       6033.60       143.92 o                         
   8   1   3        942.14       1196.36       135.58 o                         
   9   1   3        244.89        327.80        85.93 o                         
  10   1   3          1.76         73.42        85.80 o                         
  11   1   3       5310.62       5509.06       310.28 o                         
  12   1   3       2830.53       2942.90       156.03 o                         
  13   1   3         36.24        208.93       121.68 o                         
  14   1   3        210.06         30.91       149.85 o                         
 -14   2   3         22.36        135.14       140.89 o                         
 -13   2   3         56.60          0.00       118.76 o                         
 -12   2   3         10.03          0.00       104.23 o                         
 -11   2   3        131.67          0.00       143.64 o                         
 -10   2   3        498.69       1110.29       128.85 o                         
  -9   2   3       5812.26       5731.99       167.95 o                         
  -8   2   3        217.15        597.37        90.39 o                         
  -7   2   3       7154.48       7232.65       173.97 o                         
  -6   2   3       9102.06       8358.07       183.84 o                         
  -5   2   3       1178.57       1238.20        66.64 o                         
  -4   2   3       4590.99       4684.85        99.19 o                         
  -3   2   3      42970.80      43593.34       639.82 o                         
  -2   2   3       1958.32       1891.21        41.68 o                         
  -1   2   3      49295.53      49379.57       715.57 o                         
   0   2   3      33194.33      36428.81       501.63 o                         
   1   2   3      84268.08      89901.10      1291.25 o                         
   2   2   3         57.04         82.30        28.38 o                         
   3   2   3       2510.64       2517.39        69.80 o                         
   4   2   3       1030.59        965.65        42.04 o                         
   5   2   3        999.06       1033.43        57.56 o                         
   6   2   3       1124.84       1027.49        67.41 o                         
   7   2   3       1345.18       1319.37        67.73 o                         
   8   2   3         88.20         86.19        77.62 o                         
   9   2   3       1412.31       1415.10       103.14 o                         
  10   2   3         16.41          0.00        88.35 o                         
  11   2   3       1503.34       1667.43       127.78 o                         
  12   2   3          3.28          0.00       128.92 o                         
  13   2   3       8757.50       9159.03       485.68 o                         
  14   2   3          1.02        122.36       158.66 o                         
 -14   3   3          7.70        208.36       162.31 o                         
 -13   3   3         65.92        388.45       166.33 o                         
 -12   3   3       1412.90       1721.22       169.86 o                         
 -11   3   3        162.83        158.26        99.78 o                         
 -10   3   3        809.72        773.16        98.18 o                         
  -9   3   3        375.21        507.89        82.74 o                         
  -8   3   3       2409.71       2429.56       103.22 o                         
  -7   3   3      12828.75      12279.71       261.18 o                         
  -6   3   3        168.16        241.26        54.79 o                         
  -5   3   3      32962.24      32285.19       543.44 o                         
  -4   3   3       2123.27       2205.01        61.33 o                         
  -3   3   3      18871.28      18382.68       282.46 o                         
  -2   3   3       1163.25       1129.14        40.35 o                         
  -1   3   3        162.79        192.46        20.75 o                         
   0   3   3      27540.29      29234.82       450.74 o                         
   1   3   3      11291.34      11619.20       218.56 o                         
   2   3   3        252.77        194.77        22.77 o                         
   3   3   3      29291.26      29246.68       542.64 o                         
   4   3   3       5126.08       5149.77       144.27 o                         
   5   3   3        722.24        762.85        71.23 o                         
   6   3   3       4027.32       3938.85       168.89 o                         
   7   3   3       1057.44        957.13        59.73 o                         
   8   3   3         92.10          4.65        60.88 o                         
   9   3   3       1593.55       1778.55       159.20 o                         
  10   3   3        143.06          0.00       129.04 o                         
  11   3   3       3636.89       3405.27       187.64 o                         
  12   3   3        982.85        931.30       156.26 o                         
  13   3   3        216.69         57.46       153.08 o                         
  14   3   3        671.06        497.32       171.98 o                         
 -14   4   3         24.06          0.00       166.71 o                         
 -13   4   3        520.61        674.39       168.90 o                         
 -12   4   3          1.70         95.81       147.09 o                         
 -11   4   3       1897.22       1868.64       131.51 o                         
 -10   4   3         76.99         71.09        90.08 o                         
  -9   4   3         17.43          0.00        76.97 o                         
  -8   4   3        111.79        287.04        74.73 o                         
  -7   4   3       1055.69       1179.45        81.61 o                         
  -6   4   3      15224.52      14512.04       321.94 o                         
  -5   4   3        376.69        338.27        53.23 o                         
  -4   4   3      10014.12       9950.85       205.27 o                         
  -3   4   3       8332.15       8266.15       162.38 o                         
  -2   4   3       7636.12       7733.40       163.76 o                         
  -1   4   3       4677.69       4706.51       102.06 o                         
   0   4   3       3036.53       3103.65        89.17 o                         
   1   4   3      16511.41      16807.21       343.41 o                         
   2   4   3        943.41        843.54        46.44 o                         
   3   4   3       1680.36       1511.26        60.01 o                         
   4   4   3       5758.12       5659.14       186.50 o                         
   5   4   3        147.17         56.68        67.87 o                         
   6   4   3       2316.55       2040.57       112.66 o                         
   7   4   3        122.64        163.35       119.36 o                         
   8   4   3        896.83       1003.48       109.44 o                         
   9   4   3        241.41        197.55       108.52 o                         
  10   4   3        827.91        858.47       132.87 o                         
  11   4   3        311.43          0.00       134.99 o                         
  12   4   3         13.56          0.00       201.95 o                         
  13   4   3        828.11        686.49       211.06 o                         
 -13   5   3         62.32        165.78       245.71 o                         
 -12   5   3        188.96        335.42       157.20 o                         
 -11   5   3          5.19        173.89       145.86 o                         
 -10   5   3         65.12        129.89       148.61 o                         
  -9   5   3        653.82        833.92       120.77 o                         
  -8   5   3       4507.34       4547.41       151.16 o                         
  -7   5   3       1980.58       2100.04       111.50 o                         
  -6   5   3       5363.22       5460.32       208.13 o                         
  -5   5   3       1322.99       1396.68        87.58 o                         
  -4   5   3       2902.64       3131.30       100.19 o                         
  -3   5   3       1975.31       2204.62        80.85 o                         
  -2   5   3      17576.61      17494.31       339.00 o                         
  -1   5   3        571.00        565.10        61.65 o                         
   0   5   3      16958.05      17298.56       358.62 o                         
   1   5   3       7731.13       7878.33       171.60 o                         
   2   5   3        827.55        739.74        53.33 o                         
   3   5   3       1884.40       1897.66        92.71 o                         
   4   5   3         39.89         73.71        50.12 o                         
   5   5   3       1789.36       1864.98       143.88 o                         
   6   5   3        237.52        235.75       117.66 o                         
   7   5   3        222.96        218.46        94.98 o                         
   8   5   3        527.57        614.16       107.45 o                         
   9   5   3        536.96        727.59       127.54 o                         
  10   5   3       1325.15       1437.76       217.62 o                         
  11   5   3         60.95        150.63       137.16 o                         
  12   5   3       2186.30       2113.72       323.04 o                         
 -12   6   3         87.12          0.00       196.21 o                         
 -11   6   3         74.46        130.95       151.93 o                         
 -10   6   3        165.39        352.51       144.52 o                         
  -9   6   3        677.87        730.50       150.78 o                         
  -8   6   3          0.30        321.34        93.39 o                         
  -7   6   3       2362.82       2668.54       132.12 o                         
  -6   6   3       4062.58       4411.88       215.15 o                         
  -5   6   3        121.28         31.26        90.07 o                         
  -4   6   3       7843.21       7909.65       235.13 o                         
  -3   6   3       1149.79       1279.37        92.04 o                         
  -2   6   3       1139.00       1376.80       117.44 o                         
  -1   6   3       3049.37       3229.68       115.67 o                         
   0   6   3       3229.14       3212.35        87.56 o                         
   1   6   3        128.72          0.00        63.76 o                         
   2   6   3       4103.09       3967.80       117.07 o                         
   3   6   3         12.38        108.98        52.04 o                         
   4   6   3       1819.22       2037.94        94.85 o                         
   5   6   3        284.45        176.61        88.32 o                         
   6   6   3          7.15          0.00        77.79 o                         
   7   6   3        525.25        756.40       116.94 o                         
   8   6   3         50.15        301.19       116.59 o                         
   9   6   3       1006.88       1239.33       145.10 o                         
  10   6   3       1276.14       1510.57       162.77 o                         
  11   6   3        849.00        603.16       160.71 o                         
  12   6   3         24.99          0.00       160.67 o                         
 -11   7   3        325.31       1000.72       248.71 o                         
 -10   7   3        161.16        220.91       191.83 o                         
  -9   7   3        148.20         49.15       171.89 o                         
  -8   7   3       1814.52       2049.31       497.25 o                         
  -7   7   3        118.38         90.56       119.78 o                         
  -6   7   3        463.87        430.44       115.91 o                         
  -5   7   3        160.46        225.46       106.77 o                         
  -4   7   3          6.97          0.00        96.63 o                         
  -3   7   3        132.57         47.55        86.05 o                         
  -2   7   3       4762.66       4973.52       167.29 o                         
  -1   7   3         10.16         54.46        71.25 o                         
   0   7   3       1894.81       2085.46       110.86 o                         
   1   7   3       4359.57       4582.58       154.95 o                         
   2   7   3       2415.80       2731.71       122.02 o                         
   3   7   3        268.46        163.89        80.70 o                         
   4   7   3        105.14        177.78        96.60 o                         
   5   7   3          8.42          0.00       106.79 o                         
   6   7   3          6.72         99.55       109.11 o                         
   7   7   3       1989.58       2098.53       174.07 o                         
   8   7   3        172.42        315.23       158.94 o                         
   9   7   3        258.90        221.05       138.47 o                         
  10   7   3        265.69        187.05       151.56 o                         
  -9   8   3        288.11          0.00       190.06 o                         
  -8   8   3          0.24         40.06       180.56 o                         
  -7   8   3        329.13         99.96       210.64 o                         
  -6   8   3         12.52         74.24       153.86 o                         
  -5   8   3       1938.52       1999.74       186.42 o                         
  -4   8   3       1194.50       1406.41       168.34 o                         
  -3   8   3       1194.13       1039.37       135.06 o                         
  -2   8   3        149.81        193.45       103.12 o                         
  -1   8   3        224.76        174.76        94.33 o                         
   0   8   3         44.99          0.00        92.79 o                         
   1   8   3        358.77        304.30        99.29 o                         
   2   8   3        519.46        616.84       121.27 o                         
   3   8   3        128.47        155.53       115.91 o                         
   4   8   3        465.07        528.84       117.22 o                         
   5   8   3        241.19        197.87       116.22 o                         
   6   8   3          1.14        170.77       123.54 o                         
   7   8   3        244.99        296.03       132.31 o                         
   8   8   3        196.10         75.62       132.42 o                         
   9   8   3         35.80        114.59       153.70 o                         
  -7   9   3          1.52          0.00       230.76 o                         
  -6   9   3        211.44        303.76       422.42 o                         
  -5   9   3        752.44        777.75       188.00 o                         
  -4   9   3          1.82          0.00       159.73 o                         
  -3   9   3          1.12         48.52       174.70 o                         
  -2   9   3       2437.30       2919.67       193.57 o                         
  -1   9   3          2.13          0.00       135.95 o                         
   0   9   3        460.46        812.52       179.84 o                         
   1   9   3         50.59          0.00       157.46 o                         
   2   9   3         62.66          0.00       160.15 o                         
   3   9   3       1145.09       1152.59       190.31 o                         
   4   9   3       1974.51       2060.62       183.41 o                         
   5   9   3        224.16        257.87       159.24 o                         
   6   9   3        335.04        181.46       196.03 o                         
  -3  10   3         46.74          4.52       173.27 o                         
  -2  10   3        173.82         27.05       422.52 o                         
  -1  10   3         62.20        446.99       347.43 o                         
   0  10   3         57.78          7.25       227.94 o                         
   1  10   3        920.55        845.42       373.29 o                         
   2  10   3         38.84        415.84       427.39 o                         
 -14   0   4        258.39        180.64       180.29 o                         
 -12   0   4       3856.29       3942.63       230.22 o                         
 -10   0   4      28873.13      27819.85       775.14 o                         
  -8   0   4       4733.46       4567.47       189.94 o                         
  -6   0   4        722.89        708.44        75.07 o                         
  -4   0   4        690.28        732.28        42.59 o                         
  -2   0   4      18454.18      18883.49       345.05 o                         
   0   0   4       8034.62       8106.30       188.03 o                         
   2   0   4      26276.73      26486.21       535.80 o                         
   4   0   4      20288.25      19366.94       555.95 o                         
   6   0   4       6833.39       6212.93       222.50 o                         
   8   0   4       1140.03       1141.13       130.42 o                         
  10   0   4       2730.51       2645.52       186.89 o                         
  12   0   4       3662.26       3714.76       292.62 o                         
  14   0   4          6.30         86.60       249.08 o                         
 -15   1   4        117.07          4.44       145.50 o                         
 -14   1   4       5174.06       5694.81       455.85 o                         
 -13   1   4         17.07        184.31       117.90 o                         
 -12   1   4       9553.82      10061.84       327.54 o                         
 -11   1   4        243.32        557.73       101.31 o                         
 -10   1   4         25.11         26.06        79.28 o                         
  -9   1   4       3129.40       3281.63       125.01 o                         
  -8   1   4       5736.76       5368.02       150.00 o                         
  -7   1   4        618.02        703.83        61.49 o                         
  -6   1   4        568.08        441.88        45.66 o                         
  -5   1   4        227.27        216.93        32.56 o                         
  -4   1   4       2786.65       2535.50        57.95 o                         
  -3   1   4       1231.13       1277.59        43.85 o                         
  -2   1   4         28.91         54.98        16.06 o                         
  -1   1   4         25.24          1.07        12.04 o                         
   0   1   4      31578.29      33560.03       428.31 o                         
   1   1   4       9148.54       9829.32       133.58 o                         
   2   1   4      32759.17      34744.09       541.28 o                         
   3   1   4      22295.27      22240.64       355.08 o                         
   4   1   4        668.15        666.44        44.14 o                         
   5   1   4       1646.91       1685.31        74.20 o                         
   6   1   4      11459.63      10864.63       235.87 o                         
   7   1   4        175.69        117.82        61.05 o                         
   8   1   4       7288.23       6987.00       187.89 o                         
   9   1   4        734.08        835.49       115.31 o                         
  10   1   4       3268.21       3372.09       169.52 o                         
  11   1   4       1306.34       1682.34       141.73 o                         
  12   1   4       1268.22       1280.04       127.82 o                         
  13   1   4        112.81          0.00       140.71 o                         
  14   1   4       1989.29       1988.12       183.39 o                         
 -14   2   4        821.38       1175.52       157.32 o                         
 -13   2   4        734.97        543.28       127.62 o                         
 -12   2   4        508.85        720.37       113.91 o                         
 -11   2   4        115.32          0.00       124.13 o                         
 -10   2   4      16066.12      15123.88       368.14 o                         
  -9   2   4       1339.32       1610.88       169.93 o                         
  -8   2   4       9477.07       8875.85       231.63 o                         
  -7   2   4       8842.05       9042.12       236.51 o                         
  -6   2   4         10.39         18.58        38.20 o                         
  -5   2   4         79.95        122.96        33.24 o                         
  -4   2   4       4277.88       4153.45        85.17 o                         
  -3   2   4       1727.84       1679.18        40.64 o                         
  -2   2   4      11904.87      12547.84       182.07 o                         
  -1   2   4         91.93        115.93        21.91 o                         
   0   2   4       4337.33       4368.52        71.77 o                         
   1   2   4       7617.83       8681.63       136.92 o                         
   2   2   4        980.08       1125.01        40.61 o                         
   3   2   4       1203.49       1464.64        66.50 o                         
   4   2   4      13858.18      13163.49       261.45 o                         
   5   2   4       3667.31       3670.05       105.36 o                         
   6   2   4      15628.12      14868.59       305.25 o                         
   7   2   4       1132.01       1151.98        77.85 o                         
   8   2   4        963.65        864.89        83.98 o                         
   9   2   4       2792.36       3004.01       278.36 o                         
  10   2   4        806.34        530.68       100.51 o                         
  11   2   4        983.89       1119.66       119.74 o                         
  12   2   4       1170.22       1183.91       164.60 o                         
  13   2   4        260.12        460.57       170.94 o                         
  14   2   4        461.29        897.49       176.37 o                         
 -14   3   4       3867.47       4024.54       242.01 o                         
 -13   3   4       3265.41       3431.67       278.08 o                         
 -12   3   4       7219.14       7579.97       283.28 o                         
 -11   3   4        916.56        925.81       112.54 o                         
 -10   3   4        514.84        606.79        91.96 o                         
  -9   3   4       4399.88       4414.29       145.00 o                         
  -8   3   4       1813.88       1812.60       100.19 o                         
  -7   3   4       1308.83       1496.28        81.15 o                         
  -6   3   4       2042.95       2041.67       103.83 o                         
  -5   3   4       1279.22       1526.16        58.30 o                         
  -4   3   4          8.85          0.00        24.92 o                         
  -3   3   4        709.65        832.44        34.40 o                         
  -2   3   4         31.67          4.99        20.12 o                         
  -1   3   4       3779.29       3884.76        79.34 o                         
   0   3   4      22971.58      23561.18       393.29 o                         
   1   3   4         18.17         51.15        24.57 o                         
   2   3   4      32821.76      33990.70       618.28 o                         
   3   3   4      14118.23      13868.57       274.79 o                         
   4   3   4       1877.56       1631.42        94.89 o                         
   5   3   4        142.81        215.72        63.60 o                         
   6   3   4       2097.68       1993.26       105.35 o                         
   7   3   4          6.97          0.00        60.90 o                         
   8   3   4       4529.77       4285.23       143.17 o                         
   9   3   4       1354.78       1245.05       101.12 o                         
  10   3   4       1036.24        785.89       130.83 o                         
  11   3   4       1268.91       1345.62       199.36 o                         
  12   3   4         62.72          0.00       288.88 o                         
  13   3   4        663.00        172.21       308.35 o                         
  14   3   4         57.55        353.68       175.33 o                         
 -13   4   4       1360.62       1360.01       232.70 o                         
 -12   4   4       1965.37       1865.82       291.40 o                         
 -11   4   4        296.69        476.81       122.67 o                         
 -10   4   4        324.16        385.64        93.95 o                         
  -9   4   4        179.60        460.74        83.44 o                         
  -8   4   4        241.77        217.99        73.20 o                         
  -7   4   4       9577.03       9741.42       240.83 o                         
  -6   4   4       1627.27       1940.06        91.84 o                         
  -5   4   4       1101.77       1124.88        65.04 o                         
  -4   4   4       3159.44       3058.04       106.26 o                         
  -3   4   4       9387.85       9720.21       199.26 o                         
  -2   4   4       3354.59       3293.43        81.94 o                         
  -1   4   4       1160.85       1334.13        50.87 o                         
   0   4   4       2420.17       2579.25        72.73 o                         
   1   4   4        170.49        203.64        38.02 o                         
   2   4   4         69.81         66.41        42.48 o                         
   3   4   4        225.40        146.02        48.97 o                         
   4   4   4       1252.72       1262.80        81.91 o                         
   5   4   4       5634.13       5525.31       195.43 o                         
   6   4   4       2111.31       2231.90       117.87 o                         
   7   4   4       3959.13       4097.05       197.16 o                         
   8   4   4       2267.77       2020.54       135.72 o                         
   9   4   4       3388.74       3454.13       170.92 o                         
  10   4   4          6.00          0.00       123.37 o                         
  11   4   4        395.52        376.60       143.34 o                         
  12   4   4         39.39          0.00       143.98 o                         
  13   4   4        169.56          0.00       162.81 o                         
 -13   5   4       1276.26       1119.84       213.45 o                         
 -12   5   4        641.75        878.53       165.40 o                         
 -11   5   4       1507.94       1683.51       189.78 o                         
 -10   5   4       1777.77       1751.01       141.89 o                         
  -9   5   4       5295.34       5652.84       178.13 o                         
  -8   5   4          4.68        172.87        81.53 o                         
  -7   5   4         20.64          0.00        89.42 o                         
  -6   5   4        859.39        805.21        82.58 o                         
  -5   5   4       3462.96       3422.10       110.59 o                         
  -4   5   4        237.92        290.70        50.69 o                         
  -3   5   4       2944.10       2901.85        86.49 o                         
  -2   5   4         43.83         46.30        42.60 o                         
  -1   5   4        499.88        519.26        49.24 o                         
   0   5   4       6856.77       6837.62       167.27 o                         
   1   5   4       1797.20       1938.39        76.05 o                         
   2   5   4       6914.24       7166.37       146.14 o                         
   3   5   4       5112.45       4919.41       115.14 o                         
   4   5   4        627.27        567.05        78.13 o                         
   5   5   4       2972.09       2846.39       127.56 o                         
   6   5   4        399.59        485.51        87.65 o                         
   7   5   4        531.28        601.40       103.36 o                         
   8   5   4        141.45        212.97       108.27 o                         
   9   5   4       6145.09       6037.45       403.52 o                         
  10   5   4         21.05          0.00       124.87 o                         
  11   5   4       4639.04       4377.27       412.07 o                         
  12   5   4        118.04          0.00       219.58 o                         
 -12   6   4          1.45        172.13       202.36 o                         
 -11   6   4         90.70        112.84       182.38 o                         
 -10   6   4          6.92          0.00       136.47 o                         
  -9   6   4        194.10        107.27       127.53 o                         
  -8   6   4       1209.18       1174.94       107.21 o                         
  -7   6   4       7320.19       7619.11       218.88 o                         
  -6   6   4        266.00        241.35       100.82 o                         
  -5   6   4       1210.58       1278.45       119.16 o                         
  -4   6   4       2671.45       2478.11       114.31 o                         
  -3   6   4        574.24        686.90        64.90 o                         
  -2   6   4       2154.90       2191.38        86.38 o                         
  -1   6   4        447.98        471.65        60.49 o                         
   0   6   4      10680.15      11237.00       233.46 o                         
   1   6   4         13.60         86.06        61.65 o                         
   2   6   4       1206.92       1206.01        69.21 o                         
   3   6   4        188.72        141.63        58.00 o                         
   4   6   4       2306.77       2250.64       119.16 o                         
   5   6   4        953.20        943.91       105.48 o                         
   6   6   4       3489.50       3339.33       155.87 o                         
   7   6   4       1602.27       1462.47       126.57 o                         
   8   6   4       3592.78       3399.54       172.69 o                         
   9   6   4       3114.81       3059.11       246.60 o                         
  10   6   4         54.55         72.44       137.59 o                         
  11   6   4        271.37        446.60       156.97 o                         
 -11   7   4       1956.24       1952.24       307.15 o                         
 -10   7   4       2147.57       2089.63       235.26 o                         
  -9   7   4         25.25        127.79       177.45 o                         
  -8   7   4        170.22        207.16       199.86 o                         
  -7   7   4         64.03         91.64       138.22 o                         
  -6   7   4       1304.41       1148.06       153.38 o                         
  -5   7   4         53.51         36.46       124.52 o                         
  -4   7   4        493.47        617.21       103.34 o                         
  -3   7   4         76.21         69.11        83.55 o                         
  -2   7   4          0.86          2.14        77.91 o                         
  -1   7   4        587.37        573.51        90.96 o                         
   0   7   4         37.07          0.00        75.75 o                         
   1   7   4        413.11        433.82        83.07 o                         
   2   7   4       6781.24       6958.67       199.60 o                         
   3   7   4        839.87        762.56       111.21 o                         
   4   7   4       3411.20       3192.76       151.35 o                         
   5   7   4        289.75        186.43       106.29 o                         
   6   7   4       2456.23       2427.62       152.43 o                         
   7   7   4        224.82        243.88       120.76 o                         
   8   7   4         36.08         87.62       118.64 o                         
   9   7   4        617.11        767.29       208.16 o                         
  10   7   4          3.39        307.73       156.66 o                         
  -9   8   4          8.92        137.04       196.76 o                         
  -8   8   4         19.07          0.00       470.18 o                         
  -7   8   4        140.78        166.00       209.75 o                         
  -6   8   4         69.08        288.05       199.27 o                         
  -5   8   4         51.80         96.93       148.34 o                         
  -4   8   4       5077.22       4678.12       238.25 o                         
  -3   8   4        149.40        213.46       121.44 o                         
  -2   8   4       3512.58       4068.81       191.59 o                         
  -1   8   4         28.37          0.00       100.69 o                         
   0   8   4       1023.79       1370.53       136.65 o                         
   1   8   4         25.79          0.00       104.76 o                         
   2   8   4        527.67        398.52       151.44 o                         
   3   8   4         83.83         31.94       150.42 o                         
   4   8   4         16.69          1.04       110.45 o                         
   5   8   4        428.08        369.01       123.27 o                         
   6   8   4          7.61         76.05       126.12 o                         
   7   8   4        293.76        260.86       135.49 o                         
   8   8   4       1008.57       1018.67       158.94 o                         
  -7   9   4         47.24        323.13       235.69 o                         
  -6   9   4       2009.28       1976.96       399.97 o                         
  -5   9   4        551.12        448.22       254.04 o                         
  -4   9   4        641.79        891.10       177.04 o                         
  -3   9   4         78.19          0.00       227.44 o                         
  -2   9   4       1074.84       1032.08       141.25 o                         
  -1   9   4        159.85        192.69       141.35 o                         
   0   9   4         24.64          0.00       162.71 o                         
   1   9   4        268.97        480.95       175.27 o                         
   2   9   4       2471.18       2607.31       298.44 o                         
   3   9   4       1003.93        949.26       159.48 o                         
   4   9   4        754.41        626.82       162.66 o                         
   5   9   4       1048.07       1323.45       180.86 o                         
   6   9   4       1967.23       1697.50       199.69 o                         
  -2  10   4        694.81        270.70       437.79 o                         
  -1  10   4          3.59        225.16       258.14 o                         
   0  10   4       1664.50       1796.20       234.12 o                         
   1  10   4         90.43         31.34       197.35 o                         
   2  10   4       1061.77       1106.41       272.74 o                         
 -15   0   5       1886.57       1570.96       273.99 o                         
 -13   0   5         89.73          0.00       160.46 o                         
 -11   0   5        271.99        287.13       135.41 o                         
  -9   0   5       9557.11       8814.99       301.48 o                         
  -7   0   5        199.00        151.35        73.96 o                         
  -5   0   5        800.36        949.83        58.70 o                         
  -3   0   5       4472.97       4504.22       108.35 o                         
  -1   0   5      22720.58      22475.36       408.19 o                         
   1   0   5       9496.54       9267.97       181.42 o                         
   3   0   5        173.85        172.65        44.64 o                         
   5   0   5      12371.74      11722.37       350.73 o                         
   7   0   5      17178.76      16637.63       488.71 o                         
   9   0   5        908.18        815.22       133.31 o                         
  11   0   5        110.31         16.87       152.87 o                         
  13   0   5         35.13        162.26       186.50 o                         
 -15   1   5        193.02        235.73       153.24 o                         
 -14   1   5          2.85        230.90       137.04 o                         
 -13   1   5       1523.34       1535.90       138.59 o                         
 -12   1   5        127.77        436.40       109.34 o                         
 -11   1   5       3089.22       3356.94       145.16 o                         
 -10   1   5        970.66        830.50        96.60 o                         
  -9   1   5         60.49          1.05        68.59 o                         
  -8   1   5        102.08        271.68        65.51 o                         
  -7   1   5       2321.03       2331.49        90.79 o                         
  -6   1   5        776.13        956.50        59.54 o                         
  -5   1   5       5742.04       6292.07       166.35 o                         
  -4   1   5        117.96        137.26        42.99 o                         
  -3   1   5          9.47         14.37        19.57 o                         
  -2   1   5          8.76          1.66        12.93 o                         
  -1   1   5       4144.24       4118.76        63.15 o                         
   0   1   5         14.32          0.00        15.17 o                         
   1   1   5      18942.74      19346.97       263.51 o                         
   2   1   5      10385.57      10298.37       183.38 o                         
   3   1   5      17710.41      17030.17       300.77 o                         
   4   1   5       4095.82       4000.11        96.47 o                         
   5   1   5      19470.85      17864.13       352.74 o                         
   6   1   5        506.75        686.46        68.64 o                         
   7   1   5        851.10        752.92        74.27 o                         
   8   1   5       1402.41       1432.52       114.65 o                         
   9   1   5       8584.74       8843.55       354.61 o                         
  10   1   5        102.89        119.39        90.48 o                         
  11   1   5         32.81        220.07       104.15 o                         
  12   1   5          9.40        116.44       110.87 o                         
  13   1   5       1388.47       1203.77       201.72 o                         
  14   1   5         14.17        113.05       126.13 o                         
 -14   2   5        284.91        451.70       142.77 o                         
 -13   2   5         33.72         25.65       105.42 o                         
 -12   2   5        399.26        329.08       112.71 o                         
 -11   2   5        112.55         14.64        90.80 o                         
 -10   2   5        214.77        858.53        97.33 o                         
  -9   2   5       5372.05       5204.00       183.79 o                         
  -8   2   5       2494.10       2695.48       104.88 o                         
  -7   2   5       2844.03       2962.65        99.57 o                         
  -6   2   5       1256.30       1376.65        61.76 o                         
  -5   2   5       1385.96       1568.39        54.00 o                         
  -4   2   5       2526.21       2530.43        60.93 o                         
  -3   2   5       3133.59       2975.78        72.94 o                         
  -2   2   5       2846.14       2901.87        52.90 o                         
  -1   2   5        526.32        593.78        31.12 o                         
   0   2   5       1787.70       1815.30        40.25 o                         
   1   2   5      23645.22      24331.66       341.79 o                         
   2   2   5      12197.62      11980.88       211.94 o                         
   3   2   5        414.37        406.56        32.45 o                         
   4   2   5      10092.24       9678.82       183.64 o                         
   5   2   5       7662.24       7246.49       150.51 o                         
   6   2   5        107.67        114.99        52.72 o                         
   7   2   5      27248.28      25596.89       502.33 o                         
   8   2   5        282.32        125.01        78.35 o                         
   9   2   5       5578.06       5572.13       176.31 o                         
  10   2   5        164.39         95.63        92.99 o                         
  11   2   5        353.90        360.39       131.20 o                         
  12   2   5          7.79          0.00       139.30 o                         
  13   2   5        616.11        749.71       164.47 o                         
  14   2   5         50.98        194.19       165.38 o                         
 -14   3   5       2383.20       2495.57       211.54 o                         
 -13   3   5       1472.55       1599.36       154.85 o                         
 -12   3   5         99.47        322.05       123.72 o                         
 -11   3   5        828.33       1173.73       131.06 o                         
 -10   3   5          7.56         12.94        82.17 o                         
  -9   3   5         19.26        123.20        81.91 o                         
  -8   3   5         19.53        151.73        64.30 o                         
  -7   3   5       1813.82       1983.48       103.06 o                         
  -6   3   5       3283.30       3591.58       231.61 o                         
  -5   3   5       7351.87       7061.36       184.18 o                         
  -4   3   5        367.34        400.29        34.01 o                         
  -3   3   5       1244.06       1385.02        44.12 o                         
  -2   3   5      10719.22      10631.30       215.07 o                         
  -1   3   5        693.82        793.85        46.08 o                         
   0   3   5       9136.45       9407.04       159.21 o                         
   1   3   5       3409.43       3466.53        77.53 o                         
   2   3   5       6171.69       6162.77       129.11 o                         
   3   3   5       1427.16       1146.17        66.62 o                         
   4   3   5        667.49        457.37        60.99 o                         
   5   3   5       4847.97       4575.42       170.98 o                         
   6   3   5        313.15        345.09        79.03 o                         
   7   3   5        451.87        388.87        52.82 o                         
   8   3   5        500.94        328.99        74.66 o                         
   9   3   5       8187.87       7722.85       291.40 o                         
  10   3   5        864.08       1031.18       227.06 o                         
  11   3   5        170.11        140.82       134.35 o                         
  12   3   5       1357.31       1020.89       199.64 o                         
  13   3   5        124.55         70.85       159.73 o                         
 -13   4   5          0.55          0.00       148.14 o                         
 -12   4   5        149.25        214.49       135.26 o                         
 -11   4   5       2635.31       2820.46       161.89 o                         
 -10   4   5         81.15         91.19       105.06 o                         
  -9   4   5       7690.56       7717.60       203.19 o                         
  -8   4   5        155.32        171.69        71.13 o                         
  -7   4   5        920.76       1147.33       110.69 o                         
  -6   4   5        165.12        323.74        63.30 o                         
  -5   4   5       1630.54       1587.10        74.41 o                         
  -4   4   5       7873.28       7460.74       164.38 o                         
  -3   4   5       1753.80       1791.23        60.95 o                         
  -2   4   5      10614.12      10568.95       233.78 o                         
  -1   4   5        753.97        838.27        43.24 o                         
   0   4   5       1079.49       1181.87        46.57 o                         
   1   4   5       1511.77       1602.93        53.20 o                         
   2   4   5       4288.14       4288.49       106.12 o                         
   3   4   5       6766.64       6526.95       155.86 o                         
   4   4   5      10995.86      10492.55       256.62 o                         
   5   4   5       6028.05       5928.06       206.92 o                         
   6   4   5        702.10        764.82        93.06 o                         
   7   4   5       1506.32       1452.12       113.83 o                         
   8   4   5        885.34       1028.97       117.41 o                         
   9   4   5        582.02        407.34       118.93 o                         
  10   4   5        619.79        373.09       147.24 o                         
  11   4   5         96.55          0.00       264.04 o                         
  12   4   5        244.42          0.00       226.72 o                         
  13   4   5         14.21          0.00       167.19 o                         
 -13   5   5       2371.35       2496.05       208.32 o                         
 -12   5   5       1883.32       1969.31       184.39 o                         
 -11   5   5        532.60        821.49       207.02 o                         
 -10   5   5         56.66         47.25       112.71 o                         
  -9   5   5       1748.30       2112.91       135.00 o                         
  -8   5   5         40.71        170.14        85.75 o                         
  -7   5   5       1386.26       1460.83        99.35 o                         
  -6   5   5          5.07         60.33        68.82 o                         
  -5   5   5       3778.23       3774.06       113.65 o                         
  -4   5   5        203.71         99.91        47.70 o                         
  -3   5   5        895.54        849.08        51.09 o                         
  -2   5   5       1697.40       1623.25        68.77 o                         
  -1   5   5       4262.01       3920.88       108.42 o                         
   0   5   5       7805.48       7936.68       157.49 o                         
   1   5   5       1714.12       1766.07        72.03 o                         
   2   5   5      11977.58      11557.65       236.36 o                         
   3   5   5       3825.29       3682.88       106.71 o                         
   4   5   5         31.31         61.08        79.40 o                         
   5   5   5        559.67        519.74        88.33 o                         
   6   5   5       1809.02       1647.50       137.28 o                         
   7   5   5       1995.62       2033.07       152.54 o                         
   8   5   5       4651.60       4567.38       188.27 o                         
   9   5   5       2827.50       2933.33       209.25 o                         
  10   5   5       1638.85       1192.78       151.65 o                         
  11   5   5       1731.85       1596.34       175.53 o                         
  12   5   5          0.05          0.00       220.18 o                         
 -12   6   5        403.06        143.27       197.48 o                         
 -11   6   5       1060.94       1210.45       207.88 o                         
 -10   6   5        720.28        617.05       182.13 o                         
  -9   6   5       2454.57       2988.39       181.68 o                         
  -8   6   5        191.05        148.53       112.25 o                         
  -7   6   5       4343.02       4695.46       182.25 o                         
  -6   6   5        366.02        187.64        84.42 o                         
  -5   6   5         49.22         40.77        83.59 o                         
  -4   6   5        758.50        629.88        75.83 o                         
  -3   6   5        142.49        193.12        54.03 o                         
  -2   6   5        111.03         37.43        55.58 o                         
  -1   6   5      13155.75      13206.21       289.45 o                         
   0   6   5       1865.08       1816.67        75.50 o                         
   1   6   5        845.18        891.48       119.79 o                         
   2   6   5       1692.31       1772.13        73.22 o                         
   3   6   5        102.48         52.41        54.99 o                         
   4   6   5       5017.42       5116.28       201.26 o                         
   5   6   5       1977.51       1904.14       149.93 o                         
   6   6   5        727.27        902.81       112.50 o                         
   7   6   5        142.87        124.90        94.72 o                         
   8   6   5        653.42        642.74       128.32 o                         
   9   6   5        490.82        581.36       136.71 o                         
  10   6   5        143.16        177.94       144.48 o                         
  11   6   5       1901.38       1640.30       185.79 o                         
 -10   7   5        360.29        428.50       202.60 o                         
  -9   7   5         65.73          0.00       170.59 o                         
  -8   7   5        232.25        239.67       206.76 o                         
  -7   7   5       1103.99       1316.30       256.90 o                         
  -6   7   5       2453.43       2113.70       174.50 o                         
  -5   7   5       7101.34       7141.15       283.43 o                         
  -4   7   5        199.26        301.00       109.89 o                         
  -3   7   5       1286.93       1200.56       143.82 o                         
  -2   7   5       1033.51        795.94       131.80 o                         
  -1   7   5       6102.27       6008.11       199.41 o                         
   0   7   5       7241.41       6739.93       192.89 o                         
   1   7   5         80.76          0.00        75.62 o                         
   2   7   5        488.93        447.90        82.55 o                         
   3   7   5        283.70        307.56        93.77 o                         
   4   7   5        458.33        514.56       112.18 o                         
   5   7   5       2405.96       2466.74       145.45 o                         
   6   7   5        460.41        453.22       118.75 o                         
   7   7   5       1314.53       1205.79       140.61 o                         
   8   7   5         52.43        220.21       127.13 o                         
   9   7   5       1202.57       1484.52       168.16 o                         
  10   7   5        217.45        161.71       199.57 o                         
  -9   8   5       1335.90        943.38       217.86 o                         
  -8   8   5       2272.22       1695.96       266.78 o                         
  -7   8   5       1759.90       2244.27       266.87 o                         
  -6   8   5          8.47          0.00       190.62 o                         
  -5   8   5        237.48        288.24       148.36 o                         
  -4   8   5        231.93        321.09       169.94 o                         
  -3   8   5          2.79          0.00       133.02 o                         
  -2   8   5        321.16        237.42       165.68 o                         
  -1   8   5       2101.84       1858.72       134.27 o                         
   0   8   5         23.28          0.00       114.10 o                         
   1   8   5       1965.61       1541.90       180.97 o                         
   2   8   5        846.25        806.40       163.88 o                         
   3   8   5       2957.01       2951.29       187.74 o                         
   4   8   5        155.24        175.94       138.60 o                         
   5   8   5       2167.30       2133.03       220.33 o                         
   6   8   5        514.32        720.83       165.36 o                         
   7   8   5         84.05          4.65       252.84 o                         
   8   8   5         31.55        235.20       173.12 o                         
  -6   9   5        305.01        144.03       215.74 o                         
  -5   9   5       1503.14       1399.29       245.93 o                         
  -4   9   5        129.57         52.85       187.77 o                         
  -3   9   5        587.41        481.97       148.77 o                         
  -2   9   5        496.58        506.86       133.48 o                         
  -1   9   5       1536.33       1498.89       232.52 o                         
   0   9   5        575.01        373.97       180.46 o                         
   1   9   5         31.28          0.00       222.89 o                         
   2   9   5        204.41        150.24       141.93 o                         
   3   9   5        313.33        281.48       150.05 o                         
   4   9   5         86.64          0.00       149.54 o                         
   5   9   5       2414.85       2301.62       205.44 o                         
   6   9   5        659.09        954.61       186.93 o                         
  -2  10   5        177.40        216.11       335.20 o                         
  -1  10   5       1501.33       1990.89       400.40 o                         
   0  10   5         29.05        251.30       204.44 o                         
   1  10   5       1962.03       1731.47       364.00 o                         
 -14   0   6         15.58          0.00       210.06 o                         
 -12   0   6        206.61        224.13       145.05 o                         
 -10   0   6      15946.77      15316.79       471.09 o                         
  -8   0   6      29107.75      28659.78       776.44 o                         
  -6   0   6         10.36          0.00        57.83 o                         
  -4   0   6      37423.50      37709.59       832.15 o                         
  -2   0   6      72252.38      72189.38      1290.31 o                         
   0   0   6      21520.19      21159.72       472.77 o                         
   2   0   6        451.03        567.79        42.58 o                         
   4   0   6       2533.93       2455.04       282.37 o                         
   6   0   6       3071.31       3303.70       165.15 o                         
   8   0   6       2204.66       2299.23       167.72 o                         
  10   0   6       7387.71       7350.67       302.70 o                         
  12   0   6       5790.18       5994.35       739.49 o                         
  14   0   6       4119.95       3480.41       470.36 o                         
 -14   1   6        588.03        613.57       146.99 o                         
 -13   1   6         12.24        157.79       124.66 o                         
 -12   1   6         59.14        210.34       109.04 o                         
 -11   1   6        534.71        506.09       100.45 o                         
 -10   1   6          0.06          0.00        82.73 o                         
  -9   1   6         57.68         61.79        71.94 o                         
  -8   1   6      17110.74      16445.12       337.92 o                         
  -7   1   6         18.81         17.82        53.48 o                         
  -6   1   6      57969.31      54920.21      1000.62 o                         
  -5   1   6       4390.57       4416.57        99.90 o                         
  -4   1   6      31238.43      29408.37       528.71 o                         
  -3   1   6        169.56        171.32        26.00 o                         
  -2   1   6       1361.07       1259.11        31.45 o                         
  -1   1   6        611.91        585.12        22.98 o                         
   0   1   6      28135.38      28001.39       358.23 o                         
   1   1   6       5737.07       5274.05        84.59 o                         
   2   1   6        697.15        729.58        33.51 o                         
   3   1   6        307.01        245.53        36.93 o                         
   4   1   6      23221.23      22954.54       436.73 o                         
   5   1   6         51.12          0.00        41.03 o                         
   6   1   6       4106.40       4053.71       120.90 o                         
   7   1   6         33.92          0.00        77.30 o                         
   8   1   6      14876.42      14475.92       365.73 o                         
   9   1   6         57.15        185.23        83.85 o                         
  10   1   6       5382.99       5607.55       274.15 o                         
  11   1   6          2.67        271.59       100.22 o                         
  12   1   6        686.68        442.12       128.05 o                         
  13   1   6        218.99        134.59       171.91 o                         
  14   1   6       1510.61       1323.12       175.69 o                         
 -14   2   6        291.80        453.68       138.91 o                         
 -13   2   6         36.21          0.00       124.46 o                         
 -12   2   6       1576.16       1624.02       142.68 o                         
 -11   2   6        221.00        371.45       102.62 o                         
 -10   2   6       7384.46       7287.78       249.78 o                         
  -9   2   6       1962.14       1995.06       102.74 o                         
  -8   2   6      10739.77      10590.00       236.49 o                         
  -7   2   6       1012.19       1266.11        70.72 o                         
  -6   2   6        795.15        907.13        58.70 o                         
  -5   2   6       8525.67       7961.09       167.22 o                         
  -4   2   6      14430.25      14210.11       270.35 o                         
  -3   2   6       8015.60       8249.58       165.49 o                         
  -2   2   6      59654.82      59942.46       878.12 o                         
  -1   2   6       1350.03       1450.73        55.37 o                         
   0   2   6      28329.65      28131.81       414.99 o                         
   1   2   6       7197.34       7160.14       127.36 o                         
   2   2   6       9259.87       9035.32       167.54 o                         
   3   2   6       8411.18       8201.56       174.46 o                         
   4   2   6        155.82        229.05        33.34 o                         
   5   2   6        217.96        201.97        39.08 o                         
   6   2   6        267.73        157.29        47.51 o                         
   7   2   6       1804.05       1755.38       104.93 o                         
   8   2   6         71.13        146.34        75.84 o                         
   9   2   6        260.26        219.45        86.40 o                         
  10   2   6       1660.62       1703.83       119.24 o                         
  11   2   6       1332.98       1157.74       147.82 o                         
  12   2   6       3598.70       3605.19       208.31 o                         
  13   2   6        593.30        483.71       159.63 o                         
  14   2   6       3259.66       3699.66       424.46 o                         
 -14   3   6         22.53        114.20       162.38 o                         
 -13   3   6        232.97        172.65       132.57 o                         
 -12   3   6          2.89         83.50       120.14 o                         
 -11   3   6       2034.77       2025.10       138.87 o                         
 -10   3   6         94.53        105.97        70.02 o                         
  -9   3   6       2961.08       3001.60       130.25 o                         
  -8   3   6       9468.98       8630.51       346.32 o                         
  -7   3   6       1086.00       1185.00        90.66 o                         
  -6   3   6      18350.12      17178.51       336.29 o                         
  -5   3   6        176.64        249.85        46.62 o                         
  -4   3   6      12655.91      11755.75       215.70 o                         
  -3   3   6      19896.10      19284.41       361.34 o                         
  -2   3   6        296.71        291.05        37.72 o                         
  -1   3   6       1860.03       1821.61        59.45 o                         
   0   3   6       2702.65       2470.51        61.36 o                         
   1   3   6         90.32          1.84        27.26 o                         
   2   3   6       1775.50       1693.37        73.82 o                         
   3   3   6        131.69        118.43        50.04 o                         
   4   3   6       2833.82       3052.86       115.80 o                         
   5   3   6       3254.32       2940.92       215.94 o                         
   6   3   6       2313.21       2376.80       120.67 o                         
   7   3   6        498.88        500.44        95.21 o                         
   8   3   6       4550.06       4236.32       177.94 o                         
   9   3   6        427.04        484.11       118.92 o                         
  10   3   6       1364.60       1279.52       259.91 o                         
  11   3   6       5452.42       5201.26       287.78 o                         
  12   3   6        254.89        149.00       215.96 o                         
  13   3   6       2201.47       2355.36       202.85 o                         
 -13   4   6        221.08        146.18       153.56 o                         
 -12   4   6         85.39        239.91       127.84 o                         
 -11   4   6       4044.86       4224.14       283.33 o                         
 -10   4   6       2491.84       2791.20       160.00 o                         
  -9   4   6       1332.98       1439.91       114.83 o                         
  -8   4   6       5967.01       5923.37       179.53 o                         
  -7   4   6       2725.34       2623.63       108.24 o                         
  -6   4   6        479.13        641.10        85.27 o                         
  -5   4   6      18721.51      17329.80       309.99 o                         
  -4   4   6      17257.16      16653.35       280.50 o                         
  -3   4   6       8046.05       8023.07       173.50 o                         
  -2   4   6      16708.09      16636.90       403.05 o                         
  -1   4   6        537.04        594.68        68.50 o                         
   0   4   6         62.27         62.03        32.46 o                         
   1   4   6       9461.21       9794.23       182.18 o                         
   2   4   6        265.99        297.85        40.74 o                         
   3   4   6        471.90        372.56        88.47 o                         
   4   4   6         75.82        137.69        65.22 o                         
   5   4   6          0.44          6.37        71.21 o                         
   6   4   6       3843.36       3865.68       177.31 o                         
   7   4   6       3592.28       3513.68       157.50 o                         
   8   4   6          4.58          0.00       106.38 o                         
   9   4   6        394.53        403.29       124.82 o                         
  10   4   6       2471.89       2130.62       225.17 o                         
  11   4   6       1431.38       1494.47       174.57 o                         
  12   4   6       1664.19       1761.74       273.69 o                         
  13   4   6        403.83          0.00       198.40 o                         
 -13   5   6         84.06        320.86       202.69 o                         
 -12   5   6          0.50         24.65       149.90 o                         
 -11   5   6       2784.58       3050.67       231.27 o                         
 -10   5   6          3.87          0.00       111.12 o                         
  -9   5   6        196.42        312.74       106.81 o                         
  -8   5   6       2601.21       2600.02       242.64 o                         
  -7   5   6        156.46        171.33        76.65 o                         
  -6   5   6       8427.88       8417.34       214.71 o                         
  -5   5   6        521.09        628.25        55.45 o                         
  -4   5   6       4611.05       4392.02       108.87 o                         
  -3   5   6       4581.56       4476.04       152.57 o                         
  -2   5   6       3133.03       3395.83       140.78 o                         
  -1   5   6       6525.45       6489.01       286.57 o                         
   0   5   6         25.00         44.71        46.50 o                         
   1   5   6      11854.41      12299.37       247.36 o                         
   2   5   6       7594.97       7751.71       171.90 o                         
   3   5   6         10.02        151.45        67.73 o                         
   4   5   6         81.61        117.54        75.87 o                         
   5   5   6         48.01          0.00        81.26 o                         
   6   5   6        401.38        419.21        97.99 o                         
   7   5   6         13.31          0.00        85.29 o                         
   8   5   6        699.83        658.48       165.50 o                         
   9   5   6         41.35         18.42       123.68 o                         
  10   5   6         55.37          0.00       136.51 o                         
  11   5   6       1561.43       1169.64       178.83 o                         
  12   5   6         26.19          0.00       278.92 o                         
 -12   6   6         12.03         18.20       198.13 o                         
 -11   6   6         38.72          0.00       184.79 o                         
 -10   6   6         15.84        239.87       175.79 o                         
  -9   6   6        275.66        330.21       140.19 o                         
  -8   6   6        435.33        267.42       146.51 o                         
  -7   6   6       2530.97       2480.32       183.41 o                         
  -6   6   6         76.23         24.23        77.83 o                         
  -5   6   6       8985.28       9240.99       247.43 o                         
  -4   6   6       1055.36       1031.35       126.72 o                         
  -3   6   6        588.58        712.29        74.73 o                         
  -2   6   6         34.88         76.92        53.68 o                         
  -1   6   6        195.91        464.54        59.85 o                         
   0   6   6         13.41          0.00        48.95 o                         
   1   6   6       1572.32       1770.53        91.99 o                         
   2   6   6        877.11        751.35        82.86 o                         
   3   6   6       1478.30       1501.12       102.96 o                         
   4   6   6         24.54        126.33        87.17 o                         
   5   6   6        299.69        414.66       122.27 o                         
   6   6   6        174.98        237.97       103.56 o                         
   7   6   6        875.51        787.44       135.31 o                         
   8   6   6          2.49          0.00       134.38 o                         
   9   6   6       1099.81        916.87       148.05 o                         
  10   6   6        409.41        340.84       152.25 o                         
  11   6   6        366.02        302.19       168.78 o                         
 -10   7   6        604.32        423.18       194.31 o                         
  -9   7   6       1150.94       1379.49       203.24 o                         
  -8   7   6        755.59        623.60       216.38 o                         
  -7   7   6       1987.38       2514.61       221.63 o                         
  -6   7   6        373.21        475.92       256.07 o                         
  -5   7   6         79.35        150.14       121.19 o                         
  -4   7   6         43.98        216.60       138.50 o                         
  -3   7   6       3232.91       3564.90       201.96 o                         
  -2   7   6        415.49        557.32       129.90 o                         
  -1   7   6       1427.30       1943.70       133.31 o                         
   0   7   6         31.50         14.27       105.33 o                         
   1   7   6         87.18        154.11        84.59 o                         
   2   7   6       1249.27       1293.96       105.70 o                         
   3   7   6        125.85         11.01        92.56 o                         
   4   7   6        817.55        878.01       113.66 o                         
   5   7   6        348.66        668.72       115.74 o                         
   6   7   6         74.82         23.72       111.60 o                         
   7   7   6       1065.86        991.10       140.12 o                         
   8   7   6        151.37        152.61       135.63 o                         
   9   7   6        330.12        195.57       107.56 o                         
  10   7   6          3.71          0.00       158.57 o                         
  -9   8   6          9.20        157.93       195.12 o                         
  -8   8   6        344.21        524.64       236.33 o                         
  -7   8   6       1793.93       1518.58       372.37 o                         
  -6   8   6         19.36        149.11       205.65 o                         
  -5   8   6        971.45        906.34       200.91 o                         
  -4   8   6       1070.01       1311.11       179.41 o                         
  -3   8   6        607.76        782.35       159.85 o                         
  -2   8   6        302.26        371.15       145.34 o                         
  -1   8   6        795.86        682.80       152.93 o                         
   0   8   6        915.24        860.45       144.94 o                         
   1   8   6       1089.76       1102.27       143.89 o                         
   2   8   6        232.10        410.70       134.69 o                         
   3   8   6         22.01        170.70       136.48 o                         
   4   8   6         71.63          0.00       137.05 o                         
   5   8   6        396.35        491.62       157.10 o                         
   6   8   6        341.82        454.51       160.33 o                         
   7   8   6          6.44          0.00       164.89 o                         
   8   8   6        146.86         73.58       172.25 o                         
  -6   9   6        203.18          0.00       217.18 o                         
  -5   9   6        114.24        322.85       214.32 o                         
  -4   9   6         32.55         13.12       197.70 o                         
  -3   9   6         11.24          0.00       136.28 o                         
  -2   9   6        391.29        514.65       135.65 o                         
  -1   9   6        385.20        697.22       244.34 o                         
   0   9   6         39.62          0.00       165.08 o                         
   1   9   6        200.38         42.74       145.64 o                         
   2   9   6        231.14        155.53       145.11 o                         
   3   9   6        143.91        121.90       158.09 o                         
   4   9   6        712.44        745.64       183.76 o                         
   5   9   6        113.78        405.38       172.57 o                         
 -13   0   7       3864.85       4566.89       292.69 o                         
 -11   0   7       4843.89       5080.84       244.29 o                         
  -9   0   7      13125.86      12346.11       385.93 o                         
  -7   0   7         64.10        122.01        71.16 o                         
  -5   0   7       2003.82       2190.00        93.55 o                         
  -3   0   7       5781.46       6003.02       140.08 o                         
  -1   0   7      17402.89      18101.44       337.63 o                         
   1   0   7        246.12        221.31        36.27 o                         
   3   0   7      56708.58      55420.73      1424.98 o                         
   5   0   7      10813.68      10078.44       317.66 o                         
   7   0   7        217.10        201.65       101.88 o                         
   9   0   7      14181.52      13139.73       479.24 o                         
  11   0   7         57.34        274.79       151.81 o                         
  13   0   7        713.65        645.83       268.74 o                         
 -14   1   7        141.66        279.89       158.94 o                         
 -13   1   7       5022.25       5110.31       212.20 o                         
 -12   1   7        141.21        127.92       112.27 o                         
 -11   1   7        503.70        568.12       102.14 o                         
 -10   1   7          3.11          0.00        80.13 o                         
  -9   1   7       1374.57       1314.57        93.83 o                         
  -8   1   7        136.01        135.88        64.77 o                         
  -7   1   7       1440.15       1479.09        70.86 o                         
  -6   1   7       1344.79       1353.71        62.42 o                         
  -5   1   7        289.66        342.28        34.39 o                         
  -4   1   7          1.44         13.76        33.78 o                         
  -3   1   7       8631.77       8726.97       174.81 o                         
  -2   1   7         15.89          0.00        19.47 o                         
  -1   1   7       8604.36       8546.80       125.65 o                         
   0   1   7       3656.03       3479.82        64.40 o                         
   1   1   7      45837.41      45624.38       600.02 o                         
   2   1   7         24.39         39.58        26.56 o                         
   3   1   7       3232.62       3489.56       101.83 o                         
   4   1   7         36.68          0.00        48.55 o                         
   5   1   7      13022.87      12369.73       239.62 o                         
   6   1   7         77.71          0.00        48.71 o                         
   7   1   7      10297.79       9675.13       292.39 o                         
   8   1   7         21.59         62.53        75.83 o                         
   9   1   7       1437.64       1274.38       102.08 o                         
  10   1   7         21.47         70.24        79.12 o                         
  11   1   7        347.28        445.98       116.62 o                         
  12   1   7        185.85        338.84       128.67 o                         
  13   1   7        631.06        455.89       176.27 o                         
  14   1   7         49.95        411.30       199.69 o                         
 -14   2   7        380.37        281.25       143.06 o                         
 -13   2   7       2616.12       2312.05       164.88 o                         
 -12   2   7        326.29        528.75       121.17 o                         
 -11   2   7       3431.27       3167.62       171.42 o                         
 -10   2   7       3062.47       3269.54       131.49 o                         
  -9   2   7       3023.52       3105.41       121.29 o                         
  -8   2   7        159.14        243.84        61.36 o                         
  -7   2   7       1404.11       1280.70       108.47 o                         
  -6   2   7       2584.16       2437.42       162.64 o                         
  -5   2   7       6446.73       6453.54       159.81 o                         
  -4   2   7         40.04          2.60        35.81 o                         
  -3   2   7        207.28        153.22        34.28 o                         
  -2   2   7       9760.08       9968.10       179.79 o                         
  -1   2   7         55.16         58.58        22.32 o                         
   0   2   7        293.90        362.71        30.56 o                         
   1   2   7        930.02        976.79        45.45 o                         
   2   2   7       3506.54       3646.64        86.49 o                         
   3   2   7      25951.77      25524.97       479.29 o                         
   4   2   7        226.21        128.96        39.48 o                         
   5   2   7       1021.09        951.90        54.07 o                         
   6   2   7       3854.33       3583.01       140.16 o                         
   7   2   7        323.85        298.96        60.04 o                         
   8   2   7        682.89        610.08        88.65 o                         
   9   2   7       2876.05       2960.04       136.61 o                         
  10   2   7       1116.20        989.26       224.70 o                         
  11   2   7         43.83          0.00       129.26 o                         
  12   2   7        906.89       1127.67       166.09 o                         
  13   2   7          3.81          0.00       152.47 o                         
 -14   3   7        168.48        593.23       154.44 o                         
 -13   3   7       1908.09       1670.87       155.95 o                         
 -12   3   7       4769.70       5300.24       318.74 o                         
 -11   3   7        737.33        651.13       114.25 o                         
 -10   3   7       2999.79       3100.37       147.20 o                         
  -9   3   7        673.12        647.54        77.45 o                         
  -8   3   7         47.59         88.91        59.26 o                         
  -7   3   7        201.76        273.98        54.81 o                         
  -6   3   7        287.88        317.58        40.12 o                         
  -5   3   7       1595.26       1604.39        70.53 o                         
  -4   3   7       2612.27       2489.93        78.79 o                         
  -3   3   7       2654.87       2781.56        63.08 o                         
  -2   3   7       1387.60       1454.57        62.97 o                         
  -1   3   7       9991.97      10401.42       198.37 o                         
   0   3   7        218.50        154.22        37.82 o                         
   1   3   7      15821.61      15035.62       248.32 o                         
   2   3   7       5932.81       5501.35       115.23 o                         
   3   3   7      10679.46      10961.30       224.55 o                         
   4   3   7      17828.22      17055.70       428.09 o                         
   5   3   7       1254.42       1307.73       169.28 o                         
   6   3   7         35.85          0.00        80.67 o                         
   7   3   7       1896.63       1786.92       126.35 o                         
   8   3   7       7699.83       7506.18       242.34 o                         
   9   3   7        258.47        125.98       161.27 o                         
  10   3   7       1207.56       1095.52       150.53 o                         
  11   3   7          3.42          0.00       160.21 o                         
  12   3   7       1690.05       1394.47       241.51 o                         
  13   3   7         12.19        172.13       162.32 o                         
 -13   4   7        178.90        170.40       158.95 o                         
 -12   4   7       1271.04       1246.35       146.99 o                         
 -11   4   7       4028.00       4094.03       181.59 o                         
 -10   4   7       1719.30       1673.36       131.30 o                         
  -9   4   7        469.09        570.65        97.00 o                         
  -8   4   7       1063.10       1224.04       127.27 o                         
  -7   4   7          7.11          0.00        57.91 o                         
  -6   4   7       1766.40       1920.50        75.63 o                         
  -5   4   7         49.87        172.12        42.10 o                         
  -4   4   7          6.75          7.31        34.58 o                         
  -3   4   7       9240.74       8660.69       213.62 o                         
  -2   4   7       5261.25       4969.77       142.24 o                         
  -1   4   7      16024.34      16226.52       353.87 o                         
   0   4   7       2191.17       2099.66       103.09 o                         
   1   4   7       1881.30       2037.48        62.09 o                         
   2   4   7       1329.00       1365.86        52.23 o                         
   3   4   7      10421.93      10235.20       243.00 o                         
   4   4   7         41.48          0.00        67.47 o                         
   5   4   7       4966.88       4991.63       170.53 o                         
   6   4   7      10239.08       9585.43       298.95 o                         
   7   4   7         50.54          0.00        95.74 o                         
   8   4   7        407.36        165.60       109.99 o                         
   9   4   7       1286.38       1190.95       173.83 o                         
  10   4   7        240.42        180.23       146.73 o                         
  11   4   7         21.33          0.00       203.56 o                         
  12   4   7       1331.64        989.85       341.95 o                         
 -12   5   7       3004.85       3161.72       251.36 o                         
 -11   5   7        427.57        149.98       152.12 o                         
 -10   5   7        917.45       1009.37       127.07 o                         
  -9   5   7       1482.64       1366.93       121.93 o                         
  -8   5   7        116.25        318.75       104.83 o                         
  -7   5   7        514.53        508.52       102.42 o                         
  -6   5   7         37.23         21.04        48.01 o                         
  -5   5   7        239.82        291.76        96.75 o                         
  -4   5   7        351.77        344.27        51.32 o                         
  -3   5   7        380.30        369.20        86.74 o                         
  -2   5   7        113.00         11.36        73.44 o                         
  -1   5   7       3890.24       3871.29       179.42 o                         
   0   5   7      14200.35      13880.43       315.68 o                         
   1   5   7       3088.55       3013.42        84.88 o                         
   2   5   7       1188.18       1198.02        62.56 o                         
   3   5   7       3971.56       4091.01       157.75 o                         
   4   5   7        733.09        763.04        89.67 o                         
   5   5   7          8.68          0.00        84.01 o                         
   6   5   7          2.67          0.00        92.48 o                         
   7   5   7         65.80          0.00        92.21 o                         
   8   5   7       1137.11       1427.05       141.69 o                         
   9   5   7        576.54        613.66       142.64 o                         
  10   5   7        648.14        380.89       150.77 o                         
  11   5   7         46.81          0.00       285.22 o                         
  12   5   7       2710.32       2972.99       442.05 o                         
 -11   6   7          3.74          0.00       171.29 o                         
 -10   6   7       1152.21       1315.85       198.49 o                         
  -9   6   7       1194.49       1197.64       183.87 o                         
  -8   6   7         45.01          0.00       153.74 o                         
  -7   6   7       1240.62       1326.11       202.40 o                         
  -6   6   7       1445.80       1398.34       155.97 o                         
  -5   6   7       3724.55       3167.21       309.56 o                         
  -4   6   7          1.69          0.00        94.97 o                         
  -3   6   7       4659.62       4641.45       183.86 o                         
  -2   6   7       1073.81        910.03       129.18 o                         
  -1   6   7       5757.64       5490.52       248.31 o                         
   0   6   7       3886.04       3665.58       216.46 o                         
   1   6   7        123.50          0.00        58.82 o                         
   2   6   7        240.17        141.79        60.22 o                         
   3   6   7        736.37        697.16        98.57 o                         
   4   6   7        419.63        598.84        98.22 o                         
   5   6   7       1480.42       1425.23       121.50 o                         
   6   6   7       5313.13       5141.94       195.84 o                         
   7   6   7        495.64        296.43       118.80 o                         
   8   6   7       1084.69       1083.11       141.67 o                         
   9   6   7       1822.22       1865.71       172.25 o                         
  10   6   7         14.98          0.00       151.83 o                         
  11   6   7        160.62         27.03       165.29 o                         
 -10   7   7       1366.71       1620.05       222.39 o                         
  -9   7   7        920.47        935.29       233.08 o                         
  -8   7   7        468.58        530.17       175.79 o                         
  -7   7   7        783.40       1052.41       175.05 o                         
  -6   7   7       1339.16       1290.99       170.68 o                         
  -5   7   7       1412.80       1542.85       146.29 o                         
  -4   7   7         37.50        195.11       173.49 o                         
  -3   7   7        248.24        382.08       133.03 o                         
  -2   7   7       1690.66       1808.56       155.49 o                         
  -1   7   7       1765.64       1756.77       135.44 o                         
   0   7   7       1850.16       1861.81       128.35 o                         
   1   7   7        251.98        299.86       100.91 o                         
   2   7   7        207.28        348.87       125.11 o                         
   3   7   7       4151.02       4362.10       207.55 o                         
   4   7   7        911.60        914.83       115.09 o                         
   5   7   7       1678.74       1420.05       239.96 o                         
   6   7   7          0.32          0.00       113.48 o                         
   7   7   7        730.69        912.47       145.60 o                         
   8   7   7        458.64        479.07       147.01 o                         
   9   7   7        378.22        517.18       155.36 o                         
  -8   8   7        405.20        480.34       369.24 o                         
  -7   8   7        164.79          0.00       216.18 o                         
  -6   8   7         29.02         90.56       201.91 o                         
  -5   8   7        380.80        213.94       188.17 o                         
  -4   8   7        315.90        519.90       159.55 o                         
  -3   8   7       1336.22       1177.74       170.61 o                         
  -2   8   7        101.67        254.27       143.32 o                         
  -1   8   7       2911.78       3088.38       201.63 o                         
   0   8   7       1788.67       1919.30       281.43 o                         
   1   8   7        953.75       1125.15       150.42 o                         
   2   8   7        193.23        221.46       136.61 o                         
   3   8   7         30.39          0.00       201.54 o                         
   4   8   7        755.37        678.24       156.96 o                         
   5   8   7        367.06        554.07       157.25 o                         
   6   8   7       1060.64       1154.43       182.36 o                         
   7   8   7          7.52        222.15       165.99 o                         
   8   8   7        289.30        106.65       208.40 o                         
  -6   9   7         61.92        243.50       233.24 o                         
  -5   9   7        850.98        851.45       219.52 o                         
  -4   9   7        264.83        398.94       179.96 o                         
  -3   9   7        833.87       1264.96       196.79 o                         
  -2   9   7        151.46          4.41       155.96 o                         
  -1   9   7        393.45        455.65       182.18 o                         
   0   9   7          9.28          0.00       139.56 o                         
   1   9   7        590.18        734.35       162.39 o                         
   2   9   7        113.29        210.44       150.24 o                         
   3   9   7       2906.34       2770.62       238.70 o                         
   4   9   7         10.45         33.70       180.30 o                         
   5   9   7        687.13        718.74       214.67 o                         
 -14   0   8        710.47        515.03       231.67 o                         
 -12   0   8       5735.45       5402.43       266.63 o                         
 -10   0   8       1896.85       1748.96       171.64 o                         
  -8   0   8        810.76        763.17       102.80 o                         
  -6   0   8       3841.47       4222.17       195.22 o                         
  -4   0   8        536.57        435.67        46.65 o                         
  -2   0   8      15669.60      15803.08       329.60 o                         
   0   0   8       2876.57       2531.54        97.12 o                         
   2   0   8        247.69        113.86        47.78 o                         
   4   0   8      17954.02      17261.63       909.71 o                         
   6   0   8       2195.26       2288.14       143.52 o                         
   8   0   8       3690.51       3635.95       199.07 o                         
  10   0   8        162.85        265.68       146.16 o                         
  12   0   8        182.35         79.27       163.33 o                         
 -14   1   8       2429.81       2541.90       199.22 o                         
 -13   1   8         10.44         89.97       127.51 o                         
 -12   1   8       1956.36       2037.68       146.61 o                         
 -11   1   8        101.07          0.00        99.74 o                         
 -10   1   8        322.57        252.03        86.06 o                         
  -9   1   8         60.81         66.30        73.94 o                         
  -8   1   8       1559.40       1667.64        89.45 o                         
  -7   1   8       3387.38       3410.61        98.06 o                         
  -6   1   8       1214.08       1181.30        66.48 o                         
  -5   1   8         48.93         38.46        42.66 o                         
  -4   1   8       5960.91       5553.06       126.53 o                         
  -3   1   8        585.88        575.79        35.03 o                         
  -2   1   8        315.80        401.86        32.49 o                         
  -1   1   8       1560.50       1657.27        46.35 o                         
   0   1   8       1297.11       1421.43        46.48 o                         
   1   1   8        310.51        206.31        32.16 o                         
   2   1   8      19386.24      18075.09       344.71 o                         
   3   1   8         41.06        119.87        42.35 o                         
   4   1   8      15970.15      16248.81       417.33 o                         
   5   1   8        123.60        195.25        49.89 o                         
   6   1   8         20.77          0.00        52.39 o                         
   7   1   8         14.39          0.00        69.19 o                         
   8   1   8       1012.88        815.06       126.71 o                         
   9   1   8         42.12          0.00        72.64 o                         
  10   1   8       3112.08       3557.60       208.12 o                         
  11   1   8        683.60        483.95       128.25 o                         
  12   1   8        389.96        227.48       140.09 o                         
  13   1   8        245.97        503.59       162.32 o                         
 -14   2   8          3.26          0.00       140.28 o                         
 -13   2   8          1.16        156.42       130.95 o                         
 -12   2   8       5043.48       5073.39       202.44 o                         
 -11   2   8         59.38        293.97       108.74 o                         
 -10   2   8        545.85        713.89       103.96 o                         
  -9   2   8         24.90        141.91        70.26 o                         
  -8   2   8         11.52         97.92        54.81 o                         
  -7   2   8       1241.84       1211.35        96.74 o                         
  -6   2   8       3731.01       3653.33       144.85 o                         
  -5   2   8       4611.29       4468.73       117.98 o                         
  -4   2   8       2938.65       2788.67       109.29 o                         
  -3   2   8       3817.97       3850.51        96.67 o                         
  -2   2   8      30936.74      31102.63       521.68 o                         
  -1   2   8         94.51         95.29        28.27 o                         
   0   2   8        347.25        272.14        29.89 o                         
   1   2   8       4427.45       4502.62        94.58 o                         
   2   2   8       1992.01       2152.70        64.06 o                         
   3   2   8       2862.34       2890.84        82.41 o                         
   4   2   8       9084.90       8844.25       248.31 o                         
   5   2   8       3157.73       3062.90       108.11 o                         
   6   2   8       1277.65       1182.74        69.16 o                         
   7   2   8          7.60          0.00        78.80 o                         
   8   2   8       1005.64       1207.82       120.23 o                         
   9   2   8        254.26        352.71        92.59 o                         
  10   2   8         57.00         14.80       151.81 o                         
  11   2   8        427.58        295.33       136.95 o                         
  12   2   8        127.64        200.48       146.87 o                         
  13   2   8         63.81          0.00       162.64 o                         
 -14   3   8       2448.15       2710.29       312.18 o                         
 -13   3   8       1011.98        961.43       147.39 o                         
 -12   3   8       1679.86       1647.73       146.73 o                         
 -11   3   8        559.28        583.72       117.72 o                         
 -10   3   8       1012.94       1178.94       116.24 o                         
  -9   3   8       2357.92       2293.97       126.76 o                         
  -8   3   8       4152.31       4019.17       162.83 o                         
  -7   3   8       2882.40       2870.00       129.32 o                         
  -6   3   8       1289.14       1363.51        79.61 o                         
  -5   3   8       2597.75       2759.53        90.66 o                         
  -4   3   8         91.36         87.10        57.77 o                         
  -3   3   8        240.22        176.79        28.63 o                         
  -2   3   8       1107.74       1274.48        57.63 o                         
  -1   3   8      12513.15      11844.69       267.94 o                         
   0   3   8       3667.18       3551.75        82.71 o                         
   1   3   8       6666.99       6542.15       125.76 o                         
   2   3   8       9493.44       9255.65       177.24 o                         
   3   3   8      11240.96      11131.99       209.15 o                         
   4   3   8         16.21          0.00        83.11 o                         
   5   3   8       2162.03       1921.63       121.85 o                         
   6   3   8        841.31        739.52       100.87 o                         
   7   3   8       4079.49       3974.41       185.61 o                         
   8   3   8        746.04        559.32       117.86 o                         
   9   3   8          2.44          0.00       163.42 o                         
  10   3   8       1239.91        900.19       145.55 o                         
  11   3   8       1264.56       1279.12       167.06 o                         
  12   3   8          6.09          0.00       171.27 o                         
  13   3   8         14.68        177.12       171.03 o                         
 -13   4   8        148.72        297.88       144.86 o                         
 -12   4   8        863.03        815.28       182.54 o                         
 -11   4   8         22.80        151.99       107.85 o                         
 -10   4   8       3151.03       3322.08       216.47 o                         
  -9   4   8        130.29        173.20        95.85 o                         
  -8   4   8       1942.89       1841.52       125.47 o                         
  -7   4   8        798.28        881.36        95.11 o                         
  -6   4   8        684.26        516.07        82.05 o                         
  -5   4   8       2395.82       2328.75        83.33 o                         
  -4   4   8       1588.30       1520.25        55.42 o                         
  -3   4   8       4822.93       4535.94       123.46 o                         
  -2   4   8        531.53        523.28        62.34 o                         
  -1   4   8        434.27        377.40        60.84 o                         
   0   4   8       1532.32       1464.76        66.96 o                         
   1   4   8       3880.72       3747.55        91.59 o                         
   2   4   8        116.69        143.86        37.79 o                         
   3   4   8       6324.41       6230.16       184.67 o                         
   4   4   8       5901.08       5270.96       188.37 o                         
   5   4   8       2253.17       2281.62       169.88 o                         
   6   4   8       6851.88       6507.37       208.80 o                         
   7   4   8        837.87        630.26       140.10 o                         
   8   4   8         67.71         65.98       112.12 o                         
   9   4   8         14.49          0.00       126.11 o                         
  10   4   8        389.63        300.86       190.74 o                         
  11   4   8        180.03          0.00       203.59 o                         
  12   4   8        183.97          0.00       267.99 o                         
 -12   5   8        798.51       1158.54       232.04 o                         
 -11   5   8         61.91          0.00       148.25 o                         
 -10   5   8          7.19         64.37       138.74 o                         
  -9   5   8        112.54          0.00       142.41 o                         
  -8   5   8       1890.68       2272.06       162.89 o                         
  -7   5   8       5499.82       5460.84       292.52 o                         
  -6   5   8        379.76        413.40        78.48 o                         
  -5   5   8         55.55         81.16        60.86 o                         
  -4   5   8       3081.40       3081.05       230.50 o                         
  -3   5   8       1337.16       1236.44        85.70 o                         
  -2   5   8         89.81          0.00        64.49 o                         
  -1   5   8      12237.61      11577.98       275.80 o                         
   0   5   8       7267.44       7029.30       214.85 o                         
   1   5   8       4371.76       4314.35       104.02 o                         
   2   5   8       3321.10       3657.75       184.07 o                         
   3   5   8        613.71        673.47        90.11 o                         
   4   5   8        297.67        234.76        83.63 o                         
   5   5   8        579.77        565.66        96.09 o                         
   6   5   8       1434.70       1633.95       156.95 o                         
   7   5   8         89.45         18.94       108.75 o                         
   8   5   8       1540.70       1480.29       211.39 o                         
   9   5   8        315.79        322.93       142.79 o                         
  10   5   8       1119.51        810.52       166.00 o                         
  11   5   8       2419.65       2278.20       456.85 o                         
 -11   6   8        135.88        143.74       188.93 o                         
 -10   6   8       5121.54       5471.52       261.36 o                         
  -9   6   8         90.65         23.94       161.58 o                         
  -8   6   8         88.03         54.92       146.58 o                         
  -7   6   8         79.79         73.13       135.36 o                         
  -6   6   8        852.35        409.07       247.50 o                         
  -5   6   8       1898.60       1810.69       142.44 o                         
  -4   6   8        151.25        174.11       103.25 o                         
  -3   6   8       2326.82       2199.99       138.50 o                         
  -2   6   8        537.23        424.42       113.52 o                         
  -1   6   8        542.12        605.06        94.74 o                         
   0   6   8       3663.01       3319.25       151.03 o                         
   1   6   8       3113.93       3031.76       112.97 o                         
   2   6   8       6187.90       5952.60       168.28 o                         
   3   6   8       1727.29       1780.35       113.79 o                         
   4   6   8       1245.61       1163.64       108.98 o                         
   5   6   8       1786.88       1955.38       166.33 o                         
   6   6   8        816.74        734.52       117.61 o                         
   7   6   8         45.08          1.89       120.35 o                         
   8   6   8        993.42        939.31       148.19 o                         
   9   6   8         63.82         48.17       102.63 o                         
  10   6   8         10.78          0.00       156.73 o                         
 -10   7   8         10.18          0.00       187.52 o                         
  -9   7   8          8.86          0.00       209.42 o                         
  -8   7   8       1702.32       2059.83       206.86 o                         
  -7   7   8         18.37          0.00       266.61 o                         
  -6   7   8        885.34        951.30       159.80 o                         
  -5   7   8        807.29        551.64       174.67 o                         
  -4   7   8       6059.98       5637.01       257.20 o                         
  -3   7   8         43.05          0.00       122.26 o                         
  -2   7   8        688.39        415.87       130.30 o                         
  -1   7   8        479.19        436.38        98.11 o                         
   0   7   8       2631.88       2710.95       169.62 o                         
   1   7   8       8584.82       8543.71       479.09 o                         
   2   7   8         67.02        212.40       143.53 o                         
   3   7   8        460.71        456.25       129.97 o                         
   4   7   8        859.39       1042.19       148.95 o                         
   5   7   8       1202.62       1430.45       165.72 o                         
   6   7   8       2386.52       2189.40       188.73 o                         
   7   7   8        322.33        637.26       167.06 o                         
   8   7   8       1087.16       1316.64       192.60 o                         
   9   7   8         14.27        163.54       182.26 o                         
  -8   8   8       1972.09       1821.31       263.09 o                         
  -7   8   8        329.52         92.69       218.72 o                         
  -6   8   8        314.07        181.57       203.15 o                         
  -5   8   8        153.66         53.91       189.44 o                         
  -4   8   8        193.40        126.28       159.32 o                         
  -3   8   8        216.80        270.95       146.31 o                         
  -2   8   8        500.39        381.50       130.28 o                         
  -1   8   8        383.85        440.90       120.22 o                         
   0   8   8       2212.35       1695.16       186.36 o                         
   1   8   8        549.53        510.73       135.79 o                         
   2   8   8       2281.58       2331.37       182.95 o                         
   3   8   8       2164.14       1874.32       172.17 o                         
   4   8   8        371.41        484.47       155.89 o                         
   5   8   8        216.10        160.19       154.31 o                         
   6   8   8       1805.98       1933.48       208.49 o                         
   7   8   8        234.26        239.96       177.72 o                         
  -5   9   8        779.53        819.82       232.62 o                         
  -4   9   8       3335.77       3246.43       236.55 o                         
  -3   9   8       1163.77       1223.87       194.25 o                         
  -2   9   8        600.46        774.05       272.57 o                         
  -1   9   8        224.04         81.44       145.64 o                         
   0   9   8        141.87        133.22       150.34 o                         
   1   9   8        327.75          0.00       150.07 o                         
   2   9   8        365.83        168.35       157.40 o                         
   3   9   8        267.91        231.01       158.23 o                         
   4   9   8        259.31        133.32       170.32 o                         
 -13   0   9        693.61        746.11       217.35 o                         
 -11   0   9       8012.40       8147.59       318.50 o                         
  -9   0   9       6247.05       6194.84       242.55 o                         
  -7   0   9       2315.11       2366.84       126.24 o                         
  -5   0   9      15879.30      16242.30       450.87 o                         
  -3   0   9      36375.79      35269.71       711.58 o                         
  -1   0   9      12024.17      10928.83       263.22 o                         
   1   0   9       3326.28       2902.25       124.96 o                         
   3   0   9         24.51         59.82        66.79 o                         
   5   0   9       4982.03       4752.61       389.76 o                         
   7   0   9        290.52        135.83       134.81 o                         
   9   0   9       2078.37       2206.08       295.59 o                         
  11   0   9      10529.15      10757.96       936.77 o                         
  13   0   9       1306.52       2104.91       309.78 o                         
 -14   1   9         16.28          0.00       156.39 o                         
 -13   1   9       1539.11       1662.00       170.75 o                         
 -12   1   9        174.27        377.19       118.33 o                         
 -11   1   9          0.22          0.00        99.98 o                         
 -10   1   9       1318.18       1387.48       103.60 o                         
  -9   1   9       8406.37       8456.21       211.24 o                         
  -8   1   9        322.25        327.78        69.41 o                         
  -7   1   9      36006.70      35399.16       618.76 o                         
  -6   1   9       2008.89       2041.24        73.08 o                         
  -5   1   9      39675.32      37640.39       692.94 o                         
  -4   1   9        417.98        407.36        44.85 o                         
  -3   1   9        390.36        443.16        35.61 o                         
  -2   1   9        188.59        197.90        30.70 o                         
  -1   1   9       1888.34       2128.79        59.64 o                         
   0   1   9       3146.68       3242.85        77.59 o                         
   1   1   9       2303.63       2304.52        65.82 o                         
   2   1   9        871.43        819.56        46.23 o                         
   3   1   9        267.08        241.13        59.46 o                         
   4   1   9        443.10        352.43        66.58 o                         
   5   1   9      13025.81      13081.82       314.07 o                         
   6   1   9         29.78         81.50        67.87 o                         
   7   1   9      16466.27      15770.34       452.10 o                         
   8   1   9        270.43        197.84        74.34 o                         
   9   1   9       5484.73       5619.30       215.16 o                         
  10   1   9        289.27        439.51       100.70 o                         
  11   1   9        985.01       1165.03       149.38 o                         
  12   1   9         15.97         14.11       143.89 o                         
  13   1   9       2997.26       2980.22       245.78 o                         
 -14   2   9        416.97        442.55       168.48 o                         
 -13   2   9       1038.17        991.07       146.03 o                         
 -12   2   9        678.76        767.11       133.70 o                         
 -11   2   9      12979.32      13083.38       334.52 o                         
 -10   2   9        220.83        308.47        98.01 o                         
  -9   2   9      10114.96       9508.17       249.24 o                         
  -8   2   9       6486.01       6347.84       186.96 o                         
  -7   2   9         16.46         21.02        73.55 o                         
  -6   2   9       6218.60       5904.08       182.70 o                         
  -5   2   9      22461.10      21193.14       399.96 o                         
  -4   2   9        837.75        777.38        54.50 o                         
  -3   2   9      35191.78      34229.81       618.46 o                         
  -2   2   9        759.36        807.44        39.69 o                         
  -1   2   9       2279.59       2171.15        59.81 o                         
   0   2   9       2498.74       2608.93        78.12 o                         
   1   2   9       1257.16       1199.50        50.37 o                         
   2   2   9       1894.32       2137.49        74.15 o                         
   3   2   9       4663.10       4617.02       122.79 o                         
   4   2   9       3432.91       2827.30       140.49 o                         
   5   2   9       7065.35       6388.39       162.63 o                         
   6   2   9       1376.43       1334.08        75.23 o                         
   7   2   9         13.55          2.64        72.03 o                         
   8   2   9       3596.05       3673.16       304.16 o                         
   9   2   9       5243.77       4915.84       210.34 o                         
  10   2   9        147.59          0.00       124.09 o                         
  11   2   9       5700.33       5959.55       247.51 o                         
  12   2   9         14.59         15.38       148.96 o                         
  13   2   9        436.47        575.40       169.42 o                         
 -13   3   9        713.33        584.47       178.10 o                         
 -12   3   9        455.33        534.45       130.92 o                         
 -11   3   9        174.77        203.02       112.93 o                         
 -10   3   9       1812.96       2184.07       138.36 o                         
  -9   3   9       1954.97       2191.24       132.97 o                         
  -8   3   9        525.88        518.76        97.28 o                         
  -7   3   9      22354.66      20784.59       492.87 o                         
  -6   3   9         12.61         70.99        60.32 o                         
  -5   3   9       9242.89       8651.33       189.86 o                         
  -4   3   9         49.15          0.00        40.95 o                         
  -3   3   9          4.20          0.00        34.77 o                         
  -2   3   9      12513.54      11710.81       242.68 o                         
  -1   3   9       3129.20       3013.91       106.20 o                         
   0   3   9       1473.08       1355.30        48.22 o                         
   1   3   9       1140.66       1218.67        51.04 o                         
   2   3   9       3911.33       3970.50       107.14 o                         
   3   3   9         52.02          0.00        40.63 o                         
   4   3   9        331.40        374.22        57.15 o                         
   5   3   9       1524.33       1442.09        99.88 o                         
   6   3   9        158.03          0.00        82.41 o                         
   7   3   9       8059.91       7481.57       237.89 o                         
   8   3   9        271.10        111.80       157.53 o                         
   9   3   9       4052.02       3739.55       306.88 o                         
  10   3   9       1472.45       1252.00       160.07 o                         
  11   3   9          1.06         95.72       149.65 o                         
  12   3   9       2201.12       2261.43       201.08 o                         
 -13   4   9       1516.82        994.44       173.06 o                         
 -12   4   9        429.22        121.27       132.83 o                         
 -11   4   9        508.55        544.70       134.24 o                         
 -10   4   9         51.59         57.34       107.35 o                         
  -9   4   9        587.94        441.96       111.76 o                         
  -8   4   9       4161.19       3914.90       167.02 o                         
  -7   4   9          7.47         26.94       148.18 o                         
  -6   4   9       6833.50       6510.67       269.32 o                         
  -5   4   9       1857.37       1858.07        75.94 o                         
  -4   4   9       1561.77       1528.60        80.74 o                         
  -3   4   9       5903.35       5674.20       143.45 o                         
  -2   4   9         60.48         91.93        58.71 o                         
  -1   4   9       6829.63       6620.55       178.34 o                         
   0   4   9       2534.51       2520.18       103.88 o                         
   1   4   9       1597.51       1550.34        57.36 o                         
   2   4   9        137.07        117.43        41.00 o                         
   3   4   9        913.01       1024.95        93.55 o                         
   4   4   9       2511.17       2174.53       128.18 o                         
   5   4   9         75.65         28.14        84.54 o                         
   6   4   9         43.71          0.00        92.33 o                         
   7   4   9        540.64        355.19        76.19 o                         
   8   4   9       3006.82       2969.73       227.71 o                         
   9   4   9        852.82        595.65       169.63 o                         
  10   4   9        622.53        466.76       196.77 o                         
  11   4   9        938.62        569.40       191.36 o                         
  12   4   9         79.32          0.00       215.62 o                         
 -12   5   9        774.90        409.93       171.98 o                         
 -11   5   9        154.86        203.20       155.74 o                         
 -10   5   9       7723.75       7483.27       330.69 o                         
  -9   5   9       1359.34        678.02       171.05 o                         
  -8   5   9       2254.37       2209.21       187.92 o                         
  -7   5   9      10027.15       9749.82       395.09 o                         
  -6   5   9       3994.42       3705.04       172.16 o                         
  -5   5   9        302.52        267.47        99.52 o                         
  -4   5   9       2905.36       3052.25       122.16 o                         
  -3   5   9        834.44        727.67        78.51 o                         
  -2   5   9       2365.53       2554.48       111.55 o                         
  -1   5   9       1284.54       1359.55        90.97 o                         
   0   5   9        207.85        129.12        74.75 o                         
   1   5   9       5105.19       5064.25       131.10 o                         
   2   5   9       1390.02       1442.23        60.93 o                         
   3   5   9        521.68        639.05        93.75 o                         
   4   5   9       4742.21       4192.08       158.60 o                         
   5   5   9         49.99         38.28        92.99 o                         
   6   5   9         39.00         62.81       104.69 o                         
   7   5   9        680.10        640.17       127.13 o                         
   8   5   9        199.97        218.85       110.86 o                         
   9   5   9       1333.32       1320.07       164.63 o                         
  10   5   9       2737.36       2496.59       286.25 o                         
  11   5   9         17.46          0.00       346.38 o                         
 -11   6   9         11.95          0.00       200.98 o                         
 -10   6   9          3.87         84.04       156.53 o                         
  -9   6   9          7.61        164.47       164.39 o                         
  -8   6   9       3482.90       2800.22       460.17 o                         
  -7   6   9        949.07        952.90       152.84 o                         
  -6   6   9       1628.85       1909.85       169.96 o                         
  -5   6   9       1332.57       1207.80       129.88 o                         
  -4   6   9       1368.94       1348.33       103.50 o                         
  -3   6   9        360.10        320.96        85.45 o                         
  -2   6   9        756.57        770.93        95.03 o                         
  -1   6   9         24.08          0.00        78.75 o                         
   0   6   9        174.64        139.32        87.44 o                         
   1   6   9       1494.09       1708.84       112.38 o                         
   2   6   9         66.08        157.91       120.22 o                         
   3   6   9       1629.08       1490.55       117.04 o                         
   4   6   9        318.27        259.87        98.34 o                         
   5   6   9         22.94          0.00       102.98 o                         
   6   6   9       3771.37       3573.71       199.81 o                         
   7   6   9        199.91        255.39       128.32 o                         
   8   6   9       2260.96       2252.47       173.89 o                         
   9   6   9       1121.96        951.75       201.69 o                         
  10   6   9         59.57          0.00       152.36 o                         
 -10   7   9        729.07        642.13       204.81 o                         
  -9   7   9        198.13          0.00       224.01 o                         
  -8   7   9        535.57        690.06       256.47 o                         
  -7   7   9       1159.77        894.47       173.79 o                         
  -6   7   9        822.67        511.24       194.92 o                         
  -5   7   9        753.28        907.39       141.35 o                         
  -4   7   9        238.12        472.84       127.88 o                         
  -3   7   9         69.91        234.70       105.20 o                         
  -2   7   9       1674.52       1967.44       134.17 o                         
  -1   7   9        378.08        411.32        96.11 o                         
   0   7   9        977.35       1250.98       183.59 o                         
   1   7   9         72.92        263.27       137.12 o                         
   2   7   9        706.19        588.22       152.27 o                         
   3   7   9          6.96         88.14       131.01 o                         
   4   7   9         10.85         18.92       132.11 o                         
   5   7   9         37.46          0.00       140.18 o                         
   6   7   9        213.78        360.65       158.87 o                         
   7   7   9        348.30        188.50       162.55 o                         
   8   7   9        108.58         56.55       192.57 o                         
   9   7   9        235.21         57.59       188.53 o                         
  -8   8   9        317.04        130.71       216.74 o                         
  -7   8   9        404.99        535.05       187.20 o                         
  -6   8   9        220.12        302.35       211.40 o                         
  -5   8   9        162.33         24.16       156.64 o                         
  -4   8   9        873.56       1172.04       179.78 o                         
  -3   8   9        397.16        495.05       186.52 o                         
  -2   8   9          3.21         50.01       106.38 o                         
  -1   8   9        284.25        475.49       151.07 o                         
   0   8   9        300.18        209.98       152.22 o                         
   1   8   9        889.93       1131.07       229.52 o                         
   2   8   9       1386.93       1518.15       170.73 o                         
   3   8   9          2.42         21.51       142.79 o                         
   4   8   9         13.30          0.00       147.32 o                         
   5   8   9        751.91        707.54       171.72 o                         
   6   8   9        285.02        230.91       167.68 o                         
   7   8   9        840.16        962.74       193.78 o                         
  -5   9   9        860.35        705.92       231.35 o                         
  -4   9   9        590.98        910.10       300.35 o                         
  -3   9   9         11.10        159.30       203.35 o                         
  -2   9   9          0.72          0.00       348.54 o                         
  -1   9   9        433.68        244.44       459.14 o                         
   0   9   9          4.07          0.00       146.20 o                         
   1   9   9         25.40          0.00       149.24 o                         
   2   9   9        377.19        410.28       164.60 o                         
   3   9   9          6.77          0.00       159.63 o                         
   4   9   9        430.79        311.73       178.18 o                         
 -14   0  10        191.62          0.00       257.72 o                         
 -12   0  10       2869.41       2786.18       255.14 o                         
 -10   0  10       1192.21       1252.75       143.06 o                         
  -8   0  10       3819.29       4053.60       179.09 o                         
  -6   0  10       7367.83       7037.31       289.42 o                         
  -4   0  10       6767.59       6951.08       190.74 o                         
  -2   0  10        337.49        505.25        62.41 o                         
   0   0  10       1405.25       1304.10       102.80 o                         
   2   0  10       6965.40       7053.73       234.56 o                         
   4   0  10      15065.47      14498.78       687.78 o                         
   6   0  10          7.14         24.46       111.64 o                         
   8   0  10        612.50        722.84       163.70 o                         
  10   0  10       1198.53       1197.83       177.00 o                         
  12   0  10        216.49        514.07       266.84 o                         
 -14   1  10       2832.66       2882.48       213.09 o                         
 -13   1  10        663.12        538.62       152.33 o                         
 -12   1  10        505.21        414.36       138.43 o                         
 -11   1  10        555.18        580.26       115.34 o                         
 -10   1  10        875.62        936.60       109.35 o                         
  -9   1  10        504.68        446.67        81.88 o                         
  -8   1  10       4497.52       4389.39       136.32 o                         
  -7   1  10        569.18        608.12        66.17 o                         
  -6   1  10        142.24        162.23        53.12 o                         
  -5   1  10        400.13        492.01        60.46 o                         
  -4   1  10       1961.84       2032.35        67.56 o                         
  -3   1  10        538.27        526.06        37.44 o                         
  -2   1  10      34828.02      33750.32       537.51 o                         
  -1   1  10        104.85        107.08        37.58 o                         
   0   1  10      23727.40      23557.92       407.43 o                         
   1   1  10       1934.21       1785.06        59.61 o                         
   2   1  10        680.24        641.28        54.77 o                         
   3   1  10       3230.40       3250.79       113.95 o                         
   4   1  10       4677.85       4296.61       146.20 o                         
   5   1  10       2089.19       2104.97       166.75 o                         
   6   1  10      10074.90       9685.14       234.44 o                         
   7   1  10        660.03        668.17        87.00 o                         
   8   1  10         37.78        108.07        64.95 o                         
   9   1  10        121.29         78.54        86.66 o                         
  10   1  10        218.70        256.83       127.96 o                         
  11   1  10        211.84        195.54       139.83 o                         
  12   1  10        291.52        573.78       157.32 o                         
  13   1  10         48.24          0.00       187.60 o                         
 -14   2  10        733.72        324.63       164.41 o                         
 -13   2  10         36.04          0.00       161.35 o                         
 -12   2  10       5788.17       6222.47       290.38 o                         
 -11   2  10        399.60        448.10       110.85 o                         
 -10   2  10       1811.72       1708.75       123.97 o                         
  -9   2  10       3703.11       3546.82       144.01 o                         
  -8   2  10        528.73        596.12        99.11 o                         
  -7   2  10        531.29        385.74        85.21 o                         
  -6   2  10       2621.93       2682.85       126.70 o                         
  -5   2  10        161.69        143.50        49.73 o                         
  -4   2  10      12046.62      11310.03       230.20 o                         
  -3   2  10       1019.03        877.27        47.66 o                         
  -2   2  10       3240.28       3147.31        77.64 o                         
  -1   2  10       3007.55       3063.80        81.48 o                         
   0   2  10       6109.50       5513.73       121.83 o                         
   1   2  10       2562.89       2601.14        74.16 o                         
   2   2  10      15942.82      15310.31       262.41 o                         
   3   2  10       5631.11       5551.24       143.30 o                         
   4   2  10      11209.92      10846.98       266.78 o                         
   5   2  10       1816.66       1738.32       101.78 o                         
   6   2  10        723.83        733.88        86.61 o                         
   7   2  10       2410.03       2428.81       161.87 o                         
   8   2  10        513.55        608.10       136.96 o                         
   9   2  10          0.06          0.00       115.69 o                         
  10   2  10         65.57          0.00       127.13 o                         
  11   2  10          3.72        131.33       145.33 o                         
  12   2  10        165.07        262.76       160.03 o                         
 -13   3  10        590.37        657.45       147.88 o                         
 -12   3  10         76.57         70.44       125.35 o                         
 -11   3  10        277.72        201.29       113.76 o                         
 -10   3  10         79.21          9.76       103.73 o                         
  -9   3  10        740.55        857.95       106.43 o                         
  -8   3  10       4651.21       4492.38       175.91 o                         
  -7   3  10        614.27        773.61        92.82 o                         
  -6   3  10        292.10        210.75        59.67 o                         
  -5   3  10       1559.20       1582.04        85.36 o                         
  -4   3  10         32.19         35.54        43.24 o                         
  -3   3  10       1557.19       1363.06        57.89 o                         
  -2   3  10      13286.70      12853.87       308.23 o                         
  -1   3  10        532.38        500.60        63.64 o                         
   0   3  10      10886.45      10607.58       201.45 o                         
   1   3  10      11644.71      11751.12       207.95 o                         
   2   3  10       1163.84       1142.30        64.76 o                         
   3   3  10       5520.72       5228.41       136.37 o                         
   4   3  10        550.38        529.59        70.78 o                         
   5   3  10        183.38        231.93        75.74 o                         
   6   3  10       1638.63       1750.65       295.73 o                         
   7   3  10         19.04          0.00       142.60 o                         
   8   3  10         46.00          0.00       112.97 o                         
   9   3  10       3979.49       4033.37       275.53 o                         
  10   3  10        869.62        949.53       161.60 o                         
  11   3  10        310.49        387.47       183.24 o                         
  12   3  10         38.77        154.44       164.09 o                         
 -13   4  10          2.67        109.27       161.20 o                         
 -12   4  10         15.23          0.00       151.73 o                         
 -11   4  10          7.45          0.00       140.17 o                         
 -10   4  10        100.44         11.57       105.45 o                         
  -9   4  10       2896.28       2740.67       153.83 o                         
  -8   4  10       1753.79       1824.15       127.87 o                         
  -7   4  10        140.08        163.08        84.20 o                         
  -6   4  10       5591.83       5174.63       158.94 o                         
  -5   4  10        360.13        374.47        50.60 o                         
  -4   4  10       4811.61       4371.79       170.25 o                         
  -3   4  10        283.88        255.81        49.59 o                         
  -2   4  10        109.23        135.58        63.05 o                         
  -1   4  10       1078.08       1094.48        80.01 o                         
   0   4  10        237.97        219.18        65.29 o                         
   1   4  10       1855.74       1820.94        61.29 o                         
   2   4  10        687.54        688.83        71.30 o                         
   3   4  10       7826.07       7531.14       172.14 o                         
   4   4  10       3055.24       3031.59       267.45 o                         
   5   4  10        120.12        160.71        95.35 o                         
   6   4  10        274.38        297.84       118.46 o                         
   7   4  10       1976.12       1928.61       169.55 o                         
   8   4  10        135.14         19.51       154.27 o                         
   9   4  10         10.35          0.00       134.72 o                         
  10   4  10         31.35          0.00       183.91 o                         
  11   4  10          3.85        134.09       205.09 o                         
 -12   5  10         40.75         33.97       163.09 o                         
 -11   5  10       1689.34       1528.68       209.37 o                         
 -10   5  10       1114.83       1130.95       190.39 o                         
  -9   5  10        778.28        666.73       203.86 o                         
  -8   5  10        121.35         77.22       140.40 o                         
  -7   5  10        503.24        431.42       139.08 o                         
  -6   5  10        975.65        854.01       160.42 o                         
  -5   5  10        758.26        714.02       119.13 o                         
  -4   5  10        266.19        113.88        73.13 o                         
  -3   5  10        232.83        164.19        74.60 o                         
  -2   5  10       1612.72       1526.62        96.26 o                         
  -1   5  10          8.96          0.00        65.86 o                         
   0   5  10       1791.36       1638.06       130.84 o                         
   1   5  10      20578.12      19713.44       471.11 o                         
   2   5  10       1010.69       1042.87        72.74 o                         
   3   5  10       7754.19       7613.80       238.71 o                         
   4   5  10       2973.96       2931.28       152.56 o                         
   5   5  10         75.36          0.00        95.47 o                         
   6   5  10          6.57          0.00       106.55 o                         
   7   5  10       2445.84       2299.74       170.81 o                         
   8   5  10        459.95        307.14       160.25 o                         
   9   5  10       3042.97       2382.18       267.49 o                         
  10   5  10        921.65        446.31       170.30 o                         
  11   5  10        143.31          0.00       231.59 o                         
 -11   6  10         52.97         91.83       193.05 o                         
 -10   6  10         14.50          0.00       174.12 o                         
  -9   6  10        797.16        296.60       318.08 o                         
  -8   6  10        658.99        666.02       169.10 o                         
  -7   6  10          3.97          0.00       141.85 o                         
  -6   6  10       1083.95       1000.16       139.79 o                         
  -5   6  10          9.03          0.00       113.00 o                         
  -4   6  10       7551.17       6835.77       243.46 o                         
  -3   6  10       2743.55       2746.23       129.66 o                         
  -2   6  10       2318.53       2444.62       126.93 o                         
  -1   6  10       3978.56       3863.29       149.58 o                         
   0   6  10       1051.26       1046.11       136.42 o                         
   1   6  10         54.53         67.10        87.75 o                         
   2   6  10        692.95        417.48       137.75 o                         
   3   6  10       2254.09       2365.89       190.04 o                         
   4   6  10         17.08        252.45       125.98 o                         
   5   6  10       1788.18       1902.22       138.97 o                         
   6   6  10          6.72          0.00       116.28 o                         
   7   6  10       1900.36       1564.65       156.82 o                         
   8   6  10        130.99          0.00       138.84 o                         
   9   6  10        153.87         72.75       154.06 o                         
  10   6  10        659.79        615.60       284.29 o                         
  -9   7  10        208.15         23.18       187.11 o                         
  -8   7  10        764.13        883.12       182.74 o                         
  -7   7  10         56.88          0.00       152.25 o                         
  -6   7  10       1658.59       1727.90       206.06 o                         
  -5   7  10          4.05        253.01       132.30 o                         
  -4   7  10          0.61          0.00       118.89 o                         
  -3   7  10         26.80        190.11       134.51 o                         
  -2   7  10         73.37         10.57       174.91 o                         
  -1   7  10         88.05          0.00       103.08 o                         
   0   7  10       3303.51       3609.89       350.36 o                         
   1   7  10       1447.97       1311.44       170.75 o                         
   2   7  10        654.30        545.68       156.49 o                         
   3   7  10         17.45         47.36       133.94 o                         
   4   7  10        308.93        367.28       143.25 o                         
   5   7  10        265.61        197.27       150.41 o                         
   6   7  10       1766.85       1815.40       195.15 o                         
   7   7  10        166.57        114.67       171.84 o                         
   8   7  10         50.37         91.44       179.96 o                         
  -7   8  10         29.21         33.76       225.44 o                         
  -6   8  10        627.55        283.66       211.84 o                         
  -5   8  10        230.46        235.65       168.95 o                         
  -4   8  10        752.26        580.53       163.06 o                         
  -3   8  10          3.50          0.00       149.36 o                         
  -2   8  10        266.46        308.98       180.28 o                         
  -1   8  10        460.15        689.24       169.25 o                         
   0   8  10       2928.80       2721.81       217.58 o                         
   1   8  10         28.91         85.05       158.81 o                         
   2   8  10        194.12        107.21       147.94 o                         
   3   8  10         10.35        165.60       178.44 o                         
   4   8  10        334.16        256.10       158.99 o                         
   5   8  10        526.68        710.51       174.77 o                         
   6   8  10       1515.25       1363.32       202.54 o                         
  -4   9  10        267.85        271.52       248.73 o                         
  -3   9  10        674.00        564.41       242.59 o                         
  -2   9  10        256.30        135.31       259.90 o                         
  -1   9  10          0.97          0.00       238.77 o                         
   0   9  10         84.26         24.44       208.07 o                         
   1   9  10       1792.87       1351.53       181.71 o                         
   2   9  10        515.41        652.04       194.80 o                         
   3   9  10         44.56          0.00       167.97 o                         
 -13   0  11       2253.21       2203.06       278.89 o                         
 -11   0  11       1249.09       1393.30       211.18 o                         
  -9   0  11          0.02          0.00        99.41 o                         
  -7   0  11       1335.66       1489.17       204.70 o                         
  -5   0  11        853.28        950.59       117.60 o                         
  -3   0  11       2740.44       2554.50       118.31 o                         
  -1   0  11      19980.38      19620.13       666.11 o                         
   1   0  11       7925.13       7899.80       253.18 o                         
   3   0  11       1532.65       1628.57       117.79 o                         
   5   0  11       5751.44       5602.00       640.40 o                         
   7   0  11        133.70        211.61       125.14 o                         
   9   0  11        401.87        727.32       287.63 o                         
  11   0  11       2186.96       2258.58       292.29 o                         
 -14   1  11        142.59        418.53       168.44 o                         
 -13   1  11        183.64         85.49       151.33 o                         
 -12   1  11          0.28          0.00       137.15 o                         
 -11   1  11        309.54        342.59       111.39 o                         
 -10   1  11          7.22         75.71        94.43 o                         
  -9   1  11       4058.92       3940.33       153.12 o                         
  -8   1  11       1307.78       1115.06        99.84 o                         
  -7   1  11       1937.58       1933.25        94.56 o                         
  -6   1  11       4111.67       4312.30       157.01 o                         
  -5   1  11       1360.18       1322.53        79.79 o                         
  -4   1  11          3.64          0.00        34.33 o                         
  -3   1  11       4089.42       3818.54        89.91 o                         
  -2   1  11       3187.72       3121.32        74.80 o                         
  -1   1  11      10861.73      10657.99       188.82 o                         
   0   1  11       1061.72       1057.57        55.31 o                         
   1   1  11      10442.33       9949.54       214.44 o                         
   2   1  11          1.43         10.76        49.85 o                         
   3   1  11       2898.23       2984.98       166.19 o                         
   4   1  11       1734.77       1827.83       126.75 o                         
   5   1  11         49.46        158.76       140.18 o                         
   6   1  11        220.11        237.00        79.88 o                         
   7   1  11       1301.40       1195.22       100.29 o                         
   8   1  11        345.62        348.63        82.43 o                         
   9   1  11       1635.54       1577.09       121.42 o                         
  10   1  11        118.11        225.38       130.84 o                         
  11   1  11         19.05          0.00       144.36 o                         
  12   1  11       1264.90       1590.84       271.98 o                         
 -13   2  11        645.46        663.03       159.96 o                         
 -12   2  11        968.24       1346.96       142.87 o                         
 -11   2  11       4270.56       4304.96       178.20 o                         
 -10   2  11         96.62        174.17       106.98 o                         
  -9   2  11        171.67         95.89        88.59 o                         
  -8   2  11        595.87        442.65       100.17 o                         
  -7   2  11       1729.13       1586.97       108.53 o                         
  -6   2  11       2089.03       2223.78       103.94 o                         
  -5   2  11        201.76        169.76        53.29 o                         
  -4   2  11       5451.71       5318.55       133.82 o                         
  -3   2  11        817.74        806.97        49.68 o                         
  -2   2  11         38.60          0.00        33.11 o                         
  -1   2  11      15425.85      14534.89       246.59 o                         
   0   2  11       1648.60       1794.05        66.97 o                         
   1   2  11        173.37        156.94        44.30 o                         
   2   2  11       4930.26       4985.87       124.88 o                         
   3   2  11       7598.24       7498.73       180.87 o                         
   4   2  11       1087.93       1210.24        91.98 o                         
   5   2  11       5714.15       5208.80       305.03 o                         
   6   2  11        707.82        727.28        85.94 o                         
   7   2  11       1072.14        891.39       108.30 o                         
   8   2  11          3.96          0.00       111.05 o                         
   9   2  11        208.58        169.87       129.64 o                         
  10   2  11        271.89        227.64       139.04 o                         
  11   2  11        819.43       1077.08       189.34 o                         
  12   2  11        203.66        384.27       163.17 o                         
 -13   3  11        643.61        499.42       198.23 o                         
 -12   3  11         30.93         13.99       123.93 o                         
 -11   3  11         62.55        196.70       115.40 o                         
 -10   3  11       3052.01       3124.47       154.24 o                         
  -9   3  11       1672.10       1658.58       132.58 o                         
  -8   3  11        331.15        388.80        97.92 o                         
  -7   3  11         81.99        176.38        82.22 o                         
  -6   3  11       3170.65       3358.40       164.02 o                         
  -5   3  11         28.82          0.00        51.05 o                         
  -4   3  11       2857.66       2577.91       105.00 o                         
  -3   3  11         24.37          0.00        48.61 o                         
  -2   3  11       2479.78       2313.71        84.66 o                         
  -1   3  11       4780.85       4220.34        96.98 o                         
   0   3  11       2589.73       2575.41        80.12 o                         
   1   3  11      15186.33      14099.20       263.42 o                         
   2   3  11       3310.38       3329.50        94.00 o                         
   3   3  11        304.49        272.00        61.28 o                         
   4   3  11         67.42          0.00        86.13 o                         
   5   3  11        365.55        257.10       109.85 o                         
   6   3  11        260.50        270.37        99.74 o                         
   7   3  11       1475.92       1465.96       164.87 o                         
   8   3  11        607.77        389.16       128.01 o                         
   9   3  11          0.40          0.00       129.41 o                         
  10   3  11        568.34        495.26       170.87 o                         
  11   3  11         49.87          0.00       152.73 o                         
  12   3  11       1600.50       1782.33       233.22 o                         
 -12   4  11        707.73        839.51       170.00 o                         
 -11   4  11       2781.18       2412.36       251.54 o                         
 -10   4  11          7.93          0.00       129.75 o                         
  -9   4  11         14.95        231.41       149.27 o                         
  -8   4  11        535.02        523.39       139.21 o                         
  -7   4  11         19.00        155.66        87.30 o                         
  -6   4  11       3020.63       2834.13       157.76 o                         
  -5   4  11        159.33          0.00        90.21 o                         
  -4   4  11       3988.37       3600.08       191.27 o                         
  -3   4  11       2609.80       2413.87       107.20 o                         
  -2   4  11        314.32        332.03        71.64 o                         
  -1   4  11        285.58        275.59        65.39 o                         
   0   4  11         18.19         22.47        65.81 o                         
   1   4  11       2987.35       2797.25       104.27 o                         
   2   4  11       5356.02       5290.10       126.77 o                         
   3   4  11       1509.08       1525.70       116.78 o                         
   4   4  11        767.10        725.14       113.96 o                         
   5   4  11        187.82        120.11       111.10 o                         
   6   4  11        316.18        393.95       114.73 o                         
   7   4  11        260.31         44.29       120.69 o                         
   8   4  11        180.74        179.44       122.34 o                         
   9   4  11         31.49          0.00       141.94 o                         
  10   4  11        101.03          0.00       151.38 o                         
  11   4  11         11.15          0.00       260.36 o                         
 -11   5  11         67.78         44.41       153.92 o                         
 -10   5  11        568.73        250.55       173.48 o                         
  -9   5  11         74.73        170.14       154.32 o                         
  -8   5  11        601.44        672.63       160.50 o                         
  -7   5  11        286.16         77.68       132.61 o                         
  -6   5  11       2981.99       2847.27       230.92 o                         
  -5   5  11        785.35        669.32       115.60 o                         
  -4   5  11         43.89        152.29        97.42 o                         
  -3   5  11       3069.84       2949.67       126.17 o                         
  -2   5  11       5016.08       4808.87       162.68 o                         
  -1   5  11       2028.17       1757.52        96.35 o                         
   0   5  11       5125.13       5171.19       172.47 o                         
   1   5  11       3688.81       3730.34       159.22 o                         
   2   5  11       1840.93       1752.23        87.69 o                         
   3   5  11       1646.04       1648.89       121.43 o                         
   4   5  11        378.43        406.80       109.95 o                         
   5   5  11       1948.30       1898.27       137.35 o                         
   6   5  11        101.80        134.18       117.27 o                         
   7   5  11        101.93         46.60       128.42 o                         
   8   5  11         26.45          0.00       138.07 o                         
   9   5  11        116.25        136.00       130.20 o                         
  10   5  11         64.43          0.00       162.40 o                         
 -10   6  11        457.23        372.46       168.98 o                         
  -9   6  11       3032.22       3422.69       248.54 o                         
  -8   6  11         29.77          0.00       159.57 o                         
  -7   6  11        511.36        566.95       161.32 o                         
  -6   6  11       1024.62        964.21       179.85 o                         
  -5   6  11        571.28        480.91       123.10 o                         
  -4   6  11       6534.25       6583.23       274.11 o                         
  -3   6  11         74.64         10.43       104.39 o                         
  -2   6  11        741.48        759.28        97.15 o                         
  -1   6  11       1383.65       1217.26       104.29 o                         
   0   6  11        397.73        198.99        95.66 o                         
   1   6  11       1204.04       1335.10       114.27 o                         
   2   6  11       4485.99       4541.25       242.87 o                         
   3   6  11       4369.33       4707.68       423.47 o                         
   4   6  11        878.43       1007.10       148.13 o                         
   5   6  11       2330.34       2085.42       214.56 o                         
   6   6  11        162.56        213.49       153.31 o                         
   7   6  11         55.90          0.00       158.70 o                         
   8   6  11         25.73         99.75       172.65 o                         
   9   6  11        473.28        262.48       191.08 o                         
  -9   7  11        395.89        331.44       175.28 o                         
  -8   7  11        461.37         25.37       173.58 o                         
  -7   7  11       2519.68       2377.56       216.32 o                         
  -6   7  11        285.17        330.27       142.37 o                         
  -5   7  11        301.96        208.24       136.89 o                         
  -4   7  11        675.99        416.59       134.86 o                         
  -3   7  11       3585.51       3289.11       548.84 o                         
  -2   7  11        755.12        660.90       129.88 o                         
  -1   7  11        942.90       1065.70       123.94 o                         
   0   7  11        141.39        325.69       142.82 o                         
   1   7  11        587.42        590.23       154.64 o                         
   2   7  11          8.84         56.89       151.16 o                         
   3   7  11        271.97         32.40       139.27 o                         
   4   7  11        420.46        633.69       157.32 o                         
   5   7  11       2483.72       2937.95       414.98 o                         
   6   7  11        162.98          0.00       158.40 o                         
   7   7  11        783.23        598.07       185.00 o                         
   8   7  11        193.42        115.81       183.77 o                         
  -7   8  11       1078.32        689.30       173.91 o                         
  -6   8  11        289.09          3.72       179.89 o                         
  -5   8  11        144.73        367.68       173.65 o                         
  -4   8  11        788.73        487.73       171.91 o                         
  -3   8  11        101.31        223.74       159.83 o                         
  -2   8  11        111.14          0.00       164.08 o                         
  -1   8  11       6179.12       4745.20       487.11 o                         
   0   8  11         81.48        358.91       165.84 o                         
   1   8  11        757.24        954.22       177.83 o                         
   2   8  11          5.87          0.00       141.15 o                         
   3   8  11       1321.26       1732.55       189.65 o                         
   4   8  11        355.32        128.58       203.49 o                         
   5   8  11          3.37        221.75       174.74 o                         
  -3   9  11       4375.42       4584.61       316.33 o                         
  -2   9  11        450.32        253.63       273.69 o                         
  -1   9  11        676.66        322.79       268.81 o                         
   0   9  11         44.85          0.00       328.02 o                         
   1   9  11        160.76          0.00       206.46 o                         
 -12   0  12      14113.28      15279.01       832.52 o                         
 -10   0  12      13580.39      13039.83       516.89 o                         
  -8   0  12       1894.28       2070.98       135.64 o                         
  -6   0  12      13118.38      12892.33       466.99 o                         
  -4   0  12       6150.47       6037.80       209.67 o                         
  -2   0  12      10691.97      10404.79       308.05 o                         
   0   0  12       2806.70       2868.42       165.39 o                         
   2   0  12      15327.15      14804.56       431.59 o                         
   4   0  12       2392.00       2785.49       212.42 o                         
   6   0  12         76.39        120.84       164.53 o                         
   8   0  12       2611.71       3048.12       209.61 o                         
  10   0  12       7972.91       9003.10       367.23 o                         
  12   0  12       1103.13       1575.31       308.51 o                         
 -13   1  12          1.03          0.00       153.89 o                         
 -12   1  12         16.55          0.00       135.24 o                         
 -11   1  12        332.85        264.71       129.83 o                         
 -10   1  12       7768.72       7680.39       228.09 o                         
  -9   1  12          4.00         70.38        87.20 o                         
  -8   1  12       7196.71       6962.13       199.96 o                         
  -7   1  12        201.78         89.40        97.11 o                         
  -6   1  12      15777.66      14724.83       367.00 o                         
  -5   1  12         99.88        125.56        63.01 o                         
  -4   1  12       3552.24       3503.20        95.45 o                         
  -3   1  12       2571.81       2648.72        81.83 o                         
  -2   1  12         14.86         36.93        40.48 o                         
  -1   1  12        171.29        198.06        48.19 o                         
   0   1  12        786.43        865.70        62.57 o                         
   1   1  12         83.36        108.29        53.90 o                         
   2   1  12          4.48          0.00        59.35 o                         
   3   1  12        153.21         76.06        45.88 o                         
   4   1  12       7566.29       7662.27       254.47 o                         
   5   1  12        554.45        526.94       118.11 o                         
   6   1  12      10105.61      10641.89       339.37 o                         
   7   1  12          1.42          0.00        77.44 o                         
   8   1  12      13269.99      13867.47       363.94 o                         
   9   1  12         14.93         10.48       121.00 o                         
  10   1  12         19.31         41.80       133.51 o                         
  11   1  12       2077.39       2284.81       189.75 o                         
  12   1  12       1138.88        888.46       206.86 o                         
 -13   2  12        895.22        742.82       170.76 o                         
 -12   2  12       5333.06       5539.44       336.03 o                         
 -11   2  12          6.31         90.76       111.05 o                         
 -10   2  12       5936.72       5836.91       199.44 o                         
  -9   2  12        441.09        362.92        98.87 o                         
  -8   2  12        729.09        510.64       107.71 o                         
  -7   2  12       2417.80       2615.39       133.23 o                         
  -6   2  12       5870.12       5862.88       170.90 o                         
  -5   2  12       2288.76       2287.80       101.84 o                         
  -4   2  12       8901.92       8672.79       203.59 o                         
  -3   2  12         53.60         25.36        37.60 o                         
  -2   2  12      10298.22       9796.15       178.71 o                         
  -1   2  12        413.81        470.11        61.84 o                         
   0   2  12       1119.38       1282.81        61.24 o                         
   1   2  12         33.34          0.00        45.95 o                         
   2   2  12       3036.33       3272.24       112.50 o                         
   3   2  12          1.40          0.00        68.41 o                         
   4   2  12       2836.70       2948.98       159.25 o                         
   5   2  12       1060.32        577.36       177.78 o                         
   6   2  12       2801.28       2878.50       150.78 o                         
   7   2  12       2714.10       2841.54       242.72 o                         
   8   2  12        471.05        446.87       130.48 o                         
   9   2  12        607.75        775.44       141.05 o                         
  10   2  12       7860.93       8169.93       318.08 o                         
  11   2  12         10.23          0.00       150.27 o                         
  12   2  12       2647.23       2748.79       252.38 o                         
 -13   3  12        712.48        455.12       199.49 o                         
 -12   3  12        119.83          0.00       144.13 o                         
 -11   3  12       5316.51       5480.17       209.73 o                         
 -10   3  12       3982.85       3845.38       168.47 o                         
  -9   3  12        302.67        258.83       139.82 o                         
  -8   3  12       6731.65       6446.39       218.67 o                         
  -7   3  12          4.96         67.27        86.39 o                         
  -6   3  12       5264.52       5133.00       161.52 o                         
  -5   3  12       2659.72       2557.24       129.69 o                         
  -4   3  12        334.77        301.73        64.33 o                         
  -3   3  12         83.41        140.01        35.33 o                         
  -2   3  12         37.14         45.09        36.28 o                         
  -1   3  12        133.48         72.51        39.64 o                         
   0   3  12        191.40        229.41        47.55 o                         
   1   3  12      10030.31       9678.66       196.95 o                         
   2   3  12       1775.11       1914.76        99.98 o                         
   3   3  12       2223.15       2316.28        96.78 o                         
   4   3  12       1431.76       1657.50       136.70 o                         
   5   3  12       1139.64       1232.91       228.23 o                         
   6   3  12       5041.19       5073.99       271.57 o                         
   7   3  12       2811.29       2468.22       160.00 o                         
   8   3  12       2951.69       2757.30       176.49 o                         
   9   3  12        454.05        564.39       199.77 o                         
  10   3  12         61.58         48.60       148.00 o                         
  11   3  12       1718.10       1552.35       252.45 o                         
 -12   4  12       3506.68       3104.20       236.74 o                         
 -11   4  12         83.71          0.00       143.21 o                         
 -10   4  12       1800.94       1996.74       290.26 o                         
  -9   4  12       3263.69       3086.50       211.21 o                         
  -8   4  12        171.21        206.44       141.07 o                         
  -7   4  12       3248.24       2921.31       186.60 o                         
  -6   4  12       4094.76       4076.51       222.05 o                         
  -5   4  12        691.73        754.55       110.88 o                         
  -4   4  12       2696.83       2651.23       244.60 o                         
  -3   4  12        458.54        424.22        67.39 o                         
  -2   4  12        661.63        740.00        81.38 o                         
  -1   4  12        953.98       1031.24        83.12 o                         
   0   4  12        521.19        584.61        81.30 o                         
   1   4  12        494.49        428.85        52.49 o                         
   2   4  12       1593.69       1751.17       105.17 o                         
   3   4  12        485.94        253.69        69.55 o                         
   4   4  12       6455.15       5795.90       222.86 o                         
   5   4  12       3545.22       3346.89       183.81 o                         
   6   4  12        949.47        847.48       152.96 o                         
   7   4  12       5060.08       4366.00       290.89 o                         
   8   4  12       1276.35       1091.41       235.05 o                         
   9   4  12        438.65        446.53       156.54 o                         
  10   4  12        617.55        323.61       179.41 o                         
  11   4  12          0.76         71.59       174.63 o                         
 -11   5  12       1974.85       1855.32       196.15 o                         
 -10   5  12       2576.39       2341.26       222.24 o                         
  -9   5  12       1378.54       1323.48       191.02 o                         
  -8   5  12       2131.63       2073.51       270.71 o                         
  -7   5  12        843.52        738.34       151.27 o                         
  -6   5  12        737.95        730.29       126.91 o                         
  -5   5  12       1760.90       1721.82       141.47 o                         
  -4   5  12        827.30        824.35       119.55 o                         
  -3   5  12       1071.63       1136.84       119.70 o                         
  -2   5  12          5.87         82.63        78.49 o                         
  -1   5  12       1474.05       1537.03        95.50 o                         
   0   5  12        794.95        786.09        92.54 o                         
   1   5  12       1470.30       1332.96       111.72 o                         
   2   5  12        440.43        429.56        86.94 o                         
   3   5  12        565.27        538.61       103.44 o                         
   4   5  12         10.54          0.00       101.99 o                         
   5   5  12       3688.60       3462.78       170.47 o                         
   6   5  12       1592.97       1566.76       182.02 o                         
   7   5  12        832.77        774.99       167.53 o                         
   8   5  12         37.46          0.00       246.92 o                         
   9   5  12        600.87        284.85       184.58 o                         
  10   5  12        102.81        157.83       204.25 o                         
 -10   6  12         57.89          0.00       182.32 o                         
  -9   6  12        836.62       1010.78       195.54 o                         
  -8   6  12        165.68         84.61       170.08 o                         
  -7   6  12       3583.65       3720.13       337.74 o                         
  -6   6  12        166.86        192.18       128.59 o                         
  -5   6  12       1049.32       1296.10       146.48 o                         
  -4   6  12       2826.00       3152.74       343.01 o                         
  -3   6  12         23.75         15.21       106.34 o                         
  -2   6  12        164.04          0.00        92.42 o                         
  -1   6  12         90.03         62.10        96.31 o                         
   0   6  12        220.90        132.13        99.72 o                         
   1   6  12         10.21         75.07       145.04 o                         
   2   6  12       2256.21       2020.20       186.73 o                         
   3   6  12         13.13          0.00       147.14 o                         
   4   6  12        927.89        820.75       175.74 o                         
   5   6  12       1728.10       1764.52       179.72 o                         
   6   6  12        685.40        689.56       172.15 o                         
   7   6  12       2000.51       1972.85       254.70 o                         
   8   6  12         44.13          0.00       177.97 o                         
   9   6  12        571.50        583.03       200.84 o                         
  -8   7  12         11.36          0.00       178.39 o                         
  -7   7  12       1257.68       1069.91       190.24 o                         
  -6   7  12        656.80        519.42       151.88 o                         
  -5   7  12       1225.68       1217.20       160.04 o                         
  -4   7  12        517.16        550.98       137.11 o                         
  -3   7  12         10.15         86.05       123.35 o                         
  -2   7  12        362.24        437.97       128.56 o                         
  -1   7  12          0.71         49.38       189.86 o                         
   0   7  12         82.32         90.27       143.72 o                         
   1   7  12        490.94        697.86       165.88 o                         
   2   7  12        274.78        281.64       161.14 o                         
   3   7  12       1375.00       1391.40       197.58 o                         
   4   7  12       1191.31       1181.12       177.76 o                         
   5   7  12        173.58         91.21       162.79 o                         
   6   7  12        121.99          0.00       168.35 o                         
   7   7  12       1194.43        880.52       196.09 o                         
  -6   8  12        594.45        572.44       167.63 o                         
  -5   8  12        242.03        175.32       175.20 o                         
  -4   8  12         51.83        330.29       165.70 o                         
  -3   8  12         12.73        395.12       193.00 o                         
  -2   8  12       1190.85       1105.25       260.33 o                         
  -1   8  12         19.67         14.83       229.66 o                         
   0   8  12         67.87          9.15       232.69 o                         
   1   8  12       1190.64        941.77       191.11 o                         
   2   8  12          2.77         62.21       176.28 o                         
   3   8  12         33.99          0.00       166.01 o                         
   4   8  12          1.06         73.71       171.14 o                         
   5   8  12        850.90        643.39       188.48 o                         
 -13   0  13        701.79        447.62       230.97 o                         
 -11   0  13        510.65        514.07       205.97 o                         
  -9   0  13         65.72        156.41       159.39 o                         
  -7   0  13       7237.06       6771.68       315.06 o                         
  -5   0  13      29278.68      28333.56       761.50 o                         
  -3   0  13        184.88        125.39       106.24 o                         
  -1   0  13      12003.60      11223.89       418.84 o                         
   1   0  13      31957.03      31385.95       839.15 o                         
   3   0  13        104.28         90.80        95.00 o                         
   5   0  13        851.36        976.64       193.57 o                         
   7   0  13        189.52        101.12       134.97 o                         
   9   0  13          9.84        192.46       151.62 o                         
  11   0  13        276.44        533.60       568.17 o                         
 -13   1  13        131.13        247.77       157.13 o                         
 -12   1  13        208.70          0.00       141.70 o                         
 -11   1  13        444.75        392.45       134.19 o                         
 -10   1  13         25.23          0.00       118.05 o                         
  -9   1  13         91.45          0.00        88.06 o                         
  -8   1  13        319.37        372.57       103.66 o                         
  -7   1  13       6011.62       5590.33       196.36 o                         
  -6   1  13        165.00        237.73        86.72 o                         
  -5   1  13       7657.63       7497.20       179.65 o                         
  -4   1  13        377.04        334.00        57.73 o                         
  -3   1  13      19620.74      19392.72       378.76 o                         
  -2   1  13         83.52         98.02        51.67 o                         
  -1   1  13      12901.07      11988.42       251.00 o                         
   0   1  13        119.95        112.17        54.86 o                         
   1   1  13       2465.52       2675.19        99.62 o                         
   2   1  13        993.26       1011.63        78.35 o                         
   3   1  13       6575.32       6759.73       195.75 o                         
   4   1  13       1430.80       1414.89       199.65 o                         
   5   1  13        561.58        552.86       124.03 o                         
   6   1  13        155.79        115.17       120.79 o                         
   7   1  13       1205.49        994.35       203.45 o                         
   8   1  13        343.91        437.64       122.92 o                         
   9   1  13         26.72        214.44       129.59 o                         
  10   1  13       1711.84       1480.19       164.46 o                         
  11   1  13        165.21        310.29       153.21 o                         
 -13   2  13          8.34          0.00       152.96 o                         
 -12   2  13         26.02         92.20       146.12 o                         
 -11   2  13        499.86        437.65       140.06 o                         
 -10   2  13         40.67         18.25       117.68 o                         
  -9   2  13       1832.01       1803.21       145.54 o                         
  -8   2  13        267.38        246.69       103.68 o                         
  -7   2  13       8165.59       7963.63       242.39 o                         
  -6   2  13       2715.81       2660.17       120.34 o                         
  -5   2  13      10652.50      10465.40       254.31 o                         
  -4   2  13        794.41        862.33        66.51 o                         
  -3   2  13       1201.52       1188.79        52.74 o                         
  -2   2  13       2923.57       3003.77       108.13 o                         
  -1   2  13       1336.31       1481.84        75.87 o                         
   0   2  13         28.40          0.00        46.88 o                         
   1   2  13       8285.50       7705.61       184.41 o                         
   2   2  13        184.23        251.46        66.50 o                         
   3   2  13       3874.82       3944.69       145.35 o                         
   4   2  13       1470.13       1679.12       137.66 o                         
   5   2  13       1423.43       1084.93       155.30 o                         
   6   2  13        269.74        297.48       102.84 o                         
   7   2  13         18.29        102.77       118.89 o                         
   8   2  13        193.89         65.98       126.38 o                         
   9   2  13        371.91        456.55       141.23 o                         
  10   2  13        109.54        368.65       149.57 o                         
  11   2  13         27.00        321.44       159.85 o                         
 -12   3  13       1065.17       1093.88       256.20 o                         
 -11   3  13        514.79        333.19       148.62 o                         
 -10   3  13        490.34        568.43       135.42 o                         
  -9   3  13         82.12          0.00       105.75 o                         
  -8   3  13       1702.92       1612.34       127.94 o                         
  -7   3  13        835.73       1062.61       160.75 o                         
  -6   3  13       1180.27       1137.06        93.45 o                         
  -5   3  13        533.96        525.67        78.14 o                         
  -4   3  13       1567.02       1601.36       105.61 o                         
  -3   3  13       8380.49       7886.92       162.02 o                         
  -2   3  13       2712.27       2775.23        87.28 o                         
  -1   3  13       5975.08       5744.71       139.00 o                         
   0   3  13       6598.42       6613.56       150.92 o                         
   1   3  13        187.60        141.39        55.58 o                         
   2   3  13       7224.34       6721.95       177.23 o                         
   3   3  13        483.23        384.46        80.93 o                         
   4   3  13        149.53          0.00       110.15 o                         
   5   3  13        323.93        233.62       131.48 o                         
   6   3  13       2905.76       3160.88       197.23 o                         
   7   3  13         24.45        161.83        96.82 o                         
   8   3  13          3.76          0.00       130.42 o                         
   9   3  13         80.14          7.85       142.24 o                         
  10   3  13        603.93        669.24       212.16 o                         
  11   3  13        104.83         89.04       205.13 o                         
 -12   4  13        564.15        367.64       167.60 o                         
 -11   4  13          0.64          0.00       147.52 o                         
 -10   4  13         45.52          0.00       161.08 o                         
  -9   4  13         51.00        157.09       150.70 o                         
  -8   4  13        128.83        145.08       143.11 o                         
  -7   4  13       3003.86       3130.73       380.36 o                         
  -6   4  13        506.95        580.11       119.14 o                         
  -5   4  13      11160.43      10749.45       314.47 o                         
  -4   4  13        907.30        828.03       116.35 o                         
  -3   4  13       3387.70       3394.87       160.60 o                         
  -2   4  13       5896.28       5821.89       179.31 o                         
  -1   4  13       2599.48       2540.89       119.26 o                         
   0   4  13          9.40          0.00        76.17 o                         
   1   4  13       2895.36       2583.57       101.86 o                         
   2   4  13       2103.43       2103.52       106.89 o                         
   3   4  13        808.71        880.07        99.78 o                         
   4   4  13       2751.84       3014.13       240.30 o                         
   5   4  13        240.57        197.96       127.60 o                         
   6   4  13       1696.70       1653.73       201.02 o                         
   7   4  13         78.49          0.00       125.43 o                         
   8   4  13         39.59          0.00       134.71 o                         
   9   4  13       1063.70        874.95       160.95 o                         
  10   4  13          0.62          0.00       246.41 o                         
 -11   5  13         26.20         61.84       165.55 o                         
 -10   5  13        301.70        425.52       185.56 o                         
  -9   5  13       1415.61       1239.63       347.31 o                         
  -8   5  13       2796.93       2517.14       270.68 o                         
  -7   5  13        734.87        750.91       162.98 o                         
  -6   5  13        212.52        237.65       131.88 o                         
  -5   5  13        181.20        132.52       112.65 o                         
  -4   5  13        148.99        142.01       106.02 o                         
  -3   5  13       1437.77       1568.10       134.82 o                         
  -2   5  13       1423.92       1126.16        92.67 o                         
  -1   5  13       3670.34       3669.90       147.81 o                         
   0   5  13        967.28       1168.76       104.07 o                         
   1   5  13        389.21        294.70        97.07 o                         
   2   5  13       3872.91       3688.18       489.39 o                         
   3   5  13        369.73        313.51       145.64 o                         
   4   5  13       2856.27       2699.83       356.68 o                         
   5   5  13         27.83        118.10       161.61 o                         
   6   5  13        368.82        307.90       134.33 o                         
   7   5  13       1709.61       1886.01       171.24 o                         
   8   5  13        527.38        340.47       163.01 o                         
   9   5  13        148.38          0.00       161.18 o                         
  -9   6  13        269.76         76.71       180.31 o                         
  -8   6  13        227.29        102.87       168.11 o                         
  -7   6  13        342.55        325.79       172.47 o                         
  -6   6  13        943.69       1017.55       152.31 o                         
  -5   6  13        615.48        915.72       139.01 o                         
  -4   6  13       1038.84       1071.06       140.31 o                         
  -3   6  13       1491.06       1723.80       147.81 o                         
  -2   6  13        992.44       1083.28       115.59 o                         
  -1   6  13        303.91        173.38        93.71 o                         
   0   6  13        415.43        467.52       109.21 o                         
   1   6  13        316.85        518.74       150.86 o                         
   2   6  13        212.47          2.91       173.68 o                         
   3   6  13        144.69        127.05       154.33 o                         
   4   6  13       4179.51       4007.13       422.22 o                         
   5   6  13         13.74         19.85       153.42 o                         
   6   6  13        206.90        243.89       167.18 o                         
   7   6  13          5.33        463.33       180.69 o                         
   8   6  13         31.00          0.00       174.57 o                         
  -8   7  13          1.04          0.00       180.69 o                         
  -7   7  13         30.45        148.12       177.13 o                         
  -6   7  13        190.79        104.26       154.01 o                         
  -5   7  13        585.67        513.23       147.40 o                         
  -4   7  13        664.90        775.29       147.92 o                         
  -3   7  13        182.66        236.00       131.91 o                         
  -2   7  13        434.48        561.30       132.08 o                         
  -1   7  13         54.90        264.53       207.29 o                         
   0   7  13       2176.78       2150.88       222.48 o                         
   1   7  13        199.69        303.07       171.37 o                         
   2   7  13       1162.36       1272.01       191.88 o                         
   3   7  13       3268.46       3168.92       239.56 o                         
   4   7  13         11.24        179.33       159.45 o                         
   5   7  13        422.91        463.32       177.58 o                         
   6   7  13        616.45        546.51       190.31 o                         
  -5   8  13        761.21        850.79       194.80 o                         
  -4   8  13        687.16        529.11       177.64 o                         
  -3   8  13       3576.19       3406.34       257.68 o                         
  -2   8  13        560.34        815.90       350.47 o                         
  -1   8  13         31.87        105.17       344.58 o                         
   0   8  13        346.65        621.40       249.59 o                         
   1   8  13        211.24        375.26       251.34 o                         
   2   8  13        198.52        152.89       178.62 o                         
   3   8  13        107.71          0.00       168.51 o                         
   4   8  13       1103.70       1203.82       203.56 o                         
 -12   0  14       1016.09       1158.95       232.73 o                         
 -10   0  14        180.46        172.50       172.38 o                         
  -8   0  14       1149.67       1230.42       297.66 o                         
  -6   0  14        364.40        138.92       132.40 o                         
  -4   0  14      13635.17      12987.12       387.55 o                         
  -2   0  14       3321.13       3214.60       149.33 o                         
   0   0  14       1273.92       1089.55       127.40 o                         
   2   0  14      14058.50      13797.82       417.29 o                         
   4   0  14       3027.73       3594.39       357.65 o                         
   6   0  14       1667.50       1710.65       232.25 o                         
   8   0  14        410.20        209.28       208.01 o                         
  10   0  14       1487.22       1668.44       301.12 o                         
 -13   1  14        139.62          0.00       154.81 o                         
 -12   1  14       1580.03       1769.64       175.28 o                         
 -11   1  14        228.20        278.63       139.76 o                         
 -10   1  14        426.07        390.37       153.31 o                         
  -9   1  14        135.85        186.05       116.82 o                         
  -8   1  14       1222.26       1010.34       117.50 o                         
  -7   1  14        124.18        112.80        94.50 o                         
  -6   1  14       7730.99       7416.19       206.21 o                         
  -5   1  14        450.19        401.69        75.98 o                         
  -4   1  14        146.12        101.88        56.63 o                         
  -3   1  14          4.98         71.61        50.63 o                         
  -2   1  14       2516.25       2547.48        88.71 o                         
  -1   1  14         59.38        155.49        57.04 o                         
   0   1  14        868.35        935.06        73.45 o                         
   1   1  14       2243.78       2262.76       119.44 o                         
   2   1  14       4898.87       5172.95       152.02 o                         
   3   1  14       1303.76       1195.68        83.51 o                         
   4   1  14        792.71        835.17        99.54 o                         
   5   1  14        181.08        221.65       122.56 o                         
   6   1  14        705.86       1154.38       154.40 o                         
   7   1  14        526.49        498.50       118.56 o                         
   8   1  14        143.05        151.28       121.29 o                         
   9   1  14        602.48        825.93       148.40 o                         
  10   1  14        432.30        362.00       150.95 o                         
  11   1  14         43.32        417.52       190.33 o                         
 -12   2  14        386.41        510.67       150.78 o                         
 -11   2  14        423.71        487.36       171.80 o                         
 -10   2  14        326.49        379.91       128.87 o                         
  -9   2  14        220.66        285.85       118.38 o                         
  -8   2  14        140.30        108.09       103.74 o                         
  -7   2  14       3630.64       3468.78       218.23 o                         
  -6   2  14       1028.75       1010.12        93.97 o                         
  -5   2  14       1779.14       1737.73        99.98 o                         
  -4   2  14       2235.39       2203.85       111.66 o                         
  -3   2  14        958.65       1054.95        60.84 o                         
  -2   2  14         87.15         59.69        46.73 o                         
  -1   2  14       2290.45       2456.16        85.33 o                         
   0   2  14         45.90         65.00        60.96 o                         
   1   2  14        470.65        504.19        71.36 o                         
   2   2  14       3035.87       3037.97       117.03 o                         
   3   2  14         86.31         82.97        72.62 o                         
   4   2  14        159.12        109.24        85.24 o                         
   5   2  14          3.29         38.74       119.83 o                         
   6   2  14          8.67          0.00       125.88 o                         
   7   2  14        770.31        875.57       162.45 o                         
   8   2  14         44.42        127.21       133.61 o                         
   9   2  14       1118.96       1135.05       160.39 o                         
  10   2  14        169.71        364.55       159.04 o                         
  11   2  14         61.00         79.51       157.00 o                         
 -12   3  14        657.89        154.58       183.58 o                         
 -11   3  14          6.55        102.20       170.82 o                         
 -10   3  14        213.72        174.28       137.92 o                         
  -9   3  14       2045.20       1930.85       255.19 o                         
  -8   3  14        162.13        170.66       141.71 o                         
  -7   3  14       3404.73       3429.56       159.41 o                         
  -6   3  14        539.30        712.50        90.95 o                         
  -5   3  14         12.70          0.00        71.33 o                         
  -4   3  14        439.98        444.19        78.65 o                         
  -3   3  14       5691.26       5461.95       143.75 o                         
  -2   3  14       1949.48       1968.86        81.49 o                         
  -1   3  14       4637.24       4891.45       140.82 o                         
   0   3  14       3214.54       3225.37       115.34 o                         
   1   3  14         20.51          0.00        66.93 o                         
   2   3  14       3538.64       3732.98       133.38 o                         
   3   3  14        269.36        294.76        85.16 o                         
   4   3  14        942.55        733.81       155.82 o                         
   5   3  14        135.11          0.00       128.65 o                         
   6   3  14         11.43          0.00       138.84 o                         
   7   3  14        305.84        518.74       125.13 o                         
   8   3  14          9.42          0.00       137.32 o                         
   9   3  14        182.20        283.77       154.84 o                         
  10   3  14        143.01        100.19       156.18 o                         
 -11   4  14        722.66        353.68       162.26 o                         
 -10   4  14        333.02        491.83       179.80 o                         
  -9   4  14         26.05          0.00       153.29 o                         
  -8   4  14          2.95          0.00       139.78 o                         
  -7   4  14       7521.97       7084.73       349.83 o                         
  -6   4  14        202.85         44.83       112.93 o                         
  -5   4  14        813.49        914.25       121.88 o                         
  -4   4  14        419.47        601.42       111.98 o                         
  -3   4  14       3463.94       3416.54       162.21 o                         
  -2   4  14        888.30        906.57        89.21 o                         
  -1   4  14       3855.34       3836.21       147.86 o                         
   0   4  14       1338.60       1361.98       142.51 o                         
   1   4  14         13.67         18.96        82.96 o                         
   2   4  14       6059.21       5971.04       185.63 o                         
   3   4  14        431.39        333.86       116.91 o                         
   4   4  14        446.92        482.35       132.07 o                         
   5   4  14        734.02        659.00       145.60 o                         
   6   4  14          4.49          0.00       121.74 o                         
   7   4  14       1577.36       1544.16       164.70 o                         
   8   4  14        578.60        312.99       164.34 o                         
   9   4  14       1375.49       1129.35       207.17 o                         
  10   4  14         68.18        102.34       169.31 o                         
 -10   5  14        310.93         46.78       172.32 o                         
  -9   5  14       2421.15       2660.75       225.01 o                         
  -8   5  14        376.88        490.10       169.05 o                         
  -7   5  14        322.26        197.13       132.60 o                         
  -6   5  14        793.59        507.59       130.73 o                         
  -5   5  14        118.56        122.52       118.92 o                         
  -4   5  14        932.97        759.34       127.08 o                         
  -3   5  14        972.20       1007.31       126.63 o                         
  -2   5  14       1291.21       1182.07       121.94 o                         
  -1   5  14       1969.71       1993.66       120.55 o                         
   0   5  14       1463.80       1626.74       116.35 o                         
   1   5  14          9.74         81.32        95.20 o                         
   2   5  14          6.65         52.51       139.03 o                         
   3   5  14       2147.29       1974.55       200.14 o                         
   4   5  14        784.59        570.04       185.76 o                         
   5   5  14         15.47          0.00       164.12 o                         
   6   5  14       2425.72       2504.97       230.71 o                         
   7   5  14          2.22          0.00       167.43 o                         
   8   5  14        115.05          0.00       240.19 o                         
   9   5  14        661.11        754.51       395.21 o                         
  -9   6  14        224.13        212.86       187.80 o                         
  -8   6  14        789.58       1038.84       191.61 o                         
  -7   6  14       1971.53       1600.71       171.30 o                         
  -6   6  14       3400.30       2844.28       188.96 o                         
  -5   6  14        745.25        657.64       145.17 o                         
  -4   6  14        382.52        395.02       132.91 o                         
  -3   6  14        536.12        329.91       123.30 o                         
  -2   6  14        261.49         57.06       105.89 o                         
  -1   6  14        605.31        577.50       122.96 o                         
   0   6  14       3841.40       3953.91       233.58 o                         
   1   6  14         80.64         96.09       144.63 o                         
   2   6  14        260.40        399.27       179.76 o                         
   3   6  14        263.80        194.39       166.77 o                         
   4   6  14        502.25        417.66       180.21 o                         
   5   6  14       1636.34       1930.12       258.10 o                         
   6   6  14       1322.84       1162.70       194.58 o                         
   7   6  14         22.96         40.18       184.95 o                         
  -7   7  14        297.97        631.93       211.41 o                         
  -6   7  14       2395.99       1916.21       187.71 o                         
  -5   7  14        138.97         51.37       144.30 o                         
  -4   7  14       2945.48       2693.30       216.29 o                         
  -3   7  14       2193.88       2234.57       243.17 o                         
  -2   7  14       1105.55        597.32       230.55 o                         
  -1   7  14       1426.79       1313.64       251.39 o                         
   0   7  14        523.11        796.46       237.74 o                         
   1   7  14        180.73        238.98       168.74 o                         
   2   7  14        508.38        428.60       179.21 o                         
   3   7  14        329.00        440.93       188.91 o                         
   4   7  14        424.10        372.00       174.01 o                         
   5   7  14         39.75         78.99       178.04 o                         
  -4   8  14        462.40        566.87       204.55 o                         
  -3   8  14        140.12         64.06       188.25 o                         
  -2   8  14         58.16          0.00       247.76 o                         
  -1   8  14         25.98          0.00       361.97 o                         
   0   8  14       3077.70       2860.54       321.46 o                         
   1   8  14        571.57        497.94       267.92 o                         
   2   8  14       1313.04       1270.22       290.59 o                         
 -11   0  15       9020.50       9109.41       432.25 o                         
  -9   0  15       1310.64       1489.03       207.21 o                         
  -7   0  15        618.45        652.09       169.85 o                         
  -5   0  15      20132.71      20712.02       705.95 o                         
  -3   0  15        931.90        892.40       103.64 o                         
  -1   0  15       1673.41       1608.69       247.98 o                         
   1   0  15      12750.01      11967.37       466.88 o                         
   3   0  15       4989.91       5080.33       223.38 o                         
   5   0  15       2404.43       2668.52       246.93 o                         
   7   0  15       3600.47       3753.65       232.97 o                         
   9   0  15       3323.94       3769.95       705.73 o                         
  11   0  15       3456.46       3759.49       372.52 o                         
 -12   1  15        172.39        376.07       153.73 o                         
 -11   1  15       5976.27       6254.57       286.23 o                         
 -10   1  15          6.00          0.00       124.55 o                         
  -9   1  15       7731.49       7920.93       263.69 o                         
  -8   1  15          0.25          0.00       106.37 o                         
  -7   1  15       1533.15       1593.54       128.25 o                         
  -6   1  15         81.99          3.54        80.09 o                         
  -5   1  15       2082.53       2207.08       111.60 o                         
  -4   1  15        243.49        145.59        60.32 o                         
  -3   1  15        176.59        177.60        61.16 o                         
  -2   1  15          6.86         29.99        58.90 o                         
  -1   1  15       4078.73       3820.42       122.60 o                         
   0   1  15       2056.18       2153.05        98.25 o                         
   1   1  15         60.24         64.48        67.17 o                         
   2   1  15       7023.78       6737.38       182.54 o                         
   3   1  15       3057.33       2962.46       130.33 o                         
   4   1  15       1093.37       1086.64       137.89 o                         
   5   1  15      14252.14      14808.19       432.48 o                         
   6   1  15        161.94        321.18       143.75 o                         
   7   1  15       2642.52       3261.47       188.07 o                         
   8   1  15        634.23        799.93       140.34 o                         
   9   1  15        841.74        929.11       155.11 o                         
  10   1  15          4.72        328.60       158.30 o                         
 -12   2  15          0.69         91.78       236.66 o                         
 -11   2  15       4494.23       4692.27       469.51 o                         
 -10   2  15        120.81         77.32       129.78 o                         
  -9   2  15        216.97        201.62       124.95 o                         
  -8   2  15        540.11        558.15       114.42 o                         
  -7   2  15       1323.62       1247.32       154.22 o                         
  -6   2  15        392.75        299.40        86.61 o                         
  -5   2  15        489.65        438.58        85.25 o                         
  -4   2  15        254.97        283.85        77.37 o                         
  -3   2  15          4.80          0.00        55.70 o                         
  -2   2  15         19.94         94.68        58.44 o                         
  -1   2  15       5277.54       5282.42       217.55 o                         
   0   2  15        759.26        937.96        79.07 o                         
   1   2  15      13086.63      13257.06       287.98 o                         
   2   2  15          0.67          0.00        70.38 o                         
   3   2  15       4847.83       5032.16       160.44 o                         
   4   2  15         12.10          0.00        88.60 o                         
   5   2  15         30.94          0.00       129.65 o                         
   6   2  15       1062.62        873.38       213.50 o                         
   7   2  15       4424.33       4368.29       205.71 o                         
   8   2  15       2344.70       2149.55       279.90 o                         
   9   2  15        324.94        515.98       233.32 o                         
  10   2  15        353.55        291.71       157.54 o                         
 -11   3  15       2986.07       2849.35       236.11 o                         
 -10   3  15       3030.71       3315.04       234.63 o                         
  -9   3  15       8667.34       8335.63       337.68 o                         
  -8   3  15        305.55        317.85       151.93 o                         
  -7   3  15       1920.43       2299.60       218.03 o                         
  -6   3  15        458.83        620.59       118.44 o                         
  -5   3  15        101.38         79.67       103.31 o                         
  -4   3  15        730.15        778.31       113.44 o                         
  -3   3  15         83.18        207.50        96.07 o                         
  -2   3  15        763.70        829.83        68.03 o                         
  -1   3  15        210.20        275.69        69.69 o                         
   0   3  15        232.44        311.32        74.06 o                         
   1   3  15         45.26          0.00        72.46 o                         
   2   3  15       8815.52       8988.04       223.88 o                         
   3   3  15       3481.69       3551.64       211.92 o                         
   4   3  15        637.84        798.54       104.91 o                         
   5   3  15       4750.53       4974.15       235.02 o                         
   6   3  15        201.48        145.38       145.51 o                         
   7   3  15       1388.87       1623.11       219.41 o                         
   8   3  15       2840.20       2943.09       318.10 o                         
   9   3  15        140.28        279.42       178.90 o                         
  10   3  15        626.75        950.86       200.56 o                         
 -11   4  15       1008.59        716.69       203.22 o                         
 -10   4  15        427.32        254.00       206.60 o                         
  -9   4  15         23.86        126.93       160.00 o                         
  -8   4  15       2284.63       2195.62       263.60 o                         
  -7   4  15        763.82        918.05       137.77 o                         
  -6   4  15        892.69        789.17       133.07 o                         
  -5   4  15        692.18        650.51       128.39 o                         
  -4   4  15        433.86        548.28       113.98 o                         
  -3   4  15       1462.62       1775.03       200.68 o                         
  -2   4  15         18.47         14.98       100.70 o                         
  -1   4  15        692.05        499.81        90.86 o                         
   0   4  15        917.12        979.21       128.41 o                         
   1   4  15        863.76        920.61       107.39 o                         
   2   4  15         90.64         27.08        96.16 o                         
   3   4  15       1219.73       1840.00       196.69 o                         
   4   4  15       1416.77       1231.38       191.59 o                         
   5   4  15        137.12        194.36       145.69 o                         
   6   4  15       3788.30       3346.15       246.46 o                         
   7   4  15        491.01        306.36       153.05 o                         
   8   4  15       2948.35       2470.62       292.31 o                         
   9   4  15       1185.45       1421.84       220.34 o                         
 -10   5  15       1101.37       1305.75       215.24 o                         
  -9   5  15       3366.18       3117.29       371.86 o                         
  -8   5  15        126.32         97.14       165.44 o                         
  -7   5  15         25.90          0.00       136.55 o                         
  -6   5  15         10.46          0.00       128.67 o                         
  -5   5  15          9.48          0.00       122.06 o                         
  -4   5  15        114.02        183.09       120.57 o                         
  -3   5  15        197.94        211.57       117.74 o                         
  -2   5  15        574.54        459.85       106.01 o                         
  -1   5  15         11.11          0.00       106.69 o                         
   0   5  15       1280.03       1338.01       116.14 o                         
   1   5  15        370.60        468.91       152.25 o                         
   2   5  15       5132.57       4843.51       262.06 o                         
   3   5  15        234.80        156.30       159.65 o                         
   4   5  15        332.64        346.87       171.64 o                         
   5   5  15         31.75         79.01       179.40 o                         
   6   5  15          0.64          0.00       161.35 o                         
   7   5  15        816.36        761.74       196.34 o                         
   8   5  15       1032.74       1212.58       263.94 o                         
  -8   6  15        758.91        630.36       188.06 o                         
  -7   6  15        779.25        983.30       168.61 o                         
  -6   6  15         30.16          0.00       143.67 o                         
  -5   6  15         58.51          0.00       132.91 o                         
  -4   6  15        299.15        479.13       139.25 o                         
  -3   6  15        329.75         57.10       112.27 o                         
  -2   6  15        283.85        126.66       125.95 o                         
  -1   6  15        582.12        496.66       129.25 o                         
   0   6  15        562.38        624.49       220.79 o                         
   1   6  15        809.70        981.07       172.17 o                         
   2   6  15        101.20        152.94       162.22 o                         
   3   6  15         38.94         17.92       167.22 o                         
   4   6  15       1784.35       1484.85       216.40 o                         
   5   6  15        911.76        811.87       183.11 o                         
   6   6  15        778.06        640.92       191.85 o                         
   7   6  15         85.41         64.17       186.08 o                         
  -6   7  15        426.68        388.40       194.11 o                         
  -5   7  15        360.76        552.95       156.86 o                         
  -4   7  15        528.83        626.28       186.29 o                         
  -3   7  15        177.45        211.22       155.06 o                         
  -2   7  15        372.48        416.69       225.87 o                         
  -1   7  15         79.87        118.48       226.40 o                         
   0   7  15         50.40          0.00       388.47 o                         
   1   7  15          6.43        141.02       227.82 o                         
   2   7  15        233.12        324.63       180.89 o                         
   3   7  15        303.27        281.59       185.40 o                         
   4   7  15       1323.63       1355.27       203.27 o                         
   5   7  15        898.31        827.84       196.25 o                         
  -2   8  15         46.38        298.07       269.67 o                         
  -1   8  15        547.70        545.56       260.68 o                         
   0   8  15         16.53        161.58       435.30 o                         
 -12   0  16        138.67        167.01       220.18 o                         
 -10   0  16       2167.43       2585.34       248.48 o                         
  -8   0  16      10013.59      10184.72       587.40 o                         
  -6   0  16        273.61        226.61       312.38 o                         
  -4   0  16       4570.06       4739.69       200.55 o                         
  -2   0  16        628.61        611.65       102.41 o                         
   0   0  16       4517.31       4468.76       254.78 o                         
   2   0  16       6666.81       6410.44       256.73 o                         
   4   0  16       1476.88       1603.75       220.90 o                         
   6   0  16        128.99         29.44       191.70 o                         
   8   0  16         52.41        144.39       167.63 o                         
  10   0  16        334.83        616.01       268.88 o                         
 -12   1  16        940.78       1020.04       211.40 o                         
 -11   1  16        133.73         54.08       141.91 o                         
 -10   1  16       3414.55       3743.48       203.31 o                         
  -9   1  16         10.69          0.00       120.52 o                         
  -8   1  16        246.44        346.05       121.80 o                         
  -7   1  16       3968.28       3817.36       177.61 o                         
  -6   1  16       1309.11       1285.68       103.82 o                         
  -5   1  16          6.70          0.00        80.27 o                         
  -4   1  16      14421.54      15065.64       314.67 o                         
  -3   1  16        707.46        700.38        69.90 o                         
  -2   1  16      15023.31      14577.41       305.66 o                         
  -1   1  16       2455.50       2803.59       115.76 o                         
   0   1  16        302.02        337.56        73.87 o                         
   1   1  16       2248.39       2283.75       107.19 o                         
   2   1  16       3829.31       3679.19       134.35 o                         
   3   1  16        359.33        348.13        86.73 o                         
   4   1  16       1697.60       1549.22       143.56 o                         
   5   1  16        130.62        273.32       138.96 o                         
   6   1  16         89.95        206.20       148.75 o                         
   7   1  16          0.74         42.27        90.54 o                         
   8   1  16         23.61        165.21       138.70 o                         
   9   1  16          0.32        110.39       166.58 o                         
  10   1  16        458.86        901.63       202.04 o                         
 -11   2  16         51.38        138.38       182.28 o                         
 -10   2  16        407.86        182.60       169.13 o                         
  -9   2  16         42.52        176.87       164.47 o                         
  -8   2  16       6511.23       6667.38       236.40 o                         
  -7   2  16         99.58         46.89       107.15 o                         
  -6   2  16       7798.72       7592.19       218.08 o                         
  -5   2  16        815.46       1054.58       113.11 o                         
  -4   2  16       5943.11       5785.97       181.86 o                         
  -3   2  16        394.05        346.04        68.20 o                         
  -2   2  16       5168.00       4907.68       143.05 o                         
  -1   2  16       1123.93       1128.78        84.89 o                         
   0   2  16       4189.03       4236.81       137.92 o                         
   1   2  16        565.70        806.84        97.21 o                         
   2   2  16        322.47        424.76        84.33 o                         
   3   2  16        266.85        179.38        95.49 o                         
   4   2  16        161.62        194.04       102.52 o                         
   5   2  16         68.93          0.27       130.77 o                         
   6   2  16          7.25        353.33       100.22 o                         
   7   2  16       1012.22       1292.57       182.09 o                         
   8   2  16       1524.18       1973.46       226.00 o                         
   9   2  16         64.95        100.32       149.06 o                         
  10   2  16         13.43        406.62       166.90 o                         
 -11   3  16        657.33        724.92       195.73 o                         
 -10   3  16       1094.59        962.18       189.20 o                         
  -9   3  16        117.30        222.82       162.73 o                         
  -8   3  16        133.35        165.74       149.71 o                         
  -7   3  16       2253.15       2216.84       162.09 o                         
  -6   3  16       1624.19       1632.48       146.89 o                         
  -5   3  16         11.25          0.00       106.66 o                         
  -4   3  16       6250.15       6143.37       227.26 o                         
  -3   3  16        314.20        213.51       103.13 o                         
  -2   3  16       3856.53       4034.36       150.11 o                         
  -1   3  16        567.24        711.59        92.06 o                         
   0   3  16         33.69         82.38        76.09 o                         
   1   3  16       5482.97       5883.76       174.46 o                         
   2   3  16        284.97        499.62        89.55 o                         
   3   3  16        479.02        558.30       105.27 o                         
   4   3  16        877.01        887.81       163.64 o                         
   5   3  16          9.41        207.93       143.35 o                         
   6   3  16        127.51        337.58       159.10 o                         
   7   3  16       1578.46       2003.32       177.71 o                         
   8   3  16          2.65        203.72       151.98 o                         
   9   3  16          4.72         14.54       220.27 o                         
 -10   4  16        580.12        306.50       181.60 o                         
  -9   4  16        167.73          0.00       187.91 o                         
  -8   4  16        489.52        513.85       170.17 o                         
  -7   4  16        277.03        199.19       135.75 o                         
  -6   4  16       3119.13       2990.03       265.14 o                         
  -5   4  16       3907.72       3809.11       191.97 o                         
  -4   4  16       1938.37       1598.29       141.77 o                         
  -3   4  16       1690.59       1863.45       146.73 o                         
  -2   4  16         49.19          0.00       104.52 o                         
  -1   4  16        956.10        999.70       104.99 o                         
   0   4  16        467.32        479.41        97.32 o                         
   1   4  16        157.30        133.39        94.85 o                         
   2   4  16        371.21        509.02       112.20 o                         
   3   4  16       3344.85       3334.56       303.64 o                         
   4   4  16        176.38        321.29       170.56 o                         
   5   4  16       1125.29       1360.27       209.27 o                         
   6   4  16         49.39          0.00       201.24 o                         
   7   4  16        857.91        724.91       183.98 o                         
   8   4  16        141.56          0.00       194.06 o                         
  -9   5  16        226.06         54.52       180.53 o                         
  -8   5  16        239.11        121.66       170.41 o                         
  -7   5  16       4276.21       4337.92       230.42 o                         
  -6   5  16          4.57         92.27       133.94 o                         
  -5   5  16       1019.19       1323.56       180.62 o                         
  -4   5  16        573.59        567.68       135.69 o                         
  -3   5  16       1863.49       1791.79       136.75 o                         
  -2   5  16        267.73        262.79       121.14 o                         
  -1   5  16       3216.26       3191.29       184.77 o                         
   0   5  16        564.32        592.42       124.53 o                         
   1   5  16       1822.93       2144.10       195.13 o                         
   2   5  16        118.04        130.91       157.77 o                         
   3   5  16        157.44        215.15       173.13 o                         
   4   5  16        708.84        379.17       189.46 o                         
   5   5  16         28.94         38.76       186.07 o                         
   6   5  16          7.48         96.56       176.58 o                         
   7   5  16          1.17          0.00       236.08 o                         
  -7   6  16         57.08         56.08       154.85 o                         
  -6   6  16       3291.00       3160.47       316.58 o                         
  -5   6  16       2581.78       2556.92       492.40 o                         
  -4   6  16         36.79        140.98       139.12 o                         
  -3   6  16       2192.56       1995.48       196.87 o                         
  -2   6  16         11.03        190.73       130.51 o                         
  -1   6  16          6.58         23.62       167.39 o                         
   0   6  16         38.49        268.37       216.13 o                         
   1   6  16        549.58        652.19       239.15 o                         
   2   6  16        486.89        535.01       180.67 o                         
   3   6  16        429.82        485.27       186.52 o                         
   4   6  16        302.12        141.54       192.31 o                         
   5   6  16        425.67        531.26       213.39 o                         
   6   6  16        362.94        379.40       188.51 o                         
  -5   7  16          7.26         93.44       149.14 o                         
  -4   7  16         30.95         93.89       132.58 o                         
  -3   7  16         11.75          0.00       182.67 o                         
  -2   7  16        336.86          0.00       226.10 o                         
  -1   7  16       1049.01        988.59       268.95 o                         
   0   7  16        237.20        326.95       237.60 o                         
   1   7  16        354.38        353.09       248.48 o                         
   2   7  16         10.08        165.57       437.24 o                         
   3   7  16        504.51        576.46       210.29 o                         
 -11   0  17        407.35        565.15       222.76 o                         
  -9   0  17        484.90        143.77       178.41 o                         
  -7   0  17       2458.06       2684.90       309.71 o                         
  -5   0  17       3064.47       2701.65       224.14 o                         
  -3   0  17         15.25          0.00        94.63 o                         
  -1   0  17        270.62        256.35       102.99 o                         
   1   0  17       1006.76        767.19       228.02 o                         
   3   0  17         87.32         24.08       123.85 o                         
   5   0  17        187.40         61.10       190.94 o                         
   7   0  17          3.87          0.00       220.59 o                         
   9   0  17       1730.37       2211.54       325.51 o                         
 -11   1  17        779.50        793.81       193.86 o                         
 -10   1  17        571.78        740.18       152.44 o                         
  -9   1  17        176.38        261.44       133.91 o                         
  -8   1  17       1276.04       1305.10       147.08 o                         
  -7   1  17        831.90        812.82       122.60 o                         
  -6   1  17         41.07          0.00        88.23 o                         
  -5   1  17        249.69        240.85       113.65 o                         
  -4   1  17       2509.00       2728.72       127.69 o                         
  -3   1  17        483.90        592.57        69.98 o                         
  -2   1  17        444.90        555.61        77.63 o                         
  -1   1  17       2375.85       2582.61       112.33 o                         
   0   1  17        332.59        277.42        78.92 o                         
   1   1  17        939.74       1116.15        93.22 o                         
   2   1  17        178.31        158.01        83.44 o                         
   3   1  17       1039.13       1234.31       104.94 o                         
   4   1  17        753.63        572.02       131.18 o                         
   5   1  17        165.56        248.15       144.62 o                         
   6   1  17         67.84          0.00       148.83 o                         
   7   1  17       1526.89       2031.79       243.81 o                         
   8   1  17         90.90        199.57       146.41 o                         
   9   1  17        744.94        989.90       170.72 o                         
 -11   2  17         57.70          0.00       181.79 o                         
 -10   2  17         95.44          0.00       184.67 o                         
  -9   2  17       1342.81       1032.87       217.34 o                         
  -8   2  17        286.41        477.22       265.55 o                         
  -7   2  17        584.20        435.12       275.93 o                         
  -6   2  17       1237.63       1378.89       134.75 o                         
  -5   2  17       3394.30       3418.07       210.15 o                         
  -4   2  17        362.49        343.80        90.58 o                         
  -3   2  17       1547.55       1597.71       105.41 o                         
  -2   2  17        355.22        472.10        76.47 o                         
  -1   2  17       1437.92       1464.06        93.54 o                         
   0   2  17          7.59          0.00        74.71 o                         
   1   2  17        666.00        764.12        90.52 o                         
   2   2  17         79.10        183.51        84.72 o                         
   3   2  17        643.68        701.23       108.26 o                         
   4   2  17       1022.93       1114.95       138.91 o                         
   5   2  17        919.02        773.86       155.81 o                         
   6   2  17       2061.68       2020.26       183.88 o                         
   7   2  17         62.49          0.00       216.26 o                         
   8   2  17        397.29        637.68       159.69 o                         
   9   2  17       1517.48       2103.09       193.09 o                         
 -10   3  17        326.25        167.08       179.60 o                         
  -9   3  17        795.07        560.16       174.72 o                         
  -8   3  17        103.00          0.00       153.41 o                         
  -7   3  17          1.76          0.00       122.73 o                         
  -6   3  17        148.54        180.75       121.99 o                         
  -5   3  17         14.55         41.05       116.36 o                         
  -4   3  17        378.61        416.82       118.82 o                         
  -3   3  17       3605.90       3431.88       151.53 o                         
  -2   3  17        232.30        239.51       108.56 o                         
  -1   3  17       1486.94       1585.99       114.66 o                         
   0   3  17       3776.78       4026.15       161.62 o                         
   1   3  17       1409.87       1437.83       117.93 o                         
   2   3  17          1.36          0.00        87.24 o                         
   3   3  17          7.58          0.00        97.64 o                         
   4   3  17        454.37        498.33       144.95 o                         
   5   3  17        117.19         79.39       147.32 o                         
   6   3  17        252.95        340.28       161.03 o                         
   7   3  17        605.53        808.04       158.62 o                         
   8   3  17          3.37        306.80       158.54 o                         
  -9   4  17        540.61        429.35       188.28 o                         
  -8   4  17         94.39        223.90       167.10 o                         
  -7   4  17        380.16         62.04       135.68 o                         
  -6   4  17       5032.69       5147.67       338.18 o                         
  -5   4  17        405.54        561.95       136.38 o                         
  -4   4  17        185.93        148.41       120.84 o                         
  -3   4  17         27.54          0.00       101.22 o                         
  -2   4  17        387.02        362.20       121.16 o                         
  -1   4  17        375.55        290.78       120.93 o                         
   0   4  17         63.29         87.89        96.57 o                         
   1   4  17        321.26        298.70       100.74 o                         
   2   4  17         80.11        176.36       187.06 o                         
   3   4  17        559.82        659.83       178.88 o                         
   4   4  17        238.27        220.10       178.19 o                         
   5   4  17        325.46        555.04       196.76 o                         
   6   4  17       2499.74       2762.63       413.99 o                         
   7   4  17        116.81        309.88       182.66 o                         
   8   4  17        514.16        784.14       204.82 o                         
  -8   5  17        808.62        963.66       200.97 o                         
  -7   5  17        939.57        745.29       160.87 o                         
  -6   5  17          6.79         40.80       140.49 o                         
  -5   5  17       1771.78       1701.86       166.87 o                         
  -4   5  17       2004.59       1847.72       165.85 o                         
  -3   5  17       3055.04       2904.46       164.62 o                         
  -2   5  17        711.78        649.29       133.43 o                         
  -1   5  17         44.17        315.31       126.20 o                         
   0   5  17         60.94        153.32       164.00 o                         
   1   5  17          0.87         48.15       154.78 o                         
   2   5  17        198.82        149.51       165.76 o                         
   3   5  17        876.20        861.70       237.37 o                         
   4   5  17       1745.37       1643.47       222.64 o                         
   5   5  17          9.66         35.25       195.92 o                         
   6   5  17        102.04         74.54       178.03 o                         
  -7   6  17         13.62          0.00       153.93 o                         
  -6   6  17       2142.03       2122.32       249.91 o                         
  -5   6  17       1950.95       1612.13       197.94 o                         
  -4   6  17        103.25         66.19       127.29 o                         
  -3   6  17         10.94          0.00       122.38 o                         
  -2   6  17         13.06          0.00       170.90 o                         
  -1   6  17        700.03        606.20       192.73 o                         
   0   6  17        529.31        587.39       229.02 o                         
   1   6  17       3199.22       2978.09       558.32 o                         
   2   6  17        128.41        393.08       244.94 o                         
   3   6  17        175.32        347.59       188.74 o                         
   4   6  17         76.55         77.55       195.72 o                         
   5   6  17         49.96          0.00       201.79 o                         
  -3   7  17       3322.06       3225.57       267.21 o                         
  -2   7  17        245.98         79.77       235.69 o                         
  -1   7  17        268.08        111.55       255.52 o                         
   0   7  17        320.85        123.65       249.96 o                         
   1   7  17         13.37         89.94       258.05 o                         
 -10   0  18        335.41        285.45       213.01 o                         
  -8   0  18        830.19       1094.63       435.49 o                         
  -6   0  18         76.96        379.84       359.67 o                         
  -4   0  18         50.31          0.00        92.08 o                         
  -2   0  18       3557.47       3476.48       257.18 o                         
   0   0  18       9568.76       9737.35       678.77 o                         
   2   0  18      10903.33      11022.15       384.27 o                         
   4   0  18        559.32        703.57       273.92 o                         
   6   0  18         57.29        391.63       221.07 o                         
   8   0  18       3586.76       4040.58       587.03 o                         
 -10   1  18       3917.92       3691.65       252.07 o                         
  -9   1  18        518.62        359.07       175.21 o                         
  -8   1  18       1651.36       1701.76       154.32 o                         
  -7   1  18          1.16         65.24       116.46 o                         
  -6   1  18        334.63        225.57       154.69 o                         
  -5   1  18        154.85        194.29        94.32 o                         
  -4   1  18       4724.52       4960.98       157.20 o                         
  -3   1  18          1.81         37.77        86.56 o                         
  -2   1  18        831.40       1047.37        88.91 o                         
  -1   1  18        314.14        303.20        82.80 o                         
   0   1  18        442.13        484.29        87.44 o                         
   1   1  18        219.19        245.97        88.57 o                         
   2   1  18       6291.80       6266.75       188.06 o                         
   3   1  18       1698.59       1961.19       122.03 o                         
   4   1  18       3884.24       4089.09       208.32 o                         
   5   1  18        140.62          0.00       140.28 o                         
   6   1  18       2626.71       3037.14       406.26 o                         
   7   1  18        819.31        883.24       189.92 o                         
   8   1  18         48.14        358.15       155.25 o                         
 -10   2  18        771.19        683.01       192.19 o                         
  -9   2  18         16.52        152.64       165.02 o                         
  -8   2  18        708.92        501.29       360.92 o                         
  -7   2  18        262.57          2.86       150.30 o                         
  -6   2  18        965.64        964.35       134.73 o                         
  -5   2  18        998.78       1208.70       136.96 o                         
  -4   2  18         47.31        190.59       111.68 o                         
  -3   2  18       1544.22       1434.93       171.05 o                         
  -2   2  18        214.59        235.45        90.73 o                         
  -1   2  18       1040.18       1019.52        94.29 o                         
   0   2  18       2903.88       3186.70       130.76 o                         
   1   2  18        326.42        396.28        91.95 o                         
   2   2  18      11658.69      12139.35       286.47 o                         
   3   2  18          6.59        131.09        94.56 o                         
   4   2  18        301.26        419.90       121.67 o                         
   5   2  18       1116.68       1181.54       174.38 o                         
   6   2  18        435.58        362.66       244.14 o                         
   7   2  18        303.17        479.60       165.67 o                         
   8   2  18       3610.98       4003.70       227.99 o                         
 -10   3  18       2571.46       2297.37       235.76 o                         
  -9   3  18        106.68        207.67       180.83 o                         
  -8   3  18       1726.46       1731.50       200.36 o                         
  -7   3  18       1247.00       1047.74       152.56 o                         
  -6   3  18        158.06          9.58       126.42 o                         
  -5   3  18         25.96          0.00       120.59 o                         
  -4   3  18       1520.31       1507.56       146.18 o                         
  -3   3  18         18.28         62.58        99.21 o                         
  -2   3  18        115.78         95.21       113.02 o                         
  -1   3  18       4731.62       4806.64       242.75 o                         
   0   3  18        599.16        822.93       111.15 o                         
   1   3  18       1200.64       1281.58       119.77 o                         
   2   3  18        755.60        802.64       115.48 o                         
   3   3  18        360.06        479.23       168.86 o                         
   4   3  18       5456.00       5862.51       709.63 o                         
   5   3  18         10.13        187.48       204.59 o                         
   6   3  18       1298.59       1231.55       324.16 o                         
   7   3  18         11.85        145.27       180.57 o                         
   8   3  18         78.91          7.62       186.49 o                         
  -9   4  18         52.58          0.00       178.54 o                         
  -8   4  18        330.47        290.65       181.10 o                         
  -7   4  18        347.32        315.27       146.54 o                         
  -6   4  18        100.42         47.66       136.68 o                         
  -5   4  18        591.66        620.69       175.57 o                         
  -4   4  18         37.39         25.02       128.17 o                         
  -3   4  18       2508.48       2646.01       152.55 o                         
  -2   4  18       2096.69       2205.62       163.51 o                         
  -1   4  18        833.05        852.74       134.76 o                         
   0   4  18       1354.43       1236.35       141.58 o                         
   1   4  18        454.70        591.94       140.52 o                         
   2   4  18        693.25        830.54       177.98 o                         
   3   4  18        245.64        228.68       173.62 o                         
   4   4  18         38.20         23.60       183.69 o                         
   5   4  18       3549.20       3895.27       588.92 o                         
   6   4  18        539.96        428.88       216.90 o                         
   7   4  18        200.39        103.50       192.25 o                         
  -7   5  18          3.33          0.00       148.84 o                         
  -6   5  18          0.64         23.35       147.74 o                         
  -5   5  18         84.74        140.58       145.03 o                         
  -4   5  18         74.36        224.60       124.00 o                         
  -3   5  18        320.80        191.90       133.94 o                         
  -2   5  18        104.71        136.04       132.65 o                         
  -1   5  18       1221.82       1096.30       146.19 o                         
   0   5  18        320.51        274.59       217.34 o                         
   1   5  18       1768.19       1639.78       260.98 o                         
   2   5  18         74.02          0.00       170.94 o                         
   3   5  18       2477.65       2513.03       240.36 o                         
   4   5  18       1056.42       1340.18       227.30 o                         
   5   5  18         13.14          0.00       199.86 o                         
  -5   6  18         19.86         81.04       190.10 o                         
  -4   6  18        153.97        109.22       129.94 o                         
  -3   6  18        371.20        282.39       186.28 o                         
  -2   6  18         12.22        217.20       188.04 o                         
  -1   6  18        162.48         21.31       185.93 o                         
   0   6  18         64.93          0.00       227.40 o                         
   1   6  18         62.67          0.00       231.23 o                         
   2   6  18         12.37        109.30       251.44 o                         
   3   6  18        154.70        132.84       260.52 o                         
  -9   0  19       7481.10       7458.70       392.70 o                         
  -7   0  19      11103.72      11604.29       484.28 o                         
  -5   0  19         63.64         28.52       246.59 o                         
  -3   0  19       1699.72       1858.55       221.05 o                         
  -1   0  19       3595.29       3614.30       285.64 o                         
   1   0  19        163.08         23.08        85.35 o                         
   3   0  19        156.92        139.73       235.51 o                         
   5   0  19       8299.49       7920.47       439.90 o                         
   7   0  19         84.89        243.45       250.00 o                         
 -10   1  19         41.54        166.34       180.01 o                         
  -9   1  19        432.96        189.77       169.71 o                         
  -8   1  19        123.16        316.65       221.05 o                         
  -7   1  19       1910.68       2228.43       196.46 o                         
  -6   1  19        180.33        228.40       120.81 o                         
  -5   1  19       7435.31       7685.83       259.60 o                         
  -4   1  19        162.79        224.50        89.98 o                         
  -3   1  19       3934.95       4178.38       163.90 o                         
  -2   1  19       1332.25       1589.18       105.14 o                         
  -1   1  19        645.49        832.05        96.92 o                         
   0   1  19        453.57        514.35        94.04 o                         
   1   1  19        252.84        232.38        94.23 o                         
   2   1  19        235.10        262.62        97.28 o                         
   3   1  19        100.60        149.51        99.74 o                         
   4   1  19        185.68          0.93       105.96 o                         
   5   1  19        151.65        275.79       151.13 o                         
   6   1  19        386.67        679.80       219.56 o                         
   7   1  19        277.81         29.34       175.00 o                         
   8   1  19          0.41        369.04       218.02 o                         
  -9   2  19       2595.08       2550.03       223.63 o                         
  -8   2  19        161.23          0.00       162.33 o                         
  -7   2  19       5421.55       5584.43       275.90 o                         
  -6   2  19         92.82          0.00       149.01 o                         
  -5   2  19         15.36          0.00       136.55 o                         
  -4   2  19        692.00        774.75       116.37 o                         
  -3   2  19         47.35          0.00       108.19 o                         
  -2   2  19       1060.96        954.32       130.14 o                         
  -1   2  19       1821.71       2012.51       186.77 o                         
   0   2  19         95.00         89.21        88.65 o                         
   1   2  19       1966.67       2288.43       126.72 o                         
   2   2  19        467.05        798.15       155.71 o                         
   3   2  19        248.33        296.14       113.91 o                         
   4   2  19        182.00        384.97       149.85 o                         
   5   2  19        254.44        183.12       168.96 o                         
   6   2  19         14.49        327.96       174.89 o                         
   7   2  19         16.43        489.35       134.56 o                         
  -9   3  19        368.20        294.17       223.19 o                         
  -8   3  19       4267.25       5519.13       519.09 o                         
  -7   3  19        276.86        201.57       172.22 o                         
  -6   3  19        477.01        479.53       142.18 o                         
  -5   3  19       3405.03       3523.46       193.31 o                         
  -4   3  19       1048.01        939.29       128.23 o                         
  -3   3  19       3037.78       2992.47       179.32 o                         
  -2   3  19       4345.94       4806.35       226.75 o                         
  -1   3  19        675.62        936.94       135.74 o                         
   0   3  19          9.56          0.00       116.83 o                         
   1   3  19         81.00         68.37       105.02 o                         
   2   3  19         39.61        121.61       136.22 o                         
   3   3  19         16.25          0.00       165.22 o                         
   4   3  19        233.12        296.37       187.63 o                         
   5   3  19        117.90        129.87       195.36 o                         
   6   3  19        167.35        107.38       210.16 o                         
   7   3  19        192.68        293.77       190.17 o                         
  -8   4  19        613.11        469.08       201.17 o                         
  -7   4  19       1911.86       2138.25       240.54 o                         
  -6   4  19       1860.80       2164.92       181.42 o                         
  -5   4  19          8.38        107.68       142.54 o                         
  -4   4  19       4269.40       4424.73       192.52 o                         
  -3   4  19        275.96        268.57       133.64 o                         
  -2   4  19        406.64        413.30       133.06 o                         
  -1   4  19         36.25          0.00       130.54 o                         
   0   4  19        158.66        127.37       127.38 o                         
   1   4  19        306.75        332.99       173.64 o                         
   2   4  19        562.52        304.19       168.70 o                         
   3   4  19         12.50         94.20       175.32 o                         
   4   4  19        105.51        285.55       272.45 o                         
   5   4  19         94.93        240.84       213.97 o                         
   6   4  19        251.15        583.76       329.22 o                         
  -6   5  19        576.31        696.46       165.92 o                         
  -5   5  19        147.72          0.00       146.62 o                         
  -4   5  19         29.99          0.00       129.74 o                         
  -3   5  19        290.38        268.57       143.72 o                         
  -2   5  19       1907.02       2170.71       274.11 o                         
  -1   5  19        228.13        143.09       180.89 o                         
   0   5  19       1171.36        974.11       265.51 o                         
   1   5  19        503.17        660.02       249.40 o                         
   2   5  19       1113.58        708.66       262.57 o                         
   3   5  19         88.13         59.45       248.32 o                         
   4   5  19        215.92        186.78       206.89 o                         
  -3   6  19        189.31        289.31       191.39 o                         
  -2   6  19        238.24        740.30       207.91 o                         
  -1   6  19         46.03          0.00       195.77 o                         
   0   6  19         56.34         54.35       247.05 o                         
   1   6  19          6.44          0.00       250.28 o                         
  -8   0  20         17.00        178.26       195.92 o                         
  -6   0  20       2699.19       3057.40       447.91 o                         
  -4   0  20          2.73         11.21       162.65 o                         
  -2   0  20        720.19        830.61       147.63 o                         
   0   0  20        176.67          0.00       127.90 o                         
   2   0  20        840.40        841.48       154.52 o                         
   4   0  20       6393.15       6649.68       459.78 o                         
   6   0  20         31.17        183.42       244.72 o                         
  -9   1  20        127.35         98.19       179.35 o                         
  -8   1  20        498.77        320.03       177.57 o                         
  -7   1  20         22.47         52.78       160.95 o                         
  -6   1  20        235.84         52.68       151.48 o                         
  -5   1  20        776.79        689.15       135.99 o                         
  -4   1  20       2743.22       2842.06       168.88 o                         
  -3   1  20       1016.90       1110.07       117.32 o                         
  -2   1  20        466.72        587.38       108.67 o                         
  -1   1  20        424.94        635.51        99.72 o                         
   0   1  20          2.15          2.70        93.89 o                         
   1   1  20        243.89        375.89       101.50 o                         
   2   1  20       1162.98       1181.51       116.48 o                         
   3   1  20        137.29        192.51       108.46 o                         
   4   1  20       1253.85       1463.44       172.09 o                         
   5   1  20        167.26         93.82       138.20 o                         
   6   1  20       1089.27       1521.12       217.85 o                         
   7   1  20          0.06        131.17       197.92 o                         
  -9   2  20        358.47        428.86       187.41 o                         
  -8   2  20         80.44         44.01       170.29 o                         
  -7   2  20        117.49         11.86       167.56 o                         
  -6   2  20        454.62        259.73       203.32 o                         
  -5   2  20         29.64        120.09       158.60 o                         
  -4   2  20        135.79         77.13       125.30 o                         
  -3   2  20         50.62          0.00       121.33 o                         
  -2   2  20        223.67        106.86       120.88 o                         
  -1   2  20          1.86          0.00       121.63 o                         
   0   2  20         20.30        107.36       103.66 o                         
   1   2  20        139.26        305.75       110.02 o                         
   2   2  20         49.76        137.62       115.98 o                         
   3   2  20        193.91        164.50       134.00 o                         
   4   2  20         69.77         51.59       184.43 o                         
   5   2  20        269.98        377.84       165.99 o                         
   6   2  20         60.63        203.83       174.05 o                         
  -8   3  20         14.72          0.00       178.65 o                         
  -7   3  20        159.18        201.68       190.94 o                         
  -6   3  20        261.65        175.51       171.81 o                         
  -5   3  20         69.71         63.63       136.05 o                         
  -4   3  20        521.15        562.69       127.39 o                         
  -3   3  20       1041.80        933.53       145.45 o                         
  -2   3  20        154.36         90.01       126.42 o                         
  -1   3  20        356.18        311.15       131.54 o                         
   0   3  20         47.14         96.80       127.44 o                         
   1   3  20       1427.15       1565.44       161.16 o                         
   2   3  20        137.52        144.07       141.90 o                         
   3   3  20        570.25        501.75       191.59 o                         
   4   3  20          1.52          0.00       189.27 o                         
   5   3  20        898.26       1075.41       293.22 o                         
   6   3  20        337.00        420.18       226.26 o                         
  -7   4  20        778.43        819.89       196.14 o                         
  -6   4  20        833.58       1117.49       173.25 o                         
  -5   4  20         58.24          0.00       127.45 o                         
  -4   4  20        150.96          0.00       200.50 o                         
  -3   4  20        211.41        273.44       142.79 o                         
  -2   4  20       1563.83       1590.39       191.48 o                         
  -1   4  20         45.88         43.75       131.64 o                         
   0   4  20       1563.48       1738.25       271.78 o                         
   1   4  20        495.82        668.14       190.42 o                         
   2   4  20        772.17        826.16       313.57 o                         
   3   4  20        120.00        117.83       191.16 o                         
   4   4  20         24.07         10.01       195.79 o                         
  -5   5  20         93.30          0.00       138.44 o                         
  -4   5  20        837.87       1023.27       168.55 o                         
  -3   5  20        931.36        887.90       164.52 o                         
  -2   5  20       1783.37       1679.25       332.56 o                         
  -1   5  20        595.64        764.74       200.76 o                         
   0   5  20          1.63          0.00       183.14 o                         
   1   5  20       1099.85       1230.57       286.62 o                         
   2   5  20        187.56        404.12       262.10 o                         
  -7   0  21          6.75        116.29       200.30 o                         
  -5   0  21         78.79         29.94       178.88 o                         
  -3   0  21         21.30         75.04       168.10 o                         
  -1   0  21       7104.08       7642.55       306.12 o                         
   1   0  21       3936.01       3913.38       597.56 o                         
   3   0  21       3196.91       3992.32       247.52 o                         
   5   0  21        258.71        666.83       257.99 o                         
  -8   1  21        518.96        561.80       186.58 o                         
  -7   1  21       1333.02       1634.45       201.68 o                         
  -6   1  21        108.03          5.72       175.37 o                         
  -5   1  21       1146.56       1073.63       170.90 o                         
  -4   1  21        123.70        245.06       151.57 o                         
  -3   1  21       5023.68       5367.41       263.28 o                         
  -2   1  21        370.48        535.27       130.69 o                         
  -1   1  21         17.06         83.31       133.97 o                         
   0   1  21         44.58        100.04       100.46 o                         
   1   1  21        591.23        419.31       109.60 o                         
   2   1  21          5.90         32.79       106.07 o                         
   3   1  21       3687.77       3958.50       171.10 o                         
   4   1  21         20.89         75.75       157.62 o                         
   5   1  21       5161.21       5563.44       423.68 o                         
   6   1  21        214.18        506.31       187.50 o                         
  -7   2  21         92.51        283.41       183.84 o                         
  -6   2  21        138.33        122.60       183.01 o                         
  -5   2  21        313.50         52.17       139.63 o                         
  -4   2  21        424.17        412.61       292.81 o                         
  -3   2  21       1625.96       1708.36       156.51 o                         
  -2   2  21        205.90        325.55       132.84 o                         
  -1   2  21       4117.32       4500.18       210.57 o                         
   0   2  21        201.01        241.00       134.76 o                         
   1   2  21        307.38        454.20       122.52 o                         
   2   2  21       1202.89       1230.39       141.53 o                         
   3   2  21        355.79        377.40       186.72 o                         
   4   2  21         42.68         10.32       192.41 o                         
   5   2  21         20.12         80.85       207.96 o                         
  -7   3  21        684.86        696.68       195.51 o                         
  -6   3  21        299.59        297.49       176.34 o                         
  -5   3  21        710.95        822.46       143.98 o                         
  -4   3  21         73.60        227.19       142.49 o                         
  -3   3  21       3384.62       3411.17       197.59 o                         
  -2   3  21         14.80         46.02       134.93 o                         
  -1   3  21         28.84         81.97       133.84 o                         
   0   3  21       3787.37       3921.32       210.64 o                         
   1   3  21        366.98        300.39       180.28 o                         
   2   3  21       2266.38       2582.56       307.61 o                         
   3   3  21       1291.21       1529.52       223.12 o                         
   4   3  21          5.00         52.69       194.63 o                         
  -5   4  21         23.76          0.00       130.59 o                         
  -4   4  21        445.58          0.00       150.76 o                         
  -3   4  21         55.54          0.00       138.43 o                         
  -2   4  21       2100.76       2186.10       208.96 o                         
  -1   4  21        874.89       1070.93       210.26 o                         
   0   4  21        453.30        516.81       193.26 o                         
   1   4  21       1603.68       2011.00       238.34 o                         
   2   4  21       2278.60       2312.62       374.95 o                         
   3   4  21         20.00          0.00       239.37 o                         
  -1   5  21        178.62        182.05       197.46 o                         
  -6   0  22       1641.28       1676.63       370.44 o                         
  -4   0  22          5.11          0.00       193.50 o                         
  -2   0  22       1652.17       1740.23       227.10 o                         
   0   0  22        797.02        811.44       166.36 o                         
   2   0  22        761.64        368.48       207.92 o                         
   4   0  22         13.85        217.51       231.92 o                         
  -7   1  22        174.82        159.21       222.86 o                         
  -6   1  22       1976.50       2100.13       324.92 o                         
  -5   1  22        468.93        387.11       154.81 o                         
  -4   1  22       3056.30       3596.95       406.15 o                         
  -3   1  22          1.25        216.36       158.37 o                         
  -2   1  22         21.25         28.35       151.29 o                         
  -1   1  22          5.34          0.00       129.64 o                         
   0   1  22         42.06         21.17       129.60 o                         
   1   1  22          0.23         51.95       121.54 o                         
   2   1  22          9.10          0.00       124.77 o                         
   3   1  22        130.54        264.27       132.56 o                         
   4   1  22         33.06         87.56       163.77 o                         
  -6   2  22         23.61        166.23       178.41 o                         
  -5   2  22        180.22         49.63       170.03 o                         
  -4   2  22        620.57        570.97       176.12 o                         
  -3   2  22         42.66         87.57       138.73 o                         
  -2   2  22        283.86        368.98       145.10 o                         
  -1   2  22        247.35        199.20       139.45 o                         
   0   2  22         95.31         72.62       138.98 o                         
   1   2  22         97.57        152.61       138.65 o                         
   2   2  22        344.47        326.70       151.03 o                         
   3   2  22          1.08          0.00       188.17 o                         
   4   2  22        921.19        658.42       285.32 o                         
  -5   3  22         37.66          5.03       174.64 o                         
  -4   3  22        450.58        254.88       184.47 o                         
  -3   3  22        690.90        837.06       160.26 o                         
  -2   3  22        390.42        450.94       152.57 o                         
  -1   3  22       3162.18       3326.02       227.26 o                         
   0   3  22          0.76        148.46       145.78 o                         
   1   3  22        263.64        361.05       329.04 o                         
   2   3  22        515.69        676.12       202.62 o                         
   3   3  22        130.05        276.51       356.91 o                         
  -2   4  22         72.53        126.69       152.14 o                         
  -1   4  22        795.37        791.69       211.12 o                         
   0   4  22        138.75         17.28       189.93 o                         
  -5   0  23        280.51        265.54       313.94 o                         
  -3   0  23         35.00          0.00       257.63 o                         
  -1   0  23         28.10          0.00       296.55 o                         
   1   0  23       1207.18       1232.93       191.37 o                         
   3   0  23         43.43        109.58       167.11 o                         
  -5   1  23         16.56          0.00       128.36 o                         
  -4   1  23        347.32        191.77       155.54 o                         
  -3   1  23          3.12          0.00       149.82 o                         
  -2   1  23        158.31         49.55       293.72 o                         
  -1   1  23          7.55          0.00       132.78 o                         
   0   1  23        331.84        465.75       144.60 o                         
   1   1  23         61.48        123.17       147.90 o                         
   2   1  23        426.55        561.10       143.56 o                         
  -4   2  23          3.69          0.00       182.48 o                         
  -3   2  23        527.67        398.32       172.49 o                         
  -2   2  23        665.96        677.35       156.65 o                         
  -1   2  23        108.79         88.62       149.31 o                         
   0   2  23          1.44        153.29       148.44 o                         
   1   2  23       1122.34        995.65       252.16 o                         
   2   2  23         33.12        169.31       194.20 o                         
  -1   3  23        157.20        215.62       155.24 o                         
  -2   0  24        841.43       1255.58       343.39 o                         
                                                                                
